# Supplementary material for: Deciphering the Kidney Matrisome: Identification and Quantification of Renal Extracellular Matrix Proteins in Healthy Mice
Source: Int J Mol Sci. 2023 Feb 1;24(3):2827. doi: 10.3390/ijms24032827 (PMC9917693; doi:10.3390/ijms24032827)
Supplement: Supplementary file 1 [file ijms-24-02827-s001.zip]

Archive with 2 entries (2 files):
- Table S1_Raw data_Rende et al..xlsx
- Table S2_Quantified Proteins in the CME and SME methods and SME fractions.xlsx
