# Supplementary material for: Deciphering the Kidney Matrisome: Identification and Quantification of Renal Extracellular Matrix Proteins in Healthy Mice
Source: Int J Mol Sci. 2023 Feb 1;24(3):2827. doi: 10.3390/ijms24032827 (PMC9917693; doi:10.3390/ijms24032827)
Supplement: Supplementary file 1 [file ijms-24-02827-s001.zip › Table S1_Raw data_Rende et al..xlsx]

## Sheet: Raw Data_ CME vs SME
Protein IDs	Majority protein IDs	Peptide counts (all)	Peptide counts (razor+unique)	Peptide counts (unique)	Protein names	Gene names	Fasta headers	Number of proteins	Peptides	Razor + unique peptides	Unique peptides	Peptides CME-01	Peptides CME-02	Peptides CME-03	Peptides SME-01	Peptides SME-02	Peptides SME-03	Razor + unique peptides CME-01	Razor + unique peptides CME-02	Razor + unique peptides CME-03	Razor + unique peptides SME-01	Razor + unique peptides SME-02	Razor + unique peptides SME-03	Unique peptides CME-01	Unique peptides CME-02	Unique peptides CME-03	Unique peptides SME-01	Unique peptides SME-02	Unique peptides SME-03	Sequence coverage [%]	Unique + razor sequence coverage [%]	Unique sequence coverage [%]	Mol. weight [kDa]	Sequence length	Sequence lengths	Fraction average	Fraction 1	Fraction 2	Fraction 3	Q-value	Score	Identification type CME-01	Identification type CME-02	Identification type CME-03	Identification type SME-01	Identification type SME-02	Identification type SME-03	Sequence coverage CME-01 [%]	Sequence coverage CME-02 [%]
A0A075B5P3;A0A0A6YVP0	A0A075B5P3;A0A0A6YVP0	1;1	1;1	1;1		Ighg2b	tr|A0A075B5P3|A0A075B5P3_MOUSE Immunoglobulin heavy constant gamma 2B (Fragment) OS=Mus musculus OX=10090 GN=Ighg2b PE=1 SV=1;tr|A0A0A6YVP0|A0A0A6YVP0_MOUSE Immunoglobulin heavy constant gamma 2B (Fragment) OS=Mus musculus OX=10090 GN=Ighg2b PE=1 SV=2	2	1	1	1	0	0	0	0	1	1	0	0	0	0	1	1	0	0	0	0	1	1	8	8	8	36.568	336	336;405	1.67	1	2		0	4.0763					By MS/MS	By matching	0	0
A0A075B5P4;A0A0A6YWR2;P01868;P01869	A0A075B5P4;A0A0A6YWR2;P01868;P01869	1;1;1;1	1;1;1;1	1;1;1;1	Ig gamma-1 chain C region secreted form;Ig gamma-1 chain C region, membrane-bound form	Ighg1	tr|A0A075B5P4|A0A075B5P4_MOUSE Ig gamma-1 chain C region secreted form (Fragment) OS=Mus musculus OX=10090 GN=Ighg1 PE=1 SV=1;tr|A0A0A6YWR2|A0A0A6YWR2_MOUSE Ig gamma-1 chain C region secreted form (Fragment) OS=Mus musculus OX=10090 GN=Ighg1 PE=1 SV=1;sp|P	4	1	1	1	0	0	0	0	1	1	0	0	0	0	1	1	0	0	0	0	1	1	7.7	7.7	7.7	35.633	324	324;393;324;393	1.5	2	2		0	8.7602					By MS/MS	By matching	0	0
A0A075B6A0;A0A075B5P6;P01872	A0A075B6A0;A0A075B5P6;P01872	2;2;2	2;2;2	2;2;2	Ig mu chain C region	Ighm	tr|A0A075B6A0|A0A075B6A0_MOUSE Immunoglobulin heavy constant mu (Fragment) OS=Mus musculus OX=10090 GN=Ighm PE=1 SV=2;tr|A0A075B5P6|A0A075B5P6_MOUSE Immunoglobulin heavy constant mu (Fragment) OS=Mus musculus OX=10090 GN=Ighm PE=1 SV=1;sp|P01872|IGHM_MOUSE	3	2	2	2	0	0	1	0	1	1	0	0	1	0	1	1	0	0	1	0	1	1	7.8	7.8	7.8	52.498	476	476;455;454	3			2	0	3.629			By MS/MS		By MS/MS	By matching	0	0
A0A087WPF1	A0A087WPF1	1	1	1		Gm28062	tr|A0A087WPF1|A0A087WPF1_MOUSE Heterogeneous nuclear ribonucleoprotein U (Fragment) OS=Mus musculus OX=10090 GN=Hnrnpu PE=4 SV=1	1	1	1	1	1	0	0	0	0	0	1	0	0	0	0	0	1	0	0	0	0	0	20.9	20.9	20.9	4.7494	43	43	NaN				1	-2	By MS/MS						20.9	0
A0A087WPL5;E9QNN1;O70133;Q3UR42;A0A0R4J2C3;A0A087WRT3	A0A087WPL5;E9QNN1;O70133;Q3UR42	17;17;16;10;6;1	17;17;16;10;6;1	17;17;16;10;6;1	ATP-dependent RNA helicase A	Dhx9	tr|A0A087WPL5|A0A087WPL5_MOUSE RNA helicase OS=Mus musculus OX=10090 GN=Dhx9 PE=1 SV=1;tr|E9QNN1|E9QNN1_MOUSE RNA helicase OS=Mus musculus OX=10090 GN=Dhx9 PE=1 SV=1;sp|O70133|DHX9_MOUSE ATP-dependent RNA helicase A OS=Mus musculus OX=10090 GN=Dhx9 PE=1 SV	6	17	17	17	3	7	9	9	14	7	3	7	9	9	14	7	3	7	9	9	14	7	16.6	16.6	16.6	149.62	1383	1383;1384;1380;735;459;47	2	27	22	27	0	47.279	By matching	By MS/MS	By MS/MS	By MS/MS	By MS/MS	By MS/MS	1.9	5.3
A0A087WQ89;A0A087WQV6;A0A087WQC3;F6WBA1;A0A087WR51	A0A087WQ89;A0A087WQV6;A0A087WQC3;F6WBA1;A0A087WR51	2;1;1;1;1	2;1;1;1;1	2;1;1;1;1		2210011C24Rik	tr|A0A087WQ89|A0A087WQ89_MOUSE MISP family member 3 OS=Mus musculus OX=10090 GN=Misp3 PE=1 SV=1;tr|A0A087WQV6|A0A087WQV6_MOUSE MISP family member 3 (Fragment) OS=Mus musculus OX=10090 GN=Misp3 PE=4 SV=6;tr|A0A087WQC3|A0A087WQC3_MOUSE MISP family member 3 (	5	2	2	2	1	1	0	0	0	1	1	1	0	0	0	1	1	1	0	0	0	1	18.4	18.4	18.4	23.177	206	206;77;80;106;108	2	1	1	1	0	3.5713	By MS/MS	By MS/MS				By MS/MS	3.9	3.9
A0A087WQH8	A0A087WQH8	1	1	1		Slc35a4	tr|A0A087WQH8|A0A087WQH8_MOUSE Probable UDP-sugar transporter protein SLC35A4 OS=Mus musculus OX=10090 GN=Slc35a4 PE=1 SV=1	1	1	1	1	1	1	1	1	0	1	1	1	1	1	0	1	1	1	1	1	0	1	8.7	8.7	8.7	11.157	103	103	2.25	1	1	2	0.002583	1.9316	By MS/MS	By MS/MS	By matching	By MS/MS		By matching	8.7	8.7
A0A087WQM0;A0A6I8MWZ2;A0A087WQS0;E9Q0S6;A0A1D5RM59;A0A087WQ94;A0A087WRU0;Q9DBT6;A0A087WP40;A0A087WR29;A0A087WSC8;A0A087WRZ8;A0A087WS32	A0A087WQM0;A0A6I8MWZ2;A0A087WQS0;E9Q0S6;A0A1D5RM59;A0A087WQ94;A0A087WRU0	20;20;20;19;19;18;17;9;3;2;1;1;1	20;20;20;19;19;18;17;9;3;2;1;1;1	20;20;20;19;19;18;17;9;3;2;1;1;1		Tns1	tr|A0A087WQM0|A0A087WQM0_MOUSE Tensin 1 OS=Mus musculus OX=10090 GN=Tns1 PE=1 SV=1;tr|A0A6I8MWZ2|A0A6I8MWZ2_MOUSE Tensin 1 OS=Mus musculus OX=10090 GN=Tns1 PE=1 SV=1;tr|A0A087WQS0|A0A087WQS0_MOUSE Tensin 1 OS=Mus musculus OX=10090 GN=Tns1 PE=1 SV=1;tr|E9Q0	13	20	20	20	3	3	4	6	20	11	3	3	4	6	20	11	3	3	4	6	20	11	15.5	15.5	15.5	194.7	1823	1823;1844;1867;1888;1880;1719;1705;624;196;142;88;118;172	2.03	31	33	34	0	74.518	By MS/MS	By MS/MS	By MS/MS	By MS/MS	By MS/MS	By MS/MS	1.9	1.9
A0A087WRP7;A0A087WNZ5;P0CW02;P0CW03	A0A087WRP7;A0A087WNZ5;P0CW02;P0CW03	2;2;2;1	2;2;2;1	2;2;2;1	Lymphocyte antigen 6C1;Lymphocyte antigen 6C2	Ly6c1;Ly6c2	tr|A0A087WRP7|A0A087WRP7_MOUSE Lymphocyte antigen 6C1 (Fragment) OS=Mus musculus OX=10090 GN=Ly6c1 PE=1 SV=1;tr|A0A087WNZ5|A0A087WNZ5_MOUSE Lymphocyte antigen 6C1 OS=Mus musculus OX=10090 GN=Ly6c1 PE=1 SV=1;sp|P0CW02|LY6C1_MOUSE Lymphocyte antigen 6C1 OS=M	4	2	2	2	0	0	1	1	0	1	0	0	1	1	0	1	0	0	1	1	0	1	34.2	34.2	34.2	12.032	111	111;147;131;131	1.67	1	2		0	15.639			By MS/MS	By MS/MS		By matching	0	0
A0A087WST1;Q8CJ70	A0A087WST1;Q8CJ70	1;1	1;1	1;1	Interleukin-19	Il19	tr|A0A087WST1|A0A087WST1_MOUSE Interleukin-19 OS=Mus musculus OX=10090 GN=Il19 PE=4 SV=1;sp|Q8CJ70|IL19_MOUSE Interleukin-19 OS=Mus musculus OX=10090 GN=Il19 PE=2 SV=1	2	1	1	1	1	1	1	1	0	1	1	1	1	1	0	1	1	1	1	1	0	1	6.9	6.9	6.9	11.672	101	101;176	2	2	2	2	0.0053996	1.6729	By MS/MS	By MS/MS	By MS/MS	By MS/MS		By MS/MS	6.9	6.9
A0A0A0MQ97;G3X9C2	A0A0A0MQ97;G3X9C2	9;9	9;9	9;9	F-box only protein 50	Nccrp1	tr|A0A0A0MQ97|A0A0A0MQ97_MOUSE F-box only protein 50 OS=Mus musculus OX=10090 GN=Nccrp1 PE=1 SV=1;sp|G3X9C2|FBX50_MOUSE F-box only protein 50 OS=Mus musculus OX=10090 GN=Nccrp1 PE=1 SV=2	2	9	9	9	0	0	0	2	9	6	0	0	0	2	9	6	0	0	0	2	9	6	29.6	29.6	29.6	33.027	291	291;266	2	17	13	17	0	36.003				By MS/MS	By MS/MS	By MS/MS	0	0
A0A0A6YWP7;A0A0A6YXM5;Q6PGA0;A0A0A6YXP4;A0A0A6YWY4	A0A0A6YWP7;A0A0A6YXM5;Q6PGA0;A0A0A6YXP4;A0A0A6YWY4	2;2;1;1;1	2;2;1;1;1	2;2;1;1;1	REST corepressor 3	Rcor3	tr|A0A0A6YWP7|A0A0A6YWP7_MOUSE REST corepressor 3 OS=Mus musculus OX=10090 GN=Rcor3 PE=1 SV=1;tr|A0A0A6YXM5|A0A0A6YXM5_MOUSE REST corepressor 3 OS=Mus musculus OX=10090 GN=Rcor3 PE=1 SV=1;sp|Q6PGA0|RCOR3_MOUSE REST corepressor 3 OS=Mus musculus OX=10090 GN	5	2	2	2	0	0	0	1	0	1	0	0	0	1	0	1	0	0	0	1	0	1	5.8	5.8	5.8	49.931	447	447;551;451;281;351	2	1	2	1	0.0050965	1.7745				By MS/MS		By MS/MS	0	0
A0A0G2JEB6;B1AY26	A0A0G2JEB6;B1AY26	2;1	2;1	2;1		Gm7173	tr|A0A0G2JEB6|A0A0G2JEB6_MOUSE Cilia and flagella-associated protein 47 OS=Mus musculus OX=10090 GN=Cfap47 PE=4 SV=2;tr|B1AY26|B1AY26_MOUSE Cilia and flagella-associated protein 47 OS=Mus musculus OX=10090 GN=Cfap47 PE=4 SV=1	2	2	2	2	1	1	1	1	0	0	1	1	1	1	0	0	1	1	1	1	0	0	0.8	0.8	0.8	360.34	3184	3184;943	2.5		1	1	0.0091196	1.5096	By MS/MS	By matching	By MS/MS	By MS/MS			0.4	0.4
A0A0G2JED0;A0A0G2JE89;Q6DFW5	A0A0G2JED0;A0A0G2JE89;Q6DFW5	1;1;1	1;1;1	1;1;1	Phospholipid-transporting ATPase	Atp11b	tr|A0A0G2JED0|A0A0G2JED0_MOUSE ATPase, class VI, type 11B (Fragment) OS=Mus musculus OX=10090 GN=Atp11b PE=1 SV=1;tr|A0A0G2JE89|A0A0G2JE89_MOUSE Phospholipid-transporting ATPase (Fragment) OS=Mus musculus OX=10090 GN=Atp11b PE=1 SV=1;tr|Q6DFW5|Q6DFW5_MOUSE	3	1	1	1	0	0	0	1	0	0	0	0	0	1	0	0	0	0	0	1	0	0	8.5	8.5	8.5	29.188	259	259;967;1175	2	1	1	1	0	4.4525				By MS/MS			0	0
A0A0G2JFT8;Q9D394	A0A0G2JFT8;Q9D394	2;1	2;1	2;1	Protein RUFY3	Rufy3	tr|A0A0G2JFT8|A0A0G2JFT8_MOUSE Protein RUFY3 OS=Mus musculus OX=10090 GN=Rufy3 PE=1 SV=1;sp|Q9D394|RUFY3_MOUSE Protein RUFY3 OS=Mus musculus OX=10090 GN=Rufy3 PE=1 SV=1	2	2	2	2	0	0	0	0	2	0	0	0	0	0	2	0	0	0	0	0	2	0	2.8	2.8	2.8	74.769	669	669;469	1.33	2	1		0.0054308	1.7225					By MS/MS		0	0
A0A0J9YU79;P97328;E9Q1Q9;A0A0J9YUK6;A0A0J9YTU1	A0A0J9YU79;P97328;E9Q1Q9;A0A0J9YUK6	11;10;10;9;5	11;10;10;9;5	11;10;10;9;5	Ketohexokinase	Khk	tr|A0A0J9YU79|A0A0J9YU79_MOUSE Ketohexokinase OS=Mus musculus OX=10090 GN=Khk PE=1 SV=1;sp|P97328|KHK_MOUSE Ketohexokinase OS=Mus musculus OX=10090 GN=Khk PE=1 SV=1;tr|E9Q1Q9|E9Q1Q9_MOUSE Ketohexokinase OS=Mus musculus OX=10090 GN=Khk PE=1 SV=1;tr|A0A0J9YU	5	11	11	11	0	1	2	3	11	8	0	1	2	3	11	8	0	1	2	3	11	8	54.4	54.4	54.4	32.74	298	298;298;343;253;243	2.1	22	21	29	0	128.6		By matching	By MS/MS	By MS/MS	By MS/MS	By MS/MS	0	2.3
A0A0N4SUH8;Q9QZ23	A0A0N4SUH8;Q9QZ23	2;2	2;2	2;2	NFU1 iron-sulfur cluster scaffold homolog, mitochondrial	Nfu1	tr|A0A0N4SUH8|A0A0N4SUH8_MOUSE NFU1 iron-sulfur cluster scaffold homolog, mitochondrial OS=Mus musculus OX=10090 GN=Nfu1 PE=1 SV=1;sp|Q9QZ23|NFU1_MOUSE NFU1 iron-sulfur cluster scaffold homolog, mitochondrial OS=Mus musculus OX=10090 GN=Nfu1 PE=1 SV=2	2	2	2	2	0	0	0	0	1	1	0	0	0	0	1	1	0	0	0	0	1	1	9	9	9	28.654	256	256;255	2	3	3	3	0	5.2084					By MS/MS	By MS/MS	0	0
A0A0R4IZW9;Q9DCT5	A0A0R4IZW9;Q9DCT5	2;2	2;2	2;2	Stromal cell-derived factor 2	Sdf2	tr|A0A0R4IZW9|A0A0R4IZW9_MOUSE Stromal cell-derived factor 2 OS=Mus musculus OX=10090 GN=Sdf2 PE=1 SV=1;sp|Q9DCT5|SDF2_MOUSE Stromal cell-derived factor 2 OS=Mus musculus OX=10090 GN=Sdf2 PE=1 SV=1	2	2	2	2	1	1	1	1	1	2	1	1	1	1	1	2	1	1	1	1	1	2	9.6	9.6	9.6	23.991	219	219;211	2	3	3	3	0	4.5332	By MS/MS	By MS/MS	By MS/MS	By matching	By matching	By MS/MS	3.2	3.2
A0A0R4IZX2;Q9JHL1;Q6NS54;A0A0R4J006;A0A3Q4EBU8;A0A3Q4EHM9	A0A0R4IZX2;Q9JHL1;Q6NS54;A0A0R4J006;A0A3Q4EBU8;A0A3Q4EHM9	17;16;16;11;11;10	17;16;16;11;11;10	17;16;16;11;11;10	Na(+)/H(+) exchange regulatory cofactor NHE-RF2;Na(+)/H(+) exchange regulatory cofactor NHE-RF	Slc9a3r2	tr|A0A0R4IZX2|A0A0R4IZX2_MOUSE Na(+)/H(+) exchange regulatory cofactor NHE-RF OS=Mus musculus OX=10090 GN=Slc9a3r2 PE=1 SV=1;sp|Q9JHL1|NHRF2_MOUSE Na(+)/H(+) exchange regulatory cofactor NHE-RF2 OS=Mus musculus OX=10090 GN=Slc9a3r2 PE=1 SV=2;tr|Q6NS54|Q6NS	6	17	17	17	12	12	9	3	10	10	12	12	9	3	10	10	12	12	9	3	10	10	51.3	51.3	51.3	37.432	337	337;337;316;226;231;205	1.88	24	18	17	0	45.604	By MS/MS	By MS/MS	By MS/MS	By matching	By MS/MS	By MS/MS	40.1	40.9
A0A0R4IZY2;Q8CIM7;P24456;L7N463;A0A2R8VHY1;Q6P8N9;A0A2R8VKK3;P24457;P11714;A0A2R8W6W2;A0A2R8VHT2;A0A2R8W6Y8;A0A2R8VHW1;A0A2R8W740	A0A0R4IZY2;Q8CIM7	21;20;3;3;3;3;3;2;1;1;1;1;1;1	21;20;3;3;3;3;3;2;1;1;1;1;1;1	20;19;2;2;2;2;2;1;1;1;1;1;1;1	Cytochrome P450 2D26	Cyp2d26	tr|A0A0R4IZY2|A0A0R4IZY2_MOUSE Cytochrome P450 2D26 OS=Mus musculus OX=10090 GN=Cyp2d26 PE=1 SV=1;sp|Q8CIM7|CP2DQ_MOUSE Cytochrome P450 2D26 OS=Mus musculus OX=10090 GN=Cyp2d26 PE=1 SV=1	14	21	21	20	3	5	6	19	0	6	3	5	6	19	0	6	3	5	6	18	0	6	45.2	45.2	42.6	56.949	500	500;500;504;504;282;338;450;504;504;176;208;254;294;335	2.06	25	30	30	0	94.316	By MS/MS	By MS/MS	By MS/MS	By MS/MS		By MS/MS	10.4	12.8
A0A0R4J050;A0A1L1SS90;Q99JW2;A0A1L1SRC1;A0A1L1SRW7;A0A087WPX1;A0A1L1SSU4;A0A1L1SRL5;A0A087WPV3;A0A087WRE0	A0A0R4J050;A0A1L1SS90;Q99JW2;A0A1L1SRC1;A0A1L1SRW7	19;18;17;15;12;9;8;5;1;1	19;18;17;15;12;9;8;5;1;1	19;18;17;15;12;9;8;5;1;1	Aminoacylase-1	Acy1	tr|A0A0R4J050|A0A0R4J050_MOUSE N-acyl-L-amino-acid amidohydrolase OS=Mus musculus OX=10090 GN=Acy1 PE=1 SV=1;tr|A0A1L1SS90|A0A1L1SS90_MOUSE N-acyl-L-amino-acid amidohydrolase OS=Mus musculus OX=10090 GN=Acy1 PE=1 SV=1;sp|Q99JW2|ACY1_MOUSE Aminoacylase-1 OS	10	19	19	19	0	0	0	5	18	10	0	0	0	5	18	10	0	0	0	5	18	10	51.5	51.5	51.5	45.794	408	408;373;408;343;336;219;201;155;39;50	2.05	29	29	34	0	77.693				By MS/MS	By MS/MS	By MS/MS	0	0
A0A0R4J069;Q9JLI6;F6ZFP8;F7D651;F7BB44;D3Z7G6	A0A0R4J069;Q9JLI6;F6ZFP8;F7D651	8;7;5;4;2;2	8;7;5;4;2;2	8;7;5;4;2;2	Selenocysteine lyase	Scly	tr|A0A0R4J069|A0A0R4J069_MOUSE Selenocysteine lyase OS=Mus musculus OX=10090 GN=Scly PE=1 SV=1;sp|Q9JLI6|SCLY_MOUSE Selenocysteine lyase OS=Mus musculus OX=10090 GN=Scly PE=1 SV=1;tr|F6ZFP8|F6ZFP8_MOUSE Selenocysteine lyase (Fragment) OS=Mus musculus OX=10	6	8	8	8	0	0	0	1	8	4	0	0	0	1	8	4	0	0	0	1	8	4	31.5	31.5	31.5	47.203	432	432;432;249;218;216;245	1.97	10	10	9	0	38.331				By MS/MS	By MS/MS	By MS/MS	0	0
A0A0R4J081;A2AQ17;Q9CWX2	A0A0R4J081;A2AQ17;Q9CWX2	3;3;3	3;3;3	3;3;3	Complex I intermediate-associated protein 30, mitochondrial	Ndufaf1	tr|A0A0R4J081|A0A0R4J081_MOUSE Complex I intermediate-associated protein 30, mitochondrial OS=Mus musculus OX=10090 GN=Ndufaf1 PE=1 SV=1;tr|A2AQ17|A2AQ17_MOUSE Complex I intermediate-associated protein 30, mitochondrial OS=Mus musculus OX=10090 GN=Ndufaf1	3	3	3	3	1	1	2	2	0	3	1	1	2	2	0	3	1	1	2	2	0	3	8.8	8.8	8.8	37.985	330	330;328;328	2	4	4	4	0	5.5743	By MS/MS	By MS/MS	By MS/MS	By MS/MS		By MS/MS	2.4	2.4
A0A0R4J083;P51174	A0A0R4J083;P51174	24;21	24;21	24;21	Long-chain specific acyl-CoA dehydrogenase, mitochondrial	Acadl	tr|A0A0R4J083|A0A0R4J083_MOUSE Long-chain specific acyl-CoA dehydrogenase, mitochondrial OS=Mus musculus OX=10090 GN=Acadl PE=1 SV=1;sp|P51174|ACADL_MOUSE Long-chain specific acyl-CoA dehydrogenase, mitochondrial OS=Mus musculus OX=10090 GN=Acadl PE=1 SV=2	2	24	24	24	12	11	12	18	19	19	12	11	12	18	19	19	12	11	12	18	19	19	49.1	49.1	49.1	47.896	430	430;430	2.04	59	63	66	0	159.59	By MS/MS	By MS/MS	By MS/MS	By MS/MS	By MS/MS	By MS/MS	23.3	21.2
A0A0R4J089;Q9D9D9	A0A0R4J089;Q9D9D9	1;1	1;1	1;1	Uncharacterized protein C1orf189 homolog		tr|A0A0R4J089|A0A0R4J089_MOUSE RIKEN cDNA 1700094D03 gene OS=Mus musculus OX=10090 GN=1700094D03Rik PE=1 SV=1;sp|Q9D9D9|CA189_MOUSE Uncharacterized protein C1orf189 homolog OS=Mus musculus OX=10090 PE=4 SV=2	2	1	1	1	0	0	0	1	0	0	0	0	0	1	0	0	0	0	0	1	0	0	6.6	6.6	6.6	12.79	106	106;101	2		1		1	-2				By MS/MS			0	0
A0A0R4J0B5;Q91W34	A0A0R4J0B5;Q91W34	2;1	2;1	2;1	RUS1 family protein C16orf58 homolog		tr|A0A0R4J0B5|A0A0R4J0B5_MOUSE RUS family member 1 OS=Mus musculus OX=10090 GN=Rusf1 PE=1 SV=1;sp|Q91W34|RUSF1_MOUSE RUS family member 1 OS=Mus musculus OX=10090 GN=Rusf1 PE=1 SV=1	2	2	2	2	0	0	0	2	0	0	0	0	0	2	0	0	0	0	0	2	0	0	7.3	7.3	7.3	50.53	466	466;466	2	2	2	2	0	5.9494				By MS/MS			0	0
A0A0R4J0I1;P07759;Q03734;Q91WP6;P29621;Q5I2A0;E9Q499;F2Z405;G3X8T9;Q80X76	A0A0R4J0I1;P07759	13;11;5;2;2;2;2;2;2;1	13;11;5;2;2;2;2;2;2;1	13;11;5;2;2;2;2;2;2;1	Serine protease inhibitor A3K	Serpina3k	tr|A0A0R4J0I1|A0A0R4J0I1_MOUSE Serine protease inhibitor A3K OS=Mus musculus OX=10090 GN=Serpina3k PE=1 SV=1;sp|P07759|SPA3K_MOUSE Serine protease inhibitor A3K OS=Mus musculus OX=10090 GN=Serpina3k PE=1 SV=2	10	13	13	13	0	0	0	3	13	5	0	0	0	3	13	5	0	0	0	3	13	5	36.8	36.8	36.8	46.672	418	418;418;418;418;417;440;100;248;418;445	1.95	22	19	19	0	112.9				By MS/MS	By MS/MS	By MS/MS	0	0
A0A0R4J0R1;O70404;A0A0U1RPE8	A0A0R4J0R1;O70404;A0A0U1RPE8	3;2;2	3;2;2	3;2;2	Vesicle-associated membrane protein 8	Vamp8	tr|A0A0R4J0R1|A0A0R4J0R1_MOUSE Vesicle-associated membrane protein 8 OS=Mus musculus OX=10090 GN=Vamp8 PE=1 SV=1;sp|O70404|VAMP8_MOUSE Vesicle-associated membrane protein 8 OS=Mus musculus OX=10090 GN=Vamp8 PE=1 SV=1;tr|A0A0U1RPE8|A0A0U1RPE8_MOUSE Vesicle-	3	3	3	3	3	3	1	1	0	1	3	3	1	1	0	1	3	3	1	1	0	1	39.6	39.6	39.6	11.435	101	101;101;75	1.67	1	2		0	8.3851	By MS/MS	By MS/MS	By matching	By MS/MS		By matching	39.6	39.6
A0A0R4J0T4;Q5D0E0	A0A0R4J0T4;Q5D0E0	1;1	1;1	1;1		Ikbkb	tr|A0A0R4J0T4|A0A0R4J0T4_MOUSE I-kappa-B kinase OS=Mus musculus OX=10090 GN=Ikbkb PE=1 SV=1;tr|Q5D0E0|Q5D0E0_MOUSE I-kappa-B kinase OS=Mus musculus OX=10090 GN=Ikbkb PE=1 SV=1	2	1	1	1	0	0	0	0	1	0	0	0	0	0	1	0	0	0	0	0	1	0	3.3	3.3	3.3	84.387	738	738;757	2	1	1	1	1	-2					By MS/MS		0	0
A0A0R4J0X5;Q00896	A0A0R4J0X5;Q00896	16;14	1;1	1;1	Alpha-1-antitrypsin 1-3	Serpina1c	tr|A0A0R4J0X5|A0A0R4J0X5_MOUSE Alpha-1-antitrypsin 1-3 OS=Mus musculus OX=10090 GN=Serpina1c PE=1 SV=1;sp|Q00896|A1AT3_MOUSE Alpha-1-antitrypsin 1-3 OS=Mus musculus OX=10090 GN=Serpina1c PE=1 SV=2	2	16	1	1	0	0	0	1	16	10	0	0	0	0	1	1	0	0	0	0	1	1	57.1	5.3	5.3	45.854	413	413;412	2.07	4	6	5	0	14.506				By matching	By MS/MS	By MS/MS	0	0
A0A0R4J138;P50429	A0A0R4J138;P50429	4;4	4;4	4;4	Arylsulfatase B	Arsb	tr|A0A0R4J138|A0A0R4J138_MOUSE Arylsulfatase B OS=Mus musculus OX=10090 GN=Arsb PE=1 SV=1;sp|P50429|ARSB_MOUSE Arylsulfatase B OS=Mus musculus OX=10090 GN=Arsb PE=1 SV=3	2	4	4	4	0	0	0	0	4	2	0	0	0	0	4	2	0	0	0	0	4	2	14.8	14.8	14.8	59.704	534	534;534	2.4	2	2	6	0	5.4554					By MS/MS	By matching	0	0
A0A0R4J190;Q64277	A0A0R4J190;Q64277	3;3	3;3	3;3	ADP-ribosyl cyclase/cyclic ADP-ribose hydrolase 2	Bst1	tr|A0A0R4J190|A0A0R4J190_MOUSE ADP-ribosyl cyclase/cyclic ADP-ribose hydrolase OS=Mus musculus OX=10090 GN=Bst1 PE=1 SV=1;sp|Q64277|BST1_MOUSE ADP-ribosyl cyclase/cyclic ADP-ribose hydrolase 2 OS=Mus musculus OX=10090 GN=Bst1 PE=1 SV=1	2	3	3	3	1	1	2	2	0	0	1	1	2	2	0	0	1	1	2	2	0	0	17	17	17	34.561	311	311;311	1.88	3	3	2	0	31.682	By matching	By MS/MS	By MS/MS	By MS/MS			6.8	6.8
A0A0R4J1H2;Q8QZY2	A0A0R4J1H2;Q8QZY2	3;2	3;2	3;2	Glycerate kinase	Glyctk	tr|A0A0R4J1H2|A0A0R4J1H2_MOUSE Glycerate kinase OS=Mus musculus OX=10090 GN=Glyctk PE=1 SV=1;sp|Q8QZY2|GLCTK_MOUSE Glycerate kinase OS=Mus musculus OX=10090 GN=Glyctk PE=1 SV=1	2	3	3	3	0	0	0	2	2	3	0	0	0	2	2	3	0	0	0	2	2	3	10.1	10.1	10.1	55.334	523	523;523	1.71	7	4	3	0	10.924				By MS/MS	By MS/MS	By MS/MS	0	0
A0A0R4J1L2;Q91VK2;F6ZFU0;D3Z7N2;D3YY68;D3YZT9	A0A0R4J1L2;Q91VK2;F6ZFU0;D3Z7N2;D3YY68;D3YZT9	12;11;11;7;7;6	1;0;1;1;0;0	1;0;1;1;0;0		Eef1d	tr|A0A0R4J1L2|A0A0R4J1L2_MOUSE Elongation factor 1-delta OS=Mus musculus OX=10090 GN=Eef1d PE=1 SV=1;tr|Q91VK2|Q91VK2_MOUSE Eef1d protein OS=Mus musculus OX=10090 GN=Eef1d PE=1 SV=1;tr|F6ZFU0|F6ZFU0_MOUSE Elongation factor 1-delta (Fragment) OS=Mus musculu	6	12	1	1	3	2	0	1	9	11	0	0	0	0	0	1	0	0	0	0	0	1	46.7	8.2	8.2	28.728	257	257;276;552;129;190;210	2	1	1	1	0	4.0363	By matching	By matching		By matching	By matching	By MS/MS	16.7	7.4
A0A0R4J1V0;Q9JIL4;D3YZS9;D3YW13;D3Z114	A0A0R4J1V0;Q9JIL4	47;46;18;16;10	47;46;18;16;10	47;46;18;16;10	Na(+)/H(+) exchange regulatory cofactor NHE-RF3	Pdzk1	tr|A0A0R4J1V0|A0A0R4J1V0_MOUSE Na(+)/H(+) exchange regulatory cofactor NHE-RF3 OS=Mus musculus OX=10090 GN=Pdzk1 PE=1 SV=1;sp|Q9JIL4|NHRF3_MOUSE Na(+)/H(+) exchange regulatory cofactor NHE-RF3 OS=Mus musculus OX=10090 GN=Pdzk1 PE=1 SV=1	5	47	47	47	31	32	27	25	33	36	31	32	27	25	33	36	31	32	27	25	33	36	87.9	87.9	87.9	56.497	519	519;519;153;125;50	1.99	126	127	124	0	323.31	By MS/MS	By MS/MS	By MS/MS	By MS/MS	By MS/MS	By MS/MS	63.2	59.7
A0A0R4J263;O35083	A0A0R4J263;O35083	1;1	1;1	1;1	1-acyl-sn-glycerol-3-phosphate acyltransferase alpha	Agpat1	tr|A0A0R4J263|A0A0R4J263_MOUSE 1-acyl-sn-glycerol-3-phosphate acyltransferase OS=Mus musculus OX=10090 GN=Agpat1 PE=1 SV=1;sp|O35083|PLCA_MOUSE 1-acyl-sn-glycerol-3-phosphate acyltransferase alpha OS=Mus musculus OX=10090 GN=Agpat1 PE=1 SV=1	2	1	1	1	0	0	1	1	0	0	0	0	1	1	0	0	0	0	1	1	0	0	2.8	2.8	2.8	31.737	285	285;285	2	1	1	1	0.0060845	1.638			By MS/MS	By MS/MS			0	0
A0A0R4J272;Q921N7	A0A0R4J272;Q921N7	2;2	2;2	2;2	Transmembrane protein 70, mitochondrial	Tmem70	tr|A0A0R4J272|A0A0R4J272_MOUSE Transmembrane protein 70, mitochondrial OS=Mus musculus OX=10090 GN=Tmem70 PE=1 SV=1;sp|Q921N7|TMM70_MOUSE Transmembrane protein 70, mitochondrial OS=Mus musculus OX=10090 GN=Tmem70 PE=2 SV=2	2	2	2	2	0	0	0	2	0	0	0	0	0	2	0	0	0	0	0	2	0	0	14.2	14.2	14.2	28.402	254	254;253	2	1	1	1	0	4.3509				By MS/MS			0	0
A0A0R4J2B2	A0A0R4J2B2	1	1	1			tr|A0A0R4J2B2|A0A0R4J2B2_MOUSE BTB/POZ domain-containing protein KCTD12 OS=Mus musculus OX=10090 GN=Kctd12 PE=1 SV=1	1	1	1	1	0	0	0	1	1	1	0	0	0	1	1	1	0	0	0	1	1	1	3.4	3.4	3.4	35.888	327	327	2	2	3	2	0	4.1305				By matching	By MS/MS	By matching	0	0
A0A0U1RP81;A0A1B0GX08;E9PVS5;A0A0U1RNN9	A0A0U1RP81	47;17;10;1	1;1;1;0	1;1;1;0			tr|A0A0U1RP81|A0A0U1RP81_MOUSE MICOS complex subunit MIC60 OS=Mus musculus OX=10090 GN=Immt PE=1 SV=1	4	47	1	1	37	35	31	39	0	38	1	1	1	1	0	1	1	1	1	1	0	1	75	2	2	53.717	488	488;264;188;42	2	2	2	2	0.0007773	2.3362	By MS/MS	By MS/MS	By MS/MS	By MS/MS		By MS/MS	68.6	62.3
A0A1B0GR60;Q9CPX4;P29391;P49945;A0A1Y7VNT9;A0A1B0GRH4	A0A1B0GR60;Q9CPX4;P29391;P49945	3;3;2;2;1;1	3;3;2;2;1;1	3;3;2;2;1;1	Ferritin;Ferritin light chain 1;Ferritin light chain 2	Ftl1;Ftl2	tr|A0A1B0GR60|A0A1B0GR60_MOUSE Ferritin OS=Mus musculus OX=10090 GN=Ftl1 PE=1 SV=1;tr|Q9CPX4|Q9CPX4_MOUSE Ferritin OS=Mus musculus OX=10090 GN=Ftl1 PE=1 SV=1;sp|P29391|FRIL1_MOUSE Ferritin light chain 1 OS=Mus musculus OX=10090 GN=Ftl1 PE=1 SV=2;sp|P49945|	6	3	3	3	1	2	2	2	3	2	1	2	2	2	3	2	1	2	2	2	3	2	26.2	26.2	26.2	17.999	160	160;183;183;183;30;84	1.91	9	6	7	0	7.0073	By matching	By MS/MS	By MS/MS	By MS/MS	By MS/MS	By MS/MS	10	21.9
A0A1B0GRV0;Q9Z0S1;D3Z0E6;D3Z5X0	A0A1B0GRV0;Q9Z0S1;D3Z0E6	14;13;10;3	14;13;10;3	14;13;10;3	3(2),5-bisphosphate nucleotidase 1	Bpnt1	tr|A0A1B0GRV0|A0A1B0GRV0_MOUSE 3(2),5-bisphosphate nucleotidase 1 OS=Mus musculus OX=10090 GN=Bpnt1 PE=1 SV=1;sp|Q9Z0S1|BPNT1_MOUSE 3(2),5-bisphosphate nucleotidase 1 OS=Mus musculus OX=10090 GN=Bpnt1 PE=1 SV=2;tr|D3Z0E6|D3Z0E6_MOUSE 3(2),5-bispho	4	14	14	14	0	0	0	5	14	10	0	0	0	5	14	10	0	0	0	5	14	10	52.6	52.6	52.6	34.973	323	323;308;253;83	1.97	25	22	23	0	73.643				By matching	By MS/MS	By MS/MS	0	0
A0A1B0GRV7	A0A1B0GRV7	1	1	1			tr|A0A1B0GRV7|A0A1B0GRV7_MOUSE Nucleoside-diphosphate kinase OS=Mus musculus OX=10090 GN=Gm17949 PE=3 SV=1	1	1	1	1	0	1	0	1	1	1	0	1	0	1	1	1	0	1	0	1	1	1	4.2	4.2	4.2	24.262	212	212	2.17	2	1	3	0.00077973	2.3713		By MS/MS		By matching	By MS/MS	By MS/MS	0	4.2
A0A1B0GSG7	A0A1B0GSG7	1	1	1			tr|A0A1B0GSG7|A0A1B0GSG7_MOUSE Kinesin-like protein OS=Mus musculus OX=10090 GN=Kif19b PE=3 SV=1	1	1	1	1	0	0	0	1	0	0	0	0	0	1	0	0	0	0	0	1	0	0	1	1	1	109.84	984	984	3			1	1	-2				By MS/MS			0	0
A0A1B0GSH8;Q9DBB8;Q07813;A0A1B0GS13;A0A1B0GT81;A0A1B0GTA4	A0A1B0GSH8;Q9DBB8;Q07813;A0A1B0GS13;A0A1B0GT81;A0A1B0GTA4	2;1;1;1;1;1	2;1;1;1;1;1	2;1;1;1;1;1	Trans-1,2-dihydrobenzene-1,2-diol dehydrogenase;Apoptosis regulator BAX	Dhdh;Bax	tr|A0A1B0GSH8|A0A1B0GSH8_MOUSE Predicted gene 45808 (Fragment) OS=Mus musculus OX=10090 GN=Gm45808 PE=4 SV=1;sp|Q9DBB8|DHDH_MOUSE Trans-1,2-dihydrobenzene-1,2-diol dehydrogenase OS=Mus musculus OX=10090 GN=Dhdh PE=1 SV=1;sp|Q07813|BAX_MOUSE Apoptosis regul	6	2	2	2	0	0	0	1	2	0	0	0	0	1	2	0	0	0	0	1	2	0	9.5	9.5	9.5	28.687	263	263;333;192;114;171;172	1.86	3	2	2	0	7.0185				By MS/MS	By MS/MS		0	0
A0A1D5RLG0;Q8BTX9	A0A1D5RLG0;Q8BTX9	1;1	1;1	1;1	Inactive hydroxysteroid dehydrogenase-like protein 1	Hsdl1	tr|A0A1D5RLG0|A0A1D5RLG0_MOUSE Inactive hydroxysteroid dehydrogenase-like protein 1 OS=Mus musculus OX=10090 GN=Hsdl1 PE=1 SV=1;sp|Q8BTX9|HSDL1_MOUSE Inactive hydroxysteroid dehydrogenase-like protein 1 OS=Mus musculus OX=10090 GN=Hsdl1 PE=1 SV=1	2	1	1	1	0	1	1	1	0	0	0	1	1	1	0	0	0	1	1	1	0	0	8.1	8.1	8.1	34.396	309	309;330	2.5		1	1	0.00040766	2.9061		By matching	By MS/MS	By MS/MS			0	8.1
A0A1L1SR73;A0A1L1SUA9;A0A1L1SQP8	A0A1L1SR73;A0A1L1SUA9;A0A1L1SQP8	1;1;1	1;1;1	1;1;1			tr|A0A1L1SR73|A0A1L1SR73_MOUSE Sodium/potassium-transporting ATPase subunit gamma (Fragment) OS=Mus musculus OX=10090 GN=Fxyd2 PE=1 SV=1;tr|A0A1L1SUA9|A0A1L1SUA9_MOUSE FXYD domain-containing ion transport regulator OS=Mus musculus OX=10090 GN=Fxyd2 PE=1 SV	3	1	1	1	1	1	1	1	0	1	1	1	1	1	0	1	1	1	1	1	0	1	57.9	57.9	57.9	2.2214	19	19;57;70	2.22	2	3	4	0	5.2522	By MS/MS	By MS/MS	By MS/MS	By MS/MS		By matching	57.9	57.9
A0A1L1STE4;Q9Z1X4;Q45VK5;A0A1L1SR62;A0A1L1SQ69;A0A1L1SSU8;A0A1L1SU19;A0A1L1ST48	A0A1L1STE4;Q9Z1X4;Q45VK5	5;4;4;2;2;2;1;1	5;4;4;2;2;2;1;1	5;4;4;2;2;2;1;1	Interleukin enhancer-binding factor 3	Ilf3	tr|A0A1L1STE4|A0A1L1STE4_MOUSE Interleukin enhancer-binding factor 3 OS=Mus musculus OX=10090 GN=Ilf3 PE=1 SV=1;sp|Q9Z1X4|ILF3_MOUSE Interleukin enhancer-binding factor 3 OS=Mus musculus OX=10090 GN=Ilf3 PE=1 SV=2;tr|Q45VK5|Q45VK5_MOUSE Interleukin enhance	8	5	5	5	0	0	0	0	5	2	0	0	0	0	5	2	0	0	0	0	5	2	9.9	9.9	9.9	97.452	908	908;898;703;74;77;168;126;214	2.17	4	7	7	0	19.735					By MS/MS	By matching	0	0
A0A1L1SU24;A0A1L1STN5;A0A1L1SRY8;A0A1L1SSY9;Q9DCU6;A0A1L1SV70	A0A1L1SU24;A0A1L1STN5;A0A1L1SRY8;A0A1L1SSY9;Q9DCU6;A0A1L1SV70	2;2;2;2;2;1	2;2;2;2;2;1	2;2;2;2;2;1	39S ribosomal protein L4, mitochondrial	Mrpl4	tr|A0A1L1SU24|A0A1L1SU24_MOUSE 39S ribosomal protein L4, mitochondrial OS=Mus musculus OX=10090 GN=Mrpl4 PE=1 SV=1;tr|A0A1L1STN5|A0A1L1STN5_MOUSE 39S ribosomal protein L4, mitochondrial OS=Mus musculus OX=10090 GN=Mrpl4 PE=1 SV=1;tr|A0A1L1SRY8|A0A1L1SRY8_M	6	2	2	2	0	0	0	2	0	0	0	0	0	2	0	0	0	0	0	2	0	0	17.5	17.5	17.5	18.081	160	160;172;219;264;294;33	2	1	1	1	0.00911	1.5032				By MS/MS			0	0
A0A1W2P6G5	A0A1W2P6G5	7	1	1			tr|A0A1W2P6G5|A0A1W2P6G5_MOUSE Myosin light polypeptide 6 OS=Mus musculus OX=10090 GN=Myl6 PE=1 SV=1	1	7	1	1	6	6	7	6	5	7	1	1	1	1	0	1	1	1	1	1	0	1	70.5	19.4	19.4	15.448	139	139	2	2	1	2	0	38.586	By MS/MS	By MS/MS	By MS/MS	By MS/MS	By matching	By MS/MS	59.7	59.7
A0A1W2P7K6;Q8VDV3;D3YZN2;D3YXL8;D3Z585;D3YZ86;A0A571BDP7	A0A1W2P7K6;Q8VDV3;D3YZN2;D3YXL8;D3Z585;D3YZ86;A0A571BDP7	2;1;1;1;1;1;1	2;1;1;1;1;1;1	2;1;1;1;1;1;1	Guanine nucleotide exchange factor for Rab-3A	Rab3il1	tr|A0A1W2P7K6|A0A1W2P7K6_MOUSE Rab-3A-interacting protein OS=Mus musculus OX=10090 GN=Rab3ip PE=1 SV=1;sp|Q8VDV3|R3GEF_MOUSE Guanine nucleotide exchange factor for Rab-3A OS=Mus musculus OX=10090 GN=Rab3il1 PE=1 SV=1;tr|D3YZN2|D3YZN2_MOUSE Guanine nucleoti	7	2	2	2	1	1	1	1	2	1	1	1	1	1	2	1	1	1	1	1	2	1	6.5	6.5	6.5	50.894	460	460;383;57;86;310;430;432	2.27	2	4	5	0	8.5671	By matching	By MS/MS	By MS/MS	By MS/MS	By MS/MS	By matching	4.8	4.8
A0A1Y7VJY8;A0A1Y7VM56;Q8K2C6	A0A1Y7VJY8;A0A1Y7VM56;Q8K2C6	1;1;1	1;1;1	1;1;1	NAD-dependent protein deacylase sirtuin-5, mitochondrial	Sirt5	tr|A0A1Y7VJY8|A0A1Y7VJY8_MOUSE NAD-dependent protein deacylase sirtuin-5, mitochondrial OS=Mus musculus OX=10090 GN=Sirt5 PE=1 SV=1;tr|A0A1Y7VM56|A0A1Y7VM56_MOUSE NAD-dependent protein deacylase sirtuin-5, mitochondrial OS=Mus musculus OX=10090 GN=Sirt5 PE	3	1	1	1	0	0	0	0	1	0	0	0	0	0	1	0	0	0	0	0	1	0	3.8	3.8	3.8	31.888	289	289;350;310	3			1	0.0025792	1.9132					By MS/MS		0	0
A0A1Y7VJZ2;Q9WVL0;A0A1Y7VNC1	A0A1Y7VJZ2;Q9WVL0;A0A1Y7VNC1	12;11;11	12;11;11	12;11;11	Maleylacetoacetate isomerase	Gstz1	tr|A0A1Y7VJZ2|A0A1Y7VJZ2_MOUSE Maleylacetoacetate isomerase OS=Mus musculus OX=10090 GN=Gstz1 PE=1 SV=1;sp|Q9WVL0|MAAI_MOUSE Maleylacetoacetate isomerase OS=Mus musculus OX=10090 GN=Gstz1 PE=1 SV=1;tr|A0A1Y7VNC1|A0A1Y7VNC1_MOUSE Maleylacetoacetate isomeras	3	12	12	12	1	2	2	9	12	7	1	2	2	9	12	7	1	2	2	9	12	7	51.6	51.6	51.6	24.205	215	215;216;161	2.08	27	28	34	0	48.989	By MS/MS	By MS/MS	By MS/MS	By MS/MS	By MS/MS	By MS/MS	13	13
A0A286YD08;A0A286YDI8;G3X972	A0A286YD08;A0A286YDI8;G3X972	1;1;1	1;1;1	1;1;1		Sec24c	tr|A0A286YD08|A0A286YD08_MOUSE Sec24-related gene family, member C (S. cerevisiae) (Fragment) OS=Mus musculus OX=10090 GN=Sec24c PE=1 SV=1;tr|A0A286YDI8|A0A286YDI8_MOUSE Sec24-related gene family, member C (S. cerevisiae) OS=Mus musculus OX=10090 GN=Sec24c	3	1	1	1	0	1	1	1	1	1	0	1	1	1	1	1	0	1	1	1	1	1	9.2	9.2	9.2	19.382	174	174;1020;1096	2.14	2	2	3	0.00041999	3.2778		By matching	By MS/MS	By MS/MS	By MS/MS	By matching	0	9.2
A0A286YDK2;Q91VC9	A0A286YDK2;Q91VC9	1;1	1;1	1;1	Growth hormone-inducible transmembrane protein	Ghitm	tr|A0A286YDK2|A0A286YDK2_MOUSE Growth hormone-inducible transmembrane protein (Fragment) OS=Mus musculus OX=10090 GN=Ghitm PE=1 SV=1;sp|Q91VC9|GHITM_MOUSE Growth hormone-inducible transmembrane protein OS=Mus musculus OX=10090 GN=Ghitm PE=1 SV=1	2	1	1	1	0	0	0	1	0	0	0	0	0	1	0	0	0	0	0	1	0	0	5.1	5.1	5.1	21.695	198	198;346	2.33		2	1	1	-2				By MS/MS			0	0
A0A286YDT5;G5E8Q8	A0A286YDT5;G5E8Q8	1;1	1;1	1;1		Adgrf5	tr|A0A286YDT5|A0A286YDT5_MOUSE Adhesion G protein-coupled receptor F5 (Fragment) OS=Mus musculus OX=10090 GN=Adgrf5 PE=1 SV=1;sp|G5E8Q8|AGRF5_MOUSE Adhesion G protein-coupled receptor F5 OS=Mus musculus OX=10090 GN=Adgrf5 PE=1 SV=1	2	1	1	1	0	0	0	0	0	1	0	0	0	0	0	1	0	0	0	0	0	1	1.5	1.5	1.5	126.5	1143	1143;1348	2		1		1	-2						By MS/MS	0	0
A0A2I3BQG2;B7ZCC2	A0A2I3BQG2;B7ZCC2	2;1	2;1	2;1		Aim1l	tr|A0A2I3BQG2|A0A2I3BQG2_MOUSE Crystallin beta-gamma domain-containing 2 OS=Mus musculus OX=10090 GN=Crybg2 PE=1 SV=1;tr|B7ZCC2|B7ZCC2_MOUSE Crystallin beta-gamma domain-containing 2 OS=Mus musculus OX=10090 GN=Crybg2 PE=1 SV=1	2	2	2	2	0	1	0	1	0	0	0	1	0	1	0	0	0	1	0	1	0	0	1.4	1.4	1.4	197.82	1825	1825;1516	2		1		1	-2		By MS/MS		By MS/MS			0	0.7
A0A2I3BRM6	A0A2I3BRM6	6	1	1			tr|A0A2I3BRM6|A0A2I3BRM6_MOUSE Heterogeneous nuclear ribonucleoproteins C1/C2 (Fragment) OS=Mus musculus OX=10090 GN=Hnrnpc PE=1 SV=1	1	6	1	1	4	4	4	2	6	6	0	0	0	0	1	1	0	0	0	0	1	1	57.3	16.2	16.2	12.78	117	117	2.25	1	1	2	0	4.7749	By matching	By matching	By matching	By matching	By MS/MS	By matching	27.4	27.4
A0A2R8VHF9;E9QPE7;A0A338P6K2;O08638	A0A2R8VHF9;E9QPE7;A0A338P6K2;O08638	93;92;92;86	80;79;79;75	76;75;75;71	Myosin-11	Myh11	tr|A0A2R8VHF9|A0A2R8VHF9_MOUSE Myosin-11 OS=Mus musculus OX=10090 GN=Myh11 PE=1 SV=1;tr|E9QPE7|E9QPE7_MOUSE Myosin-11 OS=Mus musculus OX=10090 GN=Myh11 PE=1 SV=2;tr|A0A338P6K2|A0A338P6K2_MOUSE Myosin-11 OS=Mus musculus OX=10090 GN=Myh11 PE=1 SV=1;sp|O08638	4	93	80	76	74	75	49	57	1	47	64	65	41	46	0	38	62	61	38	44	0	36	50.6	46.5	44.7	223.35	1938	1938;1972;1979;1972	2.01	61	80	64	0	323.31	By MS/MS	By MS/MS	By MS/MS	By MS/MS	By matching	By MS/MS	46.9	46.6
A0A2R8VI30;A0A2R8VK70;A0A2R8W6P0;Q61735;A0A2R8VJU9;D3Z187;A0A2R8VI94	A0A2R8VI30;A0A2R8VK70;A0A2R8W6P0;Q61735;A0A2R8VJU9;D3Z187;A0A2R8VI94	4;4;4;4;3;3;3	4;4;4;4;3;3;3	4;4;4;4;3;3;3	Leukocyte surface antigen CD47	Cd47	tr|A0A2R8VI30|A0A2R8VI30_MOUSE Integrin-associated protein OS=Mus musculus OX=10090 GN=Cd47 PE=1 SV=1;tr|A0A2R8VK70|A0A2R8VK70_MOUSE Integrin-associated protein OS=Mus musculus OX=10090 GN=Cd47 PE=1 SV=1;tr|A0A2R8W6P0|A0A2R8W6P0_MOUSE Integrin-associated p	7	4	4	4	2	1	1	2	0	0	2	1	1	2	0	0	2	1	1	2	0	0	21	21	21	29.344	267	267;321;342;303;258;271;278	2.2	1	2	2	0	11.026	By MS/MS	By matching	By matching	By MS/MS			7.5	6.4
A0A2R8VJW0	A0A2R8VJW0	5	1	1			tr|A0A2R8VJW0|A0A2R8VJW0_MOUSE Aconitate hydratase, mitochondrial (Fragment) OS=Mus musculus OX=10090 GN=Aco2 PE=1 SV=1	1	5	1	1	2	2	2	3	3	4	0	0	1	0	1	0	0	0	1	0	1	0	74.2	17.7	17.7	7.5115	62	62	2.2	1	2	2	0.00041684	3.1734	By matching	By matching	By MS/MS	By matching	By MS/MS	By matching	29	29
A0A338P6G6;A0A384DV79	A0A338P6G6;A0A384DV79	1;1	1;1	1;1			tr|A0A338P6G6|A0A338P6G6_MOUSE High mobility group protein HMG-I/HMG-Y OS=Mus musculus OX=10090 GN=Hmga1 PE=1 SV=1;tr|A0A384DV79|A0A384DV79_MOUSE High mobility group protein HMG-I/HMG-Y OS=Mus musculus OX=10090 GN=Hmga1 PE=1 SV=1	2	1	1	1	1	1	1	0	1	1	1	1	1	0	1	1	1	1	1	0	1	1	16.1	16.1	16.1	9.4226	87	87;95	2.2	1	2	2	0.001904	2.1632	By MS/MS	By MS/MS	By MS/MS		By MS/MS	By MS/MS	16.1	16.1
A0A338P6J4;B7ZNW3;Q8BH47	A0A338P6J4;B7ZNW3;Q8BH47	1;1;1	1;1;1	1;1;1	Vesicle-trafficking protein SEC22a	Sec22a	tr|A0A338P6J4|A0A338P6J4_MOUSE Vesicle-trafficking protein SEC22a OS=Mus musculus OX=10090 GN=Sec22a PE=1 SV=1;tr|B7ZNW3|B7ZNW3_MOUSE Sec22a protein OS=Mus musculus OX=10090 GN=Sec22a PE=1 SV=1;sp|Q8BH47|SC22A_MOUSE Vesicle-trafficking protein SEC22a OS=Mu	3	1	1	1	1	0	0	0	0	0	1	0	0	0	0	0	1	0	0	0	0	0	8.8	8.8	8.8	20.688	181	181;285;307	NaN				1	-2	By MS/MS						8.8	0
A0A338P7E3;A0A338P711;C0HKG6;C0HKG5	A0A338P7E3;A0A338P711;C0HKG6;C0HKG5	1;1;1;1	1;1;1;1	1;1;1;1			tr|A0A338P7E3|A0A338P7E3_MOUSE Ribonuclease T2-B OS=Mus musculus OX=10090 GN=Rnaset2b PE=1 SV=1;tr|A0A338P711|A0A338P711_MOUSE Ribonuclease T2-B (Fragment) OS=Mus musculus OX=10090 GN=Rnaset2b PE=1 SV=1;sp|C0HKG6|RNT2B_MOUSE Ribonuclease T2-B OS=Mus muscul	4	1	1	1	0	0	1	1	1	1	0	0	1	1	1	1	0	0	1	1	1	1	12.9	12.9	12.9	18.783	163	163;163;259;259	2.08	4	4	5	0	9.4717			By MS/MS	By MS/MS	By MS/MS	By MS/MS	0	0
A0A338P7F8;F6ZHN3;Q3UYU2;E9PUQ7;Q8BNV1	A0A338P7F8;F6ZHN3;Q3UYU2;E9PUQ7;Q8BNV1	1;1;1;1;1	1;1;1;1;1	1;1;1;1;1	tRNA (uracil-5-)-methyltransferase homolog A	Trmt2a	tr|A0A338P7F8|A0A338P7F8_MOUSE tRNA (uracil-5-)-methyltransferase homolog A (Fragment) OS=Mus musculus OX=10090 GN=Trmt2a PE=1 SV=1;tr|F6ZHN3|F6ZHN3_MOUSE tRNA (uracil-5-)-methyltransferase homolog A (Fragment) OS=Mus musculus OX=10090 GN=Trmt2a PE=1 SV=1;	5	1	1	1	1	1	1	0	0	0	1	1	1	0	0	0	1	1	1	0	0	0	13.5	13.5	13.5	8.3376	74	74;281;613;613;574	NaN				0.0060779	1.6316	By matching	By MS/MS	By matching				13.5	13.5
A0A3B2W864;P63325;Q3UW83;A0A338P7K4;A0A338P731;Q9JI46;A0A338P6L9;B2KF67;A0A338P6T6;I1E4X7	A0A3B2W864;P63325;Q3UW83;A0A338P7K4;A0A338P731	10;9;9;9;7;1;1;1;1;1	10;9;9;9;7;1;1;1;1;1	10;9;9;9;7;1;1;1;1;1	40S ribosomal protein S10	Rps10	tr|A0A3B2W864|A0A3B2W864_MOUSE Predicted gene, 49804 OS=Mus musculus OX=10090 GN=Gm49804 PE=3 SV=1;sp|P63325|RS10_MOUSE 40S ribosomal protein S10 OS=Mus musculus OX=10090 GN=Rps10 PE=1 SV=1;tr|Q3UW83|Q3UW83_MOUSE 40S ribosomal protein S10 OS=Mus musculus O	10	10	10	10	2	3	1	7	9	8	2	3	1	7	9	8	2	3	1	7	9	8	36.9	36.9	36.9	32.717	287	287;165;154;169;107;168;116;139;139;159	1.96	24	22	21	0	35.37	By MS/MS	By MS/MS	By MS/MS	By MS/MS	By MS/MS	By MS/MS	5.6	8.7
A0A3B2WD63	A0A3B2WD63	1	1	1			tr|A0A3B2WD63|A0A3B2WD63_MOUSE Predicted gene 7356 OS=Mus musculus OX=10090 GN=Gm7356 PE=4 SV=1	1	1	1	1	0	0	0	0	1	1	0	0	0	0	1	1	0	0	0	0	1	1	1.6	1.6	1.6	56.979	508	508	2		2		0.0094109	1.4685					By MS/MS	By MS/MS	0	0
A0A3B2WDD2;A0A3B2WBL1;Q5XJF6;P53026;A0A3B2W824;A0A3B2W820;A0A3B2WCA5;D6RE43	A0A3B2WDD2;A0A3B2WBL1;Q5XJF6;P53026;A0A3B2W824;A0A3B2W820	9;9;9;8;6;5;3;3	9;9;9;8;6;5;3;3	9;9;9;8;6;5;3;3	Ribosomal protein;60S ribosomal protein L10a	Rpl10a	tr|A0A3B2WDD2|A0A3B2WDD2_MOUSE Ribosomal protein OS=Mus musculus OX=10090 GN=Rpl10a PE=1 SV=1;tr|A0A3B2WBL1|A0A3B2WBL1_MOUSE Ribosomal protein OS=Mus musculus OX=10090 GN=Rpl10a PE=1 SV=1;tr|Q5XJF6|Q5XJF6_MOUSE Ribosomal protein OS=Mus musculus OX=10090 GN	8	9	9	9	4	4	3	8	4	6	4	4	3	8	4	6	4	4	3	8	4	6	44.7	44.7	44.7	21.636	190	190;216;217;217;164;118;54;58	2.1	14	17	19	0	20.231	By MS/MS	By MS/MS	By MS/MS	By MS/MS	By MS/MS	By MS/MS	28.9	28.9
A0A571BD72	A0A571BD72	3	1	1			tr|A0A571BD72|A0A571BD72_MOUSE Basement membrane-specific heparan sulfate proteoglycan core protein (Fragment) OS=Mus musculus OX=10090 GN=Hspg2 PE=1 SV=1	1	3	1	1	3	2	3	3	1	3	1	0	1	1	0	1	1	0	1	1	0	1	18.8	11.3	11.3	26.05	239	239	1.75	3	4	1	0	5.6213	By matching	By matching	By MS/MS	By matching	By matching	By MS/MS	18.8	18.4
A0A571BF69;B5THE2;A0A0J9YVE6;A0A0J9YVJ0;Q6XK23;A0A571BDS5;F8VQM5	A0A571BF69;B5THE2;A0A0J9YVE6;A0A0J9YVJ0	18;13;12;10;4;2;1	18;13;12;10;4;2;1	18;13;12;10;4;2;1		Mgam	tr|A0A571BF69|A0A571BF69_MOUSE Maltase-glucoamylase OS=Mus musculus OX=10090 GN=Mgam PE=1 SV=1;tr|B5THE2|B5THE2_MOUSE Maltase-glucoamylase OS=Mus musculus OX=10090 GN=Mgam PE=1 SV=1;tr|A0A0J9YVE6|A0A0J9YVE6_MOUSE Maltase-glucoamylase OS=Mus musculus OX=100	7	18	18	18	1	0	2	18	0	3	1	0	2	18	0	3	1	0	2	18	0	3	13.2	13.2	13.2	413.02	3616	3616;1827;1200;986;316;2379;1818	2.02	16	17	17	0	47.994	By matching		By MS/MS	By MS/MS		By MS/MS	0.8	0
A0A5H1ZRK8;P01837	A0A5H1ZRK8;P01837	2;2	2;2	2;2	Ig kappa chain C region		tr|A0A5H1ZRK8|A0A5H1ZRK8_MOUSE Immunoglobulin kappa constant (Fragment) OS=Mus musculus OX=10090 GN=Igkc PE=1 SV=1;sp|P01837|IGKC_MOUSE Immunoglobulin kappa constant OS=Mus musculus OX=10090 GN=Igkc PE=1 SV=2	2	2	2	2	0	0	0	1	2	1	0	0	0	1	2	1	0	0	0	1	2	1	17.8	17.8	17.8	11.778	107	107;107	1.92	5	4	4	0	6.6907				By matching	By MS/MS	By MS/MS	0	0
A1BN54;O88990	A1BN54	61;12	1;0	1;0		Actn1	tr|A1BN54|A1BN54_MOUSE Alpha-actinin cytoskeletal isoform OS=Mus musculus OX=10090 GN=Actn1 PE=1 SV=1	2	61	1	1	44	45	39	41	42	38	0	0	1	0	0	0	0	0	1	0	0	0	58.2	1.9	1.9	102.72	887	887;900	NaN				1	-2	By matching	By matching	By MS/MS	By matching	By matching	By matching	48	50.2
A2A259	A2A259	1	1	1	Polycystic kidney disease 2-like 1 protein	Pkd2l1	sp|A2A259|PK2L1_MOUSE Polycystic kidney disease 2-like 1 protein OS=Mus musculus OX=10090 GN=Pkd2l1 PE=1 SV=1	1	1	1	1	0	0	0	0	0	1	0	0	0	0	0	1	0	0	0	0	0	1	1.3	1.3	1.3	87.233	760	760	1	1			1	-2						By MS/MS	0	0
A2A432;Q3TCH7;E9PXY1;E9PXT5;J3QJX0	A2A432;Q3TCH7;E9PXY1;E9PXT5;J3QJX0	2;2;2;1;1	2;2;2;1;1	2;2;2;1;1	Cullin-4B;Cullin-4A	Cul4b;Cul4a	sp|A2A432|CUL4B_MOUSE Cullin-4B OS=Mus musculus OX=10090 GN=Cul4b PE=1 SV=1;sp|Q3TCH7|CUL4A_MOUSE Cullin-4A OS=Mus musculus OX=10090 GN=Cul4a PE=1 SV=1;tr|E9PXY1|E9PXY1_MOUSE Cullin-4B OS=Mus musculus OX=10090 GN=Cul4b PE=1 SV=2;tr|E9PXT5|E9PXT5_MOUSE Cull	5	2	2	2	0	0	0	1	2	1	0	0	0	1	2	1	0	0	0	1	2	1	2.8	2.8	2.8	110.7	970	970;759;896;265;552	1.88	3	3	2	0.00042248	3.385				By matching	By MS/MS	By matching	0	0
A2A7A5;Q32P14;J3KMS0;H3BLB0;A2A7A1;F6VKC7;B1AVN5;Q8R1N3;B1ASD8;A2A7A2;E9Q4Q0;B1ASQ6;E9PWQ2;L7MUC9;A0A571BDT7;A2A8V4;A2A7A4;B1ASQ7	A2A7A5;Q32P14;J3KMS0;H3BLB0;A2A7A1;F6VKC7;B1AVN5;Q8R1N3;B1ASD8;A2A7A2;E9Q4Q0;B1ASQ6;E9PWQ2;L7MUC9;A0A571BDT7;A2A8V4;A2A7A4;B1ASQ7	2;1;1;1;1;1;1;1;1;1;1;1;1;1;1;1;1;1	2;1;1;1;1;1;1;1;1;1;1;1;1;1;1;1;1;1	2;1;1;1;1;1;1;1;1;1;1;1;1;1;1;1;1;1		Gm13154;Gm13051;Gm21411;Gm13150;Zfp534;Gm13151;Gm13225;Gm13139;Gm13251;Gm13157;Gm13248;Gm13212;Gm13235	tr|A2A7A5|A2A7A5_MOUSE Zinc finger protein 985 OS=Mus musculus OX=10090 GN=Zfp985 PE=4 SV=1;tr|Q32P14|Q32P14_MOUSE Predicted gene, OTTMUSG00000010173 OS=Mus musculus OX=10090 GN=Zfp987 PE=2 SV=1;tr|J3KMS0|J3KMS0_MOUSE Predicted gene, 21411 OS=Mus musculus	18	2	2	2	2	1	2	1	0	1	2	1	2	1	0	1	2	1	2	1	0	1	3.3	3.3	3.3	61.386	519	519;633;136;661;661;633;605;573;573;547;129;420;407;401;373;313;150;799	2.25	1	1	2	1	-2	By MS/MS	By MS/MS	By matching	By MS/MS		By matching	3.3	1.9
A2A848	A2A848	25	2	2		Acox1	tr|A2A848|A2A848_MOUSE Peroxisomal acyl-coenzyme A oxidase 1 (Fragment) OS=Mus musculus OX=10090 GN=Acox1 PE=1 SV=1	1	25	2	2	5	6	10	19	9	23	0	0	1	2	1	2	0	0	1	2	1	2	48.6	8.6	8.6	70.03	625	625	2.08	9	6	11	0	19.863	By matching	By matching	By MS/MS	By MS/MS	By MS/MS	By MS/MS	8.3	10.1
A2A8L5;F6Y3V0;F6S1X8	A2A8L5;F6Y3V0;F6S1X8	2;2;2	2;2;2	2;2;2	Receptor-type tyrosine-protein phosphatase F	Ptprf	sp|A2A8L5|PTPRF_MOUSE Receptor-type tyrosine-protein phosphatase F OS=Mus musculus OX=10090 GN=Ptprf PE=1 SV=1;tr|F6Y3V0|F6Y3V0_MOUSE Protein-tyrosine-phosphatase (Fragment) OS=Mus musculus OX=10090 GN=Ptprf PE=1 SV=1;tr|F6S1X8|F6S1X8_MOUSE Protein-tyrosin	3	2	2	2	0	0	0	1	1	1	0	0	0	1	1	1	0	0	0	1	1	1	2.2	2.2	2.2	211.49	1898	1898;1291;1332	2.4	1	1	3	0.0060866	1.6423				By MS/MS	By matching	By MS/MS	0	0
A2A8U2	A2A8U2	1	1	1	Transmembrane protein 201	Tmem201	sp|A2A8U2|TM201_MOUSE Transmembrane protein 201 OS=Mus musculus OX=10090 GN=Tmem201 PE=1 SV=1	1	1	1	1	0	0	0	1	0	0	0	0	0	1	0	0	0	0	0	1	0	0	1.4	1.4	1.4	72.499	664	664	1.5	1	1		0.0015355	2.2035				By MS/MS			0	0
A2ADH1;Q9CQY5	A2ADH1;Q9CQY5	4;4	4;4	4;4	Magnesium transporter protein 1	Magt1	tr|A2ADH1|A2ADH1_MOUSE Dolichyl-diphosphooligosaccharide--protein glycosyltransferase subunit MAGT1 OS=Mus musculus OX=10090 GN=Magt1 PE=1 SV=1;sp|Q9CQY5|MAGT1_MOUSE Magnesium transporter protein 1 OS=Mus musculus OX=10090 GN=Magt1 PE=1 SV=1	2	4	4	4	0	1	0	4	1	1	0	1	0	4	1	1	0	1	0	4	1	1	10.3	10.3	10.3	41.637	368	368;335	1.8	4	4	2	0	7.7498		By MS/MS		By MS/MS	By matching	By matching	0	2.2
A2ADY9	A2ADY9	1	1	1	Protein DDI1 homolog 2	Ddi2	sp|A2ADY9|DDI2_MOUSE Protein DDI1 homolog 2 OS=Mus musculus OX=10090 GN=Ddi2 PE=1 SV=1	1	1	1	1	0	0	0	0	1	0	0	0	0	0	1	0	0	0	0	0	1	0	2.3	2.3	2.3	44.59	399	399	2	1	1	1	0.0022736	2.1167					By MS/MS		0	0
A2AJL3;A2AJL4;B1AY71;H3BJ80;D6RHR3;B7ZCH9;D6RG41	A2AJL3;A2AJL4	11;8;3;2;2;2;1	11;8;3;2;2;2;1	11;8;3;2;2;2;1	FGGY carbohydrate kinase domain-containing protein	Fggy	sp|A2AJL3|FGGY_MOUSE FGGY carbohydrate kinase domain-containing protein OS=Mus musculus OX=10090 GN=Fggy PE=1 SV=1;tr|A2AJL4|A2AJL4_MOUSE FGGY carbohydrate kinase domain-containing protein OS=Mus musculus OX=10090 GN=Fggy PE=1 SV=1	7	11	11	11	0	0	0	5	11	1	0	0	0	5	11	1	0	0	0	5	11	1	28.4	28.4	28.4	60.336	552	552;464;79;77;103;175;110	2.02	16	16	17	0	24.445				By MS/MS	By MS/MS	By matching	0	0
A2AJY2;O35206;A2AJY7;A2AJY5	A2AJY2;O35206;A2AJY7;A2AJY5	11;11;10;10	11;11;10;10	11;11;10;10	Collagen alpha-1(XV) chain;Restin	Col15a1	tr|A2AJY2|A2AJY2_MOUSE Collagen alpha-1(XV) chain OS=Mus musculus OX=10090 GN=Col15a1 PE=1 SV=1;sp|O35206|COFA1_MOUSE Collagen alpha-1(XV) chain OS=Mus musculus OX=10090 GN=Col15a1 PE=1 SV=2;tr|A2AJY7|A2AJY7_MOUSE Collagen alpha-1(XV) chain OS=Mus musculus	4	11	11	11	3	3	7	5	0	11	3	3	7	5	0	11	3	3	7	5	0	11	10.2	10.2	10.2	138.29	1345	1345;1367;278;533	1.92	18	17	14	0	48.49	By MS/MS	By MS/MS	By MS/MS	By MS/MS		By MS/MS	2.8	2.8
A2AKK5;Q8BGG9;A2BH60;A2AKK6	A2AKK5;Q8BGG9;A2BH60	9;7;5;1	9;7;5;1	9;7;5;1	Acyl-coenzyme A amino acid N-acyltransferase 1;Acyl-coenzyme A amino acid N-acyltransferase 2	Acnat1;Acnat2	sp|A2AKK5|ACNT1_MOUSE Acyl-coenzyme A amino acid N-acyltransferase 1 OS=Mus musculus OX=10090 GN=Acnat1 PE=1 SV=1;sp|Q8BGG9|ACNT2_MOUSE Acyl-coenzyme A amino acid N-acyltransferase 2 OS=Mus musculus OX=10090 GN=Acnat2 PE=1 SV=1;tr|A2BH60|A2BH60_MOUSE Acyl-	4	9	9	9	5	5	4	8	3	8	5	5	4	8	3	8	5	5	4	8	3	8	32.7	32.7	32.7	46.07	416	416;420;204;48	2	15	20	15	0	41.077	By MS/MS	By MS/MS	By MS/MS	By MS/MS	By MS/MS	By MS/MS	18.3	18.3
A2AKN9;P02762;A2BIM8;P04938;A9C496;B5X0G2;A9C497;A2CEK7;A2BIN0;A2CEL1;B8JI96;A2CEK6;P11588;A9R9W0;A2CEL0;A2AKN8;Q58EV3;L7N222;E9PVW0;E9QA79;L7MUC7	A2AKN9;P02762;A2BIM8;P04938;A9C496;B5X0G2;A9C497;A2CEK7;A2BIN0;A2CEL1;B8JI96;A2CEK6;P11588;A9R9W0;A2CEL0;A2AKN8;Q58EV3;L7N222;E9PVW0;E9QA79;L7MUC7	7;7;7;7;6;6;6;6;5;5;5;5;5;5;5;5;4;4;4;4;4	1;1;1;1;1;1;1;0;0;1;0;1;1;1;1;0;1;1;0;1;1	1;1;1;1;1;1;1;0;0;1;0;1;1;1;1;0;1;1;0;1;1	Major urinary protein 6;Major urinary proteins 11 and 8;Major urinary protein 17;Major urinary protein 1	Mup4;Mup6;Mup9;Mup8;Mup17;Mup19;Mup14;Mup11;Mup1;Mup13;Mup15;Mup7	tr|A2AKN9|A2AKN9_MOUSE Major urinary protein 2 OS=Mus musculus OX=10090 GN=Mup2 PE=1 SV=1;sp|P02762|MUP6_MOUSE Major urinary protein 6 OS=Mus musculus OX=10090 GN=Mup6 PE=1 SV=2;sp|A2BIM8|MUP18_MOUSE Major urinary protein 18 OS=Mus musculus OX=10090 GN=Mup	21	7	1	1	1	1	0	2	6	5	0	0	0	0	1	1	0	0	0	0	1	1	65	8.9	8.9	20.648	180	180;180;181;181;235;180;187;180;94;180;150;180;180;180;235;180;180;235;235;235;171	1	2			0.0015343	2.2022	By matching	By matching		By matching	By MS/MS	By matching	12.8	12.8
A2AKQ0	A2AKQ0	1	1	1		Slc35d1	sp|A2AKQ0|S35D1_MOUSE UDP-glucuronic acid/UDP-N-acetylgalactosamine transporter OS=Mus musculus OX=10090 GN=Slc35d1 PE=2 SV=2	1	1	1	1	1	0	0	1	0	0	1	0	0	1	0	0	1	0	0	1	0	0	3.4	3.4	3.4	39.272	355	355	1.8	2	2	1	0.0025707	1.8811	By MS/MS			By MS/MS			3.4	0
A2AMH3;A2AMH5;A2AMH4;Q6X893	A2AMH3;A2AMH5;A2AMH4;Q6X893	1;1;1;1	1;1;1;1	1;1;1;1	Choline transporter-like protein 1	Slc44a1	tr|A2AMH3|A2AMH3_MOUSE Choline transporter-like protein 1 OS=Mus musculus OX=10090 GN=Slc44a1 PE=1 SV=1;tr|A2AMH5|A2AMH5_MOUSE Choline transporter-like protein 1 OS=Mus musculus OX=10090 GN=Slc44a1 PE=1 SV=1;tr|A2AMH4|A2AMH4_MOUSE Choline transporter-like	4	1	1	1	1	1	1	1	0	0	1	1	1	1	0	0	1	1	1	1	0	0	3	3	3	59.117	526	526;656;718;653	2	1	1	1	0	4.4518	By MS/MS	By MS/MS	By MS/MS	By MS/MS			3	3
A2AMW0;P47757;F7CAZ6;A0A0A0MQI9;F6YHZ8	A2AMW0;P47757	9;6;4;3;3	9;6;4;3;3	9;6;4;3;3	F-actin-capping protein subunit beta	Capzb	tr|A2AMW0|A2AMW0_MOUSE F-actin-capping protein subunit beta OS=Mus musculus OX=10090 GN=Capzb PE=1 SV=1;sp|P47757|CAPZB_MOUSE F-actin-capping protein subunit beta OS=Mus musculus OX=10090 GN=Capzb PE=1 SV=3	5	9	9	9	2	2	1	4	5	7	2	2	1	4	5	7	2	2	1	4	5	7	32.3	32.3	32.3	29.295	260	260;277;204;109;188	1.88	12	12	8	0	18.004	By MS/MS	By MS/MS	By matching	By MS/MS	By MS/MS	By MS/MS	11.9	11.9
A2AN08;Z4YMA7;F6SSP6	A2AN08	3;1;1	3;1;1	3;1;1	E3 ubiquitin-protein ligase UBR4	Ubr4	sp|A2AN08|UBR4_MOUSE E3 ubiquitin-protein ligase UBR4 OS=Mus musculus OX=10090 GN=Ubr4 PE=1 SV=1	3	3	3	3	0	0	0	3	0	0	0	0	0	3	0	0	0	0	0	3	0	0	0.7	0.7	0.7	572.28	5180	5180;1301;2065	2.33	1	2	3	0.00078034	2.3762				By MS/MS			0	0
A2APT9	A2APT9	1	1	1	Kelch domain-containing protein 7A	Klhdc7a	sp|A2APT9|KLD7A_MOUSE Kelch domain-containing protein 7A OS=Mus musculus OX=10090 GN=Klhdc7a PE=1 SV=3	1	1	1	1	0	0	0	1	1	1	0	0	0	1	1	1	0	0	0	1	1	1	1.6	1.6	1.6	83.589	773	773	2	2	2	2	0.00078064	2.3814				By MS/MS	By MS/MS	By matching	0	0
A2AQ19	A2AQ19	1	1	1	RNA polymerase-associated protein RTF1 homolog	Rtf1	sp|A2AQ19|RTF1_MOUSE RNA polymerase-associated protein RTF1 homolog OS=Mus musculus OX=10090 GN=Rtf1 PE=1 SV=1	1	1	1	1	1	1	0	0	0	0	1	1	0	0	0	0	1	1	0	0	0	0	1.4	1.4	1.4	80.796	715	715	NaN				1	-2	By MS/MS	By matching					1.4	1.4
A2AQ50;A2AQ52;A2AQ51;P55014	A2AQ50;A2AQ52;A2AQ51;P55014	35;35;35;33	35;35;35;33	34;34;34;32	Solute carrier family 12 member 1	Slc12a1	tr|A2AQ50|A2AQ50_MOUSE Solute carrier family 12 member 1 OS=Mus musculus OX=10090 GN=Slc12a1 PE=1 SV=1;tr|A2AQ52|A2AQ52_MOUSE Solute carrier family 12 member 1 OS=Mus musculus OX=10090 GN=Slc12a1 PE=1 SV=1;tr|A2AQ51|A2AQ51_MOUSE Solute carrier family 12 me	4	35	35	34	22	26	25	28	3	14	22	26	25	28	3	14	22	26	25	27	3	14	35.2	35.2	34.3	119.81	1090	1090;1090;1090;1095	2.08	44	51	56	0	215.41	By MS/MS	By MS/MS	By MS/MS	By MS/MS	By MS/MS	By MS/MS	29.2	30.6
A2ARR8;D3YYR3;A2ARL4;A2ARW5;A0A087WRL6;A2AW67;A2ARX1;A2BFG5;A2ART0	A2ARR8;D3YYR3;A2ARL4;A2ARW5;A0A087WRL6;A2AW67;A2ARX1;A2BFG5;A2ART0	2;1;1;1;1;1;1;1;1	2;1;1;1;1;1;1;1;1	1;0;0;0;0;0;0;0;0		Gm14409;2210418O10Rik;Gm14296;Gm14393;Gm14325;Gm14391;Gm14326;Gm6710	tr|A2ARR8|A2ARR8_MOUSE Predicted gene 14409 OS=Mus musculus OX=10090 GN=Gm14409 PE=4 SV=1;tr|D3YYR3|D3YYR3_MOUSE RIKEN cDNA 2210418O10 gene OS=Mus musculus OX=10090 GN=2210418O10Rik PE=1 SV=1;tr|A2ARL4|A2ARL4_MOUSE Predicted gene 14296 OS=Mus musculus OX=1	9	2	2	1	1	0	0	1	1	0	1	0	0	1	1	0	0	0	0	1	1	0	5.4	5.4	3.2	39.94	349	349;102;134;187;497;498;522;554;554	2.25	1	1	2	0.0015285	2.1824	By MS/MS			By MS/MS	By MS/MS		2.3	0
A2ARV4;A2ARV5;Q3V346	A2ARV4	233;63;12	233;63;12	233;63;12	Low-density lipoprotein receptor-related protein 2	Lrp2	sp|A2ARV4|LRP2_MOUSE Low-density lipoprotein receptor-related protein 2 OS=Mus musculus OX=10090 GN=Lrp2 PE=1 SV=1	3	233	233	233	102	108	124	225	48	144	102	108	124	225	48	144	102	108	124	225	48	144	53.7	53.7	53.7	519.2	4660	4660;1363;426	2.02	472	514	501	0	323.31	By MS/MS	By MS/MS	By MS/MS	By MS/MS	By MS/MS	By MS/MS	28.1	29.7
A2ATU0	A2ATU0	2	2	1	Probable 2-oxoglutarate dehydrogenase E1 component DHKTD1, mitochondrial	Dhtkd1	sp|A2ATU0|DHTK1_MOUSE Probable 2-oxoglutarate dehydrogenase E1 component DHKTD1, mitochondrial OS=Mus musculus OX=10090 GN=Dhtkd1 PE=1 SV=1	1	2	2	1	0	0	0	1	1	1	0	0	0	1	1	1	0	0	0	1	0	0	4.6	4.6	3.8	102.79	921	921	2	2	3	2	0	7.2544				By MS/MS	By MS/MS	By MS/MS	0	0
A2AUK7;A2AUK8;Q9Z2H5;E9PV14;A2AUK5;A0A2R8VHB6	A2AUK7;A2AUK8;Q9Z2H5;E9PV14;A2AUK5	9;9;8;8;8;4	7;7;6;6;6;4	7;7;6;6;6;4	Band 4.1-like protein 1	Epb4.1l1;Epb41l1	tr|A2AUK7|A2AUK7_MOUSE Band 4.1-like protein 1 OS=Mus musculus OX=10090 GN=Epb41l1 PE=1 SV=1;tr|A2AUK8|A2AUK8_MOUSE Band 4.1-like protein 1 OS=Mus musculus OX=10090 GN=Epb41l1 PE=1 SV=1;sp|Q9Z2H5|E41L1_MOUSE Band 4.1-like protein 1 OS=Mus musculus OX=10090	6	9	7	7	0	0	1	3	8	4	0	0	1	3	6	4	0	0	1	3	6	4	17.1	14.4	14.4	81.89	730	730;867;879;1556;879;213	1.82	12	9	7	0	30.678			By MS/MS	By MS/MS	By MS/MS	By MS/MS	0	0
A2AUY4;F6R4Y5;A2AUY3	A2AUY4;F6R4Y5;A2AUY3	2;1;1	2;1;1	2;1;1		Baz2b	tr|A2AUY4|A2AUY4_MOUSE Bromodomain adjacent to zinc finger domain, 2B OS=Mus musculus OX=10090 GN=Baz2b PE=1 SV=1;tr|F6R4Y5|F6R4Y5_MOUSE Bromodomain adjacent to zinc finger domain, 2B (Fragment) OS=Mus musculus OX=10090 GN=Baz2b PE=1 SV=1;tr|A2AUY3|A2AUY3_	3	2	2	2	1	1	1	1	0	1	1	1	1	1	0	1	1	1	1	1	0	1	0.9	0.9	0.9	234	2123	2123;253;296	2.25	1	1	2	0.0025811	1.9187	By MS/MS	By MS/MS	By matching	By MS/MS		By MS/MS	0.4	0.4
A2AWF0;A2AWE9;P58389;D6RFC2;B7ZDE0	A2AWF0;A2AWE9;P58389;D6RFC2;B7ZDE0	2;2;2;1;1	2;2;2;1;1	2;2;2;1;1	Serine/threonine-protein phosphatase 2A activator	Ppp2r4	tr|A2AWF0|A2AWF0_MOUSE Serine/threonine-protein phosphatase 2A activator OS=Mus musculus OX=10090 GN=Ptpa PE=1 SV=1;tr|A2AWE9|A2AWE9_MOUSE Serine/threonine-protein phosphatase 2A activator OS=Mus musculus OX=10090 GN=Ptpa PE=1 SV=1;sp|P58389|PTPA_MOUSE Ser	5	2	2	2	0	0	0	0	2	0	0	0	0	0	2	0	0	0	0	0	2	0	23.1	23.1	23.1	11.798	104	104;281;323;49;61	2	2	2	2	0.0029229	1.8499					By MS/MS		0	0
A2BDX3	A2BDX3	1	1	1	Adenylyltransferase and sulfurtransferase MOCS3;Molybdopterin-synthase adenylyltransferase;Molybdopterin-synthase sulfurtransferase	Mocs3	sp|A2BDX3|MOCS3_MOUSE Adenylyltransferase and sulfurtransferase MOCS3 OS=Mus musculus OX=10090 GN=Mocs3 PE=1 SV=1	1	1	1	1	0	0	0	1	1	1	0	0	0	1	1	1	0	0	0	1	1	1	2	2	2	49.374	460	460	2	2	2	2	0.0026296	2.0552				By matching	By MS/MS	By MS/MS	0	0
A2BIN1;Q4FZE8	A2BIN1;Q4FZE8	7;7	7;7	0;0		Mup10;Mup1	tr|A2BIN1|A2BIN1_MOUSE Major urinary protein 10 OS=Mus musculus OX=10090 GN=Mup10 PE=2 SV=1;tr|Q4FZE8|Q4FZE8_MOUSE Major urinary protein 1 OS=Mus musculus OX=10090 GN=Mup22 PE=2 SV=1	2	7	7	0	1	1	1	3	6	5	1	1	1	3	6	5	0	0	0	0	0	0	62.2	62.2	0	20.681	180	180;181	1.89	19	13	14	0	44.892	By matching	By MS/MS	By MS/MS	By matching	By MS/MS	By MS/MS	12.8	12.8
A2RT91;B7ZNI2;A0A1D5RLY7;A0A1D5RM61	A2RT91;B7ZNI2;A0A1D5RLY7;A0A1D5RM61	2;2;1;1	2;2;1;1	2;2;1;1	Ankyrin and armadillo repeat-containing protein	Ankar	sp|A2RT91|ANKAR_MOUSE Ankyrin and armadillo repeat-containing protein OS=Mus musculus OX=10090 GN=Ankar PE=2 SV=1;tr|B7ZNI2|B7ZNI2_MOUSE Ankar protein OS=Mus musculus OX=10090 GN=Ankar PE=2 SV=1;tr|A0A1D5RLY7|A0A1D5RLY7_MOUSE Ankyrin and armadillo repeat-c	4	2	2	2	0	1	1	0	0	2	0	1	1	0	0	2	0	1	1	0	0	2	2.7	2.7	2.7	165.29	1465	1465;1464;138;1247	2.33		2	1	0.0087904	1.5208		By MS/MS	By MS/MS			By MS/MS	0	1.4
A3KMP2;D6RH59	A3KMP2	6;1	6;1	6;1	Tetratricopeptide repeat protein 38	Ttc38	sp|A3KMP2|TTC38_MOUSE Tetratricopeptide repeat protein 38 OS=Mus musculus OX=10090 GN=Ttc38 PE=1 SV=2	2	6	6	6	0	0	0	1	6	1	0	0	0	1	6	1	0	0	0	1	6	1	15.9	15.9	15.9	52.223	465	465;62	2	8	8	8	0	35.532				By matching	By MS/MS	By matching	0	0
A6H611;A0A286YDC5	A6H611;A0A286YDC5	1;1	1;1	1;1	Mitochondrial intermediate peptidase	Mipep	sp|A6H611|MIPEP_MOUSE Mitochondrial intermediate peptidase OS=Mus musculus OX=10090 GN=Mipep PE=1 SV=1;tr|A0A286YDC5|A0A286YDC5_MOUSE Mitochondrial intermediate peptidase OS=Mus musculus OX=10090 GN=Mipep PE=1 SV=1	2	1	1	1	0	1	1	1	1	0	0	1	1	1	1	0	0	1	1	1	1	0	1.8	1.8	1.8	80.851	711	711;568	2.12	2	3	3	0.00041701	3.1749		By matching	By MS/MS	By MS/MS	By MS/MS		0	1.8
A6H6E2	A6H6E2	5	5	5	Multimerin-2	Mmrn2	sp|A6H6E2|MMRN2_MOUSE Multimerin-2 OS=Mus musculus OX=10090 GN=Mmrn2 PE=1 SV=1	1	5	5	5	2	3	2	1	1	2	2	3	2	1	1	2	2	3	2	1	1	2	13.5	13.5	13.5	105.21	943	943	2	4	5	4	0	15.395	By matching	By MS/MS	By MS/MS	By matching	By MS/MS	By MS/MS	5.4	8.4
A6PWS5	A6PWS5	9	1	1		Gsn	tr|A6PWS5|A6PWS5_MOUSE Actin-depolymerizing factor (Fragment) OS=Mus musculus OX=10090 GN=Gsn PE=1 SV=1	1	9	1	1	3	7	3	3	4	6	1	1	0	0	1	1	1	1	0	0	1	1	25.1	3.6	3.6	28.059	251	251	2.25	1	1	2	0.0053957	1.67	By MS/MS	By MS/MS	By matching	By matching	By MS/MS	By matching	15.5	25.1
A6X8Z5	A6X8Z5	1	1	1	Rho GTPase-activating protein 31	Arhgap31	sp|A6X8Z5|RHG31_MOUSE Rho GTPase-activating protein 31 OS=Mus musculus OX=10090 GN=Arhgap31 PE=1 SV=1	1	1	1	1	0	0	0	0	0	1	0	0	0	0	0	1	0	0	0	0	0	1	0.7	0.7	0.7	155.27	1425	1425	3			1	1	-2						By MS/MS	0	0
A7E1Z5;A0A668KM61;Q5DTL9;Q8JZR6;E9Q3M5;D3YVG0;D3YX36	A7E1Z5;A0A668KM61	29;28;1;1;1;1;1	1;0;0;0;0;0;0	0;0;0;0;0;0;0	Anion exchange protein	Slc4a4	tr|A7E1Z5|A7E1Z5_MOUSE Anion exchange protein OS=Mus musculus OX=10090 GN=Slc4a4 PE=1 SV=1;tr|A0A668KM61|A0A668KM61_MOUSE Anion exchange protein OS=Mus musculus OX=10090 GN=Slc4a4 PE=1 SV=1	7	29	1	0	16	17	22	23	13	17	1	1	0	0	0	0	0	0	0	0	0	0	24.9	1.2	0	120.46	1070	1070;1111;1118;1089;1116;1001;1041	NaN				0.0060888	1.6478	By MS/MS	By MS/MS	By matching	By matching	By matching	By matching	19	19
A7MCT6	A7MCT6	1	1	1	Ethanolamine kinase 2	Etnk2	sp|A7MCT6|EKI2_MOUSE Ethanolamine kinase 2 OS=Mus musculus OX=10090 GN=Etnk2 PE=1 SV=1	1	1	1	1	0	0	0	1	0	1	0	0	0	1	0	1	0	0	0	1	0	1	4.2	4.2	4.2	44.567	385	385	2.5		1	1	1	-2				By MS/MS		By MS/MS	0	0
A8VI09	A8VI09	1	1	1		Carf	tr|A8VI09|A8VI09_MOUSE Calcium-responsive transcription factor OS=Mus musculus OX=10090 GN=Carf PE=2 SV=1	1	1	1	1	0	0	0	1	0	0	0	0	0	1	0	0	0	0	0	1	0	0	3.1	3.1	3.1	28.691	255	255	1.5	1	1		1	-2				By MS/MS			0	0
A8Y5H7;B2RXM5	A8Y5H7;B2RXM5	1;1	1;1	1;1		Sec14l1;Sec14l5	sp|A8Y5H7|S14L1_MOUSE SEC14-like protein 1 OS=Mus musculus OX=10090 GN=Sec14l1 PE=1 SV=1;tr|B2RXM5|B2RXM5_MOUSE SEC14-like 5 (S. cerevisiae) OS=Mus musculus OX=10090 GN=Sec14l5 PE=1 SV=1	2	1	1	1	0	0	0	1	0	0	0	0	0	1	0	0	0	0	0	1	0	0	1.3	1.3	1.3	81.215	715	715;696	2	1		1	1	-2				By MS/MS			0	0
B1AQW2;P10637;A0A0A0MQC7;A2A5Y6;B1AQW4	B1AQW2;P10637;A0A0A0MQC7;A2A5Y6	3;2;2;2;1	3;2;2;2;1	3;2;2;2;1	Microtubule-associated protein;Microtubule-associated protein tau	Mapt	tr|B1AQW2|B1AQW2_MOUSE Microtubule-associated protein OS=Mus musculus OX=10090 GN=Mapt PE=1 SV=1;sp|P10637|TAU_MOUSE Microtubule-associated protein tau OS=Mus musculus OX=10090 GN=Mapt PE=1 SV=3;tr|A0A0A0MQC7|A0A0A0MQC7_MOUSE Microtubule-associated protein	5	3	3	3	0	0	0	0	3	0	0	0	0	0	3	0	0	0	0	0	3	0	15.9	15.9	15.9	40.891	390	390;733;733;749;154	2	3	3	3	0	21.552					By MS/MS		0	0
B1AR13;Z4YKM2;B2RWE3	B1AR13;Z4YKM2;B2RWE3	5;5;5	5;5;5	5;5;5	CDGSH iron-sulfur domain-containing protein 3, mitochondrial	Cisd3	sp|B1AR13|CISD3_MOUSE CDGSH iron-sulfur domain-containing protein 3, mitochondrial OS=Mus musculus OX=10090 GN=Cisd3 PE=1 SV=1;tr|Z4YKM2|Z4YKM2_MOUSE CDGSH iron-sulfur domain-containing protein 3, mitochondrial OS=Mus musculus OX=10090 GN=Cisd3 PE=1 SV=1;t	3	5	5	5	4	3	4	4	4	5	4	3	4	4	4	5	4	3	4	4	4	5	43.1	43.1	43.1	15.676	137	137;115;134	1.95	14	17	12	0	17.524	By MS/MS	By MS/MS	By MS/MS	By MS/MS	By MS/MS	By MS/MS	35	29.2
B1AVD2;B1AVD1;Q8BU59	B1AVD2;B1AVD1;Q8BU59	3;3;2	3;3;2	3;3;2		Xpnpep2	tr|B1AVD2|B1AVD2_MOUSE Xaa-Pro aminopeptidase 2 OS=Mus musculus OX=10090 GN=Xpnpep2 PE=1 SV=1;sp|B1AVD1|XPP2_MOUSE Xaa-Pro aminopeptidase 2 OS=Mus musculus OX=10090 GN=Xpnpep2 PE=1 SV=1;tr|Q8BU59|Q8BU59_MOUSE Xaa-Pro aminopeptidase 2 OS=Mus musculus OX=100	3	3	3	3	0	0	0	3	0	0	0	0	0	3	0	0	0	0	0	3	0	0	8.4	8.4	8.4	83.732	741	741;674;582	2.12	2	3	3	0	8.7919				By MS/MS			0	0
B1AVK5	B1AVK5	2	1	1		Col4a6	tr|B1AVK5|B1AVK5_MOUSE Collagen, type IV, alpha 6 OS=Mus musculus OX=10090 GN=Col4a6 PE=1 SV=1	1	2	1	1	0	0	1	2	0	0	0	0	0	1	0	0	0	0	0	1	0	0	1.7	1.1	1.1	164.03	1691	1691	2	1	1	1	0.00039448	2.5023			By matching	By MS/MS			0	0
B1AVY2	B1AVY2	1	1	1		Gabra3	tr|B1AVY2|B1AVY2_MOUSE Gamma-aminobutyric acid receptor subunit alpha-3 OS=Mus musculus OX=10090 GN=Gabra3 PE=1 SV=1	1	1	1	1	0	0	0	0	1	0	0	0	0	0	1	0	0	0	0	0	1	0	2.6	2.6	2.6	59.911	533	533	2		1		1	-2					By MS/MS		0	0
B1AWE0;Q6PFA2;O08585;B1AWE1;B1AWD8;B1AWD9	B1AWE0;Q6PFA2;O08585;B1AWE1;B1AWD8;B1AWD9	11;11;10;10;10;10	11;11;10;10;10;10	11;11;10;10;10;10	Clathrin light chain A	Clta	tr|B1AWE0|B1AWE0_MOUSE Clathrin light chain OS=Mus musculus OX=10090 GN=Clta PE=1 SV=1;tr|Q6PFA2|Q6PFA2_MOUSE Clathrin light chain OS=Mus musculus OX=10090 GN=Clta PE=1 SV=1;sp|O08585|CLCA_MOUSE Clathrin light chain A OS=Mus musculus OX=10090 GN=Clta PE=1	6	11	11	11	5	4	8	7	3	11	5	4	8	7	3	11	5	4	8	7	3	11	41.2	41.2	41.2	23.478	216	216;218;235;230;236;248	1.95	20	23	17	0	115.81	By MS/MS	By MS/MS	By MS/MS	By MS/MS	By MS/MS	By MS/MS	22.7	22.7
B1AXC8;Q8K2Q5;Q3TFT3;B1AXC7;B1AXC5	B1AXC8;Q8K2Q5;Q3TFT3;B1AXC7;B1AXC5	2;2;1;1;1	2;2;1;1;1	2;2;1;1;1	Coiled-coil-helix-coiled-coil-helix domain-containing protein 7	Chchd7	tr|B1AXC8|B1AXC8_MOUSE Coiled-coil-helix-coiled-coil-helix domain-containing protein 7 (Fragment) OS=Mus musculus OX=10090 GN=Chchd7 PE=1 SV=1;sp|Q8K2Q5|CHCH7_MOUSE Coiled-coil-helix-coiled-coil-helix domain-containing protein 7 OS=Mus musculus OX=10090 GN	5	2	2	2	1	1	1	0	2	2	1	1	1	0	2	2	1	1	1	0	2	2	34.2	34.2	34.2	9.3225	79	79;85;52;57;59	2.1	3	3	4	0	3.534	By MS/MS	By MS/MS	By MS/MS		By MS/MS	By MS/MS	11.4	11.4
B1AXP6	B1AXP6	2	2	2	Mitochondrial import receptor subunit TOM5 homolog	Tomm5	sp|B1AXP6|TOM5_MOUSE Mitochondrial import receptor subunit TOM5 homolog OS=Mus musculus OX=10090 GN=Tomm5 PE=3 SV=1	1	2	2	2	1	1	1	1	1	0	1	1	1	1	1	0	1	1	1	1	1	0	19.6	19.6	19.6	6.0372	51	51	2		2		0	3.8606	By MS/MS	By matching	By MS/MS	By MS/MS	By matching		19.6	19.6
B1AZI6	B1AZI6	2	2	2	THO complex subunit 2	Thoc2	sp|B1AZI6|THOC2_MOUSE THO complex subunit 2 OS=Mus musculus OX=10090 GN=Thoc2 PE=1 SV=1	1	2	2	2	0	0	0	2	1	0	0	0	0	2	1	0	0	0	0	2	1	0	1.9	1.9	1.9	182.77	1594	1594	2.2	1	2	2	0.001532	2.1927				By MS/MS	By matching		0	0
B2M1R6;H3BKD0;H3BKI8;Q8BT23;H3BLP7;H3BJ43;H3BJS9;A0A286YE41	B2M1R6;H3BKD0;H3BKI8	26;19;15;7;6;5;5;4	1;1;1;0;0;0;1;0	1;1;1;0;0;0;1;0		Hnrnpk	tr|B2M1R6|B2M1R6_MOUSE Heterogeneous nuclear ribonucleoprotein K OS=Mus musculus OX=10090 GN=Hnrnpk PE=1 SV=1;tr|H3BKD0|H3BKD0_MOUSE Heterogeneous nuclear ribonucleoprotein K (Fragment) OS=Mus musculus OX=10090 GN=Hnrnpk PE=1 SV=1;tr|H3BKI8|H3BKI8_MOUSE He	8	26	1	1	7	8	8	9	26	19	0	0	0	0	1	0	0	0	0	0	1	0	61.4	4.8	4.8	48.562	440	440;299;178;97;210;77;87;52	3			1	1	-2	By matching	By matching	By matching	By matching	By MS/MS	By matching	25.2	27.7
B2RQC6;E9QAT6;E9QAI5;G3UWN2	B2RQC6;E9QAT6;E9QAI5;G3UWN2	2;2;2;2	2;2;2;2	2;2;2;2	CAD protein;Glutamine-dependent carbamoyl-phosphate synthase;Aspartate carbamoyltransferase;Dihydroorotase	Cad	sp|B2RQC6|PYR1_MOUSE CAD protein OS=Mus musculus OX=10090 GN=Cad PE=1 SV=1;tr|E9QAT6|E9QAT6_MOUSE CAD protein OS=Mus musculus OX=10090 GN=Cad PE=1 SV=1;tr|E9QAI5|E9QAI5_MOUSE Aspartate carbamoyltransferase OS=Mus musculus OX=10090 GN=Cad PE=1 SV=1;tr|G3UWN	4	2	2	2	0	0	0	2	1	0	0	0	0	2	1	0	0	0	0	2	1	0	1.2	1.2	1.2	243.24	2225	2225;971;2162;2164	2.4	1	1	3	0.0015432	2.2494				By MS/MS	By matching		0	0
B2RSH2;P18872;P20612;P50149;Q3V3I2;A2AE32;A0A0A6YXN0;A0A0A6YXC2;A2A610;A2AE31;Q8C040;D3Z2M7;Q8BHK8;F6QPU5	B2RSH2	13;2;2;2;2;2;1;1;1;1;1;1;1;1	4;0;0;0;0;0;0;0;0;0;0;0;0;0	3;0;0;0;0;0;0;0;0;0;0;0;0;0	Guanine nucleotide-binding protein G(i) subunit alpha-1	Gnai1	sp|B2RSH2|GNAI1_MOUSE Guanine nucleotide-binding protein G(i) subunit alpha-1 OS=Mus musculus OX=10090 GN=Gnai1 PE=1 SV=1	14	13	4	3	6	6	6	13	4	4	1	1	1	4	0	0	0	0	1	3	0	0	39.3	18.4	15	40.361	354	354;354;350;354;354;232;39;85;91;112;134;179;230;249	1.85	5	5	3	0	18.335	By MS/MS	By MS/MS	By MS/MS	By MS/MS	By matching	By matching	19.5	19.5
B2RSU6;Q6AW69;D3Z3H4	B2RSU6;Q6AW69;D3Z3H4	17;16;15	17;16;15	17;16;15	Cingulin-like protein 1	Cgnl1	tr|B2RSU6|B2RSU6_MOUSE Cingulin-like 1 OS=Mus musculus OX=10090 GN=Cgnl1 PE=1 SV=1;sp|Q6AW69|CGNL1_MOUSE Cingulin-like protein 1 OS=Mus musculus OX=10090 GN=Cgnl1 PE=1 SV=2;tr|D3Z3H4|D3Z3H4_MOUSE Cingulin-like protein 1 OS=Mus musculus OX=10090 GN=Cgnl1 PE	3	17	17	17	9	7	5	7	7	12	9	7	5	7	7	12	9	7	5	7	7	12	17.9	17.9	17.9	148.17	1297	1297;1298;1226	1.96	17	23	15	0	53.402	By MS/MS	By MS/MS	By MS/MS	By MS/MS	By MS/MS	By MS/MS	11.4	9
B2RW07;D3Z7I2;F6X2K7;F7C0E4	B2RW07;D3Z7I2;F6X2K7;F7C0E4	1;1;1;1	1;1;1;1	1;1;1;1		Atxn7l1	tr|B2RW07|B2RW07_MOUSE Ataxin 7-like 1 OS=Mus musculus OX=10090 GN=Atxn7l1 PE=1 SV=1;tr|D3Z7I2|D3Z7I2_MOUSE Ataxin-7-like protein 1 OS=Mus musculus OX=10090 GN=Atxn7l1 PE=1 SV=1;tr|F6X2K7|F6X2K7_MOUSE Ataxin-7-like protein 1 OS=Mus musculus OX=10090 GN=Atx	4	1	1	1	0	0	0	1	0	0	0	0	0	1	0	0	0	0	0	1	0	0	1.2	1.2	1.2	78.022	739	739;741;824;927	3			1	1	-2				By MS/MS			0	0
B2RX12;A0A0R4J015;J3QML2	B2RX12;A0A0R4J015;J3QML2	3;3;3	3;3;3	3;3;3	Canalicular multispecific organic anion transporter 2	Abcc3	sp|B2RX12|MRP3_MOUSE Canalicular multispecific organic anion transporter 2 OS=Mus musculus OX=10090 GN=Abcc3 PE=1 SV=1;tr|A0A0R4J015|A0A0R4J015_MOUSE Canalicular multispecific organic anion transporter 2 OS=Mus musculus OX=10090 GN=Abcc3 PE=1 SV=1;tr|J3QML	3	3	3	3	1	1	1	3	1	0	1	1	1	3	1	0	1	1	1	3	1	0	3.5	3.5	3.5	169.12	1523	1523;1522;1523	1.67	3	2	1	0	13.599	By MS/MS	By matching	By matching	By MS/MS	By matching		0.9	0.9
B2RXS4	B2RXS4	8	8	8	Plexin-B2	Plxnb2	sp|B2RXS4|PLXB2_MOUSE Plexin-B2 OS=Mus musculus OX=10090 GN=Plxnb2 PE=1 SV=1	1	8	8	8	1	1	0	4	0	6	1	1	0	4	0	6	1	1	0	4	0	6	8.3	8.3	8.3	206.23	1842	1842	1.96	7	11	6	0	22.146	By MS/MS	By MS/MS		By MS/MS		By MS/MS	1.1	1.1
B9EJ86;A0A0R4J150;A0A5F8MPC5	B9EJ86;A0A0R4J150;A0A5F8MPC5	11;11;8	11;11;8	10;10;7	Oxysterol-binding protein	Osbpl8	sp|B9EJ86|OSBL8_MOUSE Oxysterol-binding protein-related protein 8 OS=Mus musculus OX=10090 GN=Osbpl8 PE=1 SV=1;tr|A0A0R4J150|A0A0R4J150_MOUSE Oxysterol-binding protein OS=Mus musculus OX=10090 GN=Osbpl8 PE=1 SV=1;tr|A0A5F8MPC5|A0A5F8MPC5_MOUSE Oxysterol-bi	3	11	11	10	2	2	3	10	1	3	2	2	3	10	1	3	2	2	3	9	1	3	13	13	11.7	101.27	889	889;847;695	2.14	10	12	15	0	31.354	By MS/MS	By MS/MS	By MS/MS	By MS/MS	By MS/MS	By MS/MS	3.4	3.4
D0QMC3;Q8CGE8;P0DOV1;A0A087WRA4;P0DOV2	D0QMC3;Q8CGE8;P0DOV1;A0A087WRA4;P0DOV2	1;1;1;1;1	1;1;1;1;1	1;1;1;1;1	Myeloid cell nuclear differentiation antigen-like protein;Interferon-activable protein 205-A	Mndal;Ifi205a	sp|D0QMC3|MNDAL_MOUSE Myeloid cell nuclear differentiation antigen-like protein OS=Mus musculus OX=10090 GN=Mndal PE=1 SV=1;sp|Q8CGE8|IFI5A_MOUSE Interferon-activable protein 205-A OS=Mus musculus OX=10090 GN=Ifi205a PE=2 SV=1;sp|P0DOV1|IFI5B_MOUSE Interfe	5	1	1	1	0	0	1	1	1	1	0	0	1	1	1	1	0	0	1	1	1	1	1.7	1.7	1.7	60.526	538	538;404;425;485;619	1.86	3	2	2	0.0004095	2.9374			By MS/MS	By matching	By MS/MS	By MS/MS	0	0
D3YUP5	D3YUP5	3	3	3		Exoc3l2	tr|D3YUP5|D3YUP5_MOUSE Exocyst complex component 3-like 2 OS=Mus musculus OX=10090 GN=Exoc3l2 PE=1 SV=2	1	3	3	3	1	2	2	2	1	1	1	2	2	2	1	1	1	2	2	2	1	1	6.1	6.1	6.1	87.189	789	789	2.25	2	2	4	0	7.0566	By MS/MS	By MS/MS	By MS/MS	By MS/MS	By matching	By matching	1	3
D3YVC9;Q8C0K5	D3YVC9;Q8C0K5	3;3	3;3	3;3	Graves disease carrier protein homolog	Slc25a16	tr|D3YVC9|D3YVC9_MOUSE Graves disease carrier protein homolog (Fragment) OS=Mus musculus OX=10090 GN=Slc25a16 PE=1 SV=1;sp|Q8C0K5|GDC_MOUSE Graves disease carrier protein homolog OS=Mus musculus OX=10090 GN=Slc25a16 PE=1 SV=1	2	3	3	3	1	1	1	3	0	0	1	1	1	3	0	0	1	1	1	3	0	0	13	13	13	34.912	322	322;332	1.88	3	3	2	0	6.3303	By matching	By MS/MS	By MS/MS	By MS/MS			2.8	2.8
D3YVK5;A0A1B0GSU2;D3YVK4;Q9WV96;A0A1B0GRJ5;D6RG99;A0A1B0GRP8	D3YVK5;A0A1B0GSU2;D3YVK4;Q9WV96;A0A1B0GRJ5;D6RG99	3;3;3;3;2;2;1	3;3;3;3;2;2;1	3;3;3;3;2;2;1	Mitochondrial import inner membrane translocase subunit Tim10 B	Timm10b	tr|D3YVK5|D3YVK5_MOUSE Predicted gene 45799 OS=Mus musculus OX=10090 GN=Gm45799 PE=1 SV=1;tr|A0A1B0GSU2|A0A1B0GSU2_MOUSE Mitochondrial import inner membrane translocase subunit Tim10 B OS=Mus musculus OX=10090 GN=Timm10b PE=1 SV=1;tr|D3YVK4|D3YVK4_MOUSE Pr	7	3	3	3	1	1	2	1	1	3	1	1	2	1	1	3	1	1	2	1	1	3	35.5	35.5	35.5	10.583	93	93;99;109;100;61;68;51	1.56	5	3	1	0	5.1099	By MS/MS	By MS/MS	By MS/MS	By matching	By MS/MS	By MS/MS	7.5	7.5
D3YVQ5;A0A1B0GRY5;Q8R104;D3YWD6;A0A1B0GRF7;D3YTK6	D3YVQ5;A0A1B0GRY5;Q8R104;D3YWD6;A0A1B0GRF7;D3YTK6	2;2;2;1;1;1	2;2;2;1;1;1	2;2;2;1;1;1	NAD-dependent protein deacetylase sirtuin-3	Sirt3	tr|D3YVQ5|D3YVQ5_MOUSE NAD-dependent protein deacetylase sirtuin-3 (Fragment) OS=Mus musculus OX=10090 GN=Sirt3 PE=1 SV=1;tr|A0A1B0GRY5|A0A1B0GRY5_MOUSE NAD-dependent protein deacetylase OS=Mus musculus OX=10090 GN=Sirt3 PE=1 SV=1;sp|Q8R104|SIR3_MOUSE NAD-	6	2	2	2	0	1	0	0	0	1	0	1	0	0	0	1	0	1	0	0	0	1	14.3	14.3	14.3	20.384	182	182;309;334;100;189;258	3			1	0	4.8434		By MS/MS				By MS/MS	0	8.8
D3YW75;Q8BU90	D3YW75;Q8BU90	1;1	1;1	1;1		E030002O03Rik	tr|D3YW75|D3YW75_MOUSE Olfactomedin 5 (Fragment) OS=Mus musculus OX=10090 GN=Olfm5 PE=4 SV=1;tr|Q8BU90|Q8BU90_MOUSE Olfactomedin 5 OS=Mus musculus OX=10090 GN=Olfm5 PE=2 SV=1	2	1	1	1	0	0	0	0	0	1	0	0	0	0	0	1	0	0	0	0	0	1	3.6	3.6	3.6	34.248	304	304;496	3			1	1	-2						By MS/MS	0	0
D3YWI4;E9Q1I6;F8WHT5;G3UVW1;P19258;A0A0J9YVC7;Q3UU56	D3YWI4;E9Q1I6;F8WHT5;G3UVW1;P19258	4;4;4;4;4;1;1	4;4;4;4;4;1;1	4;4;4;4;4;1;1	Protein Mpv17	Mpv17	tr|D3YWI4|D3YWI4_MOUSE Protein Mpv17 OS=Mus musculus OX=10090 GN=Mpv17 PE=1 SV=1;tr|E9Q1I6|E9Q1I6_MOUSE Protein Mpv17 OS=Mus musculus OX=10090 GN=Mpv17 PE=1 SV=1;tr|F8WHT5|F8WHT5_MOUSE Protein Mpv17 OS=Mus musculus OX=10090 GN=Mpv17 PE=1 SV=1;tr|G3UVW1|G3U	7	4	4	4	1	1	1	4	0	1	1	1	1	4	0	1	1	1	1	4	0	1	25.3	25.3	25.3	18.049	162	162;165;170;178;176;105;907	2.17	3	4	5	0	22.136	By MS/MS	By matching	By MS/MS	By MS/MS		By matching	14.2	14.2
D3YWQ0;Q80UP3;D3Z519;S4R215;S4R2G0;A0A668KL90;A2AHJ7;A2AHK0	D3YWQ0;Q80UP3;D3Z519;S4R215;S4R2G0;A0A668KL90;A2AHJ7;A2AHK0	1;1;1;1;1;1;1;1	1;1;1;1;1;1;1;1	1;1;1;1;1;1;1;1	Diacylglycerol kinase;Diacylglycerol kinase zeta	Dgki;Dgkz	sp|D3YWQ0|DGKI_MOUSE Diacylglycerol kinase iota OS=Mus musculus OX=10090 GN=Dgki PE=1 SV=1;sp|Q80UP3|DGKZ_MOUSE Diacylglycerol kinase zeta OS=Mus musculus OX=10090 GN=Dgkz PE=1 SV=2;tr|D3Z519|D3Z519_MOUSE Diacylglycerol kinase OS=Mus musculus OX=10090 GN=D	8	1	1	1	0	0	0	1	0	1	0	0	0	1	0	1	0	0	0	1	0	1	0.8	0.8	0.8	118.21	1071	1071;929;899;591;841;934;946;1123	2.5		1	1	1	-2				By matching		By MS/MS	0	0
D3YXK2;S4R1M2	D3YXK2;S4R1M2	9;9	9;9	7;7	Scaffold attachment factor B1	Safb	sp|D3YXK2|SAFB1_MOUSE Scaffold attachment factor B1 OS=Mus musculus OX=10090 GN=Safb PE=1 SV=2;tr|S4R1M2|S4R1M2_MOUSE Scaffold attachment factor B1 OS=Mus musculus OX=10090 GN=Safb PE=1 SV=1	2	9	9	7	6	8	7	0	4	8	6	8	7	0	4	8	5	7	5	0	3	6	8.8	8.8	8.8	105.1	937	937;939	1.94	10	13	8	0	19.827	By MS/MS	By MS/MS	By MS/MS		By matching	By MS/MS	5.2	8.8
D3YY48;Q99KJ6;P12265	D3YY48;Q99KJ6;P12265	1;1;1	1;1;1	1;1;1	Beta-glucuronidase	Gusb	tr|D3YY48|D3YY48_MOUSE Beta-glucuronidase OS=Mus musculus OX=10090 GN=Gusb PE=1 SV=1;tr|Q99KJ6|Q99KJ6_MOUSE Beta-glucuronidase OS=Mus musculus OX=10090 GN=Gusb PE=1 SV=1;sp|P12265|BGLR_MOUSE Beta-glucuronidase OS=Mus musculus OX=10090 GN=Gusb PE=1 SV=2	3	1	1	1	0	0	0	1	1	1	0	0	0	1	1	1	0	0	0	1	1	1	6.2	6.2	6.2	16.55	144	144;250;648	2.5	1		3	0.0054113	1.7057				By MS/MS	By matching	By matching	0	0
D3YY91	D3YY91	1	1	1		Lrr1	tr|D3YY91|D3YY91_MOUSE Leucine-rich repeat protein 1 OS=Mus musculus OX=10090 GN=Lrr1 PE=1 SV=1	1	1	1	1	0	0	0	0	1	0	0	0	0	0	1	0	0	0	0	0	1	0	1.9	1.9	1.9	47.513	422	422	1.5	1	1		1	-2					By MS/MS		0	0
D3YYM4;A0A1L1SR77	D3YYM4;A0A1L1SR77	1;1	1;1	1;1		Wdr72	sp|D3YYM4|WDR72_MOUSE WD repeat-containing protein 72 OS=Mus musculus OX=10090 GN=Wdr72 PE=1 SV=1;tr|A0A1L1SR77|A0A1L1SR77_MOUSE WD repeat-containing protein 72 OS=Mus musculus OX=10090 GN=Wdr72 PE=1 SV=1	2	1	1	1	0	0	0	1	0	1	0	0	0	1	0	1	0	0	0	1	0	1	1.9	1.9	1.9	124.41	1114	1114;1102	2	1	1	1	0	4.498				By MS/MS		By matching	0	0
D3YZU1;D3YZU5;D3YZU4	D3YZU1;D3YZU5;D3YZU4	1;1;1	1;1;1	1;1;1	SH3 and multiple ankyrin repeat domains protein 1	Shank1	sp|D3YZU1|SHAN1_MOUSE SH3 and multiple ankyrin repeat domains protein 1 OS=Mus musculus OX=10090 GN=Shank1 PE=1 SV=1;tr|D3YZU5|D3YZU5_MOUSE SH3 and multiple ankyrin repeat domains protein 1 OS=Mus musculus OX=10090 GN=Shank1 PE=1 SV=1;tr|D3YZU4|D3YZU4_MOUS	3	1	1	1	0	0	1	1	0	0	0	0	1	1	0	0	0	0	1	1	0	0	0.6	0.6	0.6	226.31	2167	2167;2158;2159	1.5	1	1		0.0090973	1.4957			By MS/MS	By MS/MS			0	0
D3YZZ5;E9Q7G1	D3YZZ5;E9Q7G1	3;3	3;3	3;3		Tmed7	tr|D3YZZ5|D3YZZ5_MOUSE Transmembrane p24-trafficking protein 7 OS=Mus musculus OX=10090 GN=Tmed7 PE=1 SV=1;tr|E9Q7G1|E9Q7G1_MOUSE Transmembrane p24-trafficking protein 7 OS=Mus musculus OX=10090 GN=Tmed7 PE=1 SV=1	2	3	3	3	0	0	2	2	0	2	0	0	2	2	0	2	0	0	2	2	0	2	17	17	17	25.2	224	224;188	2	5	6	5	0	6.9575			By MS/MS	By MS/MS		By MS/MS	0	0
D3Z0B7;D3Z0T3;A0A668KLD1;Q9DCK3	D3Z0B7;D3Z0T3;A0A668KLD1;Q9DCK3	1;1;1;1	1;1;1;1	1;1;1;1	Tetraspanin;Tetraspanin-4	Tspan4	tr|D3Z0B7|D3Z0B7_MOUSE Tetraspanin (Fragment) OS=Mus musculus OX=10090 GN=Tspan4 PE=1 SV=1;tr|D3Z0T3|D3Z0T3_MOUSE Tetraspanin (Fragment) OS=Mus musculus OX=10090 GN=Tspan4 PE=1 SV=1;tr|A0A668KLD1|A0A668KLD1_MOUSE Tetraspanin OS=Mus musculus OX=10090 GN=Tsp	4	1	1	1	0	1	1	1	0	0	0	1	1	1	0	0	0	1	1	1	0	0	16.2	16.2	16.2	16.617	154	154;158;333;238	2	1	1	1	0	14.09		By MS/MS	By MS/MS	By MS/MS			0	16.2
D3Z2H9	D3Z2H9	39	39	0		Tpm3-rs7	tr|D3Z2H9|D3Z2H9_MOUSE Tropomyosin 3, related sequence 7 OS=Mus musculus OX=10090 GN=Tpm3-rs7 PE=3 SV=1	1	39	39	0	25	26	22	9	27	33	25	26	22	9	27	33	0	0	0	0	0	0	78.6	78.6	0	28.991	248	248	2	79	84	80	0	267.68	By MS/MS	By MS/MS	By MS/MS	By MS/MS	By MS/MS	By MS/MS	76.2	76.2
D3Z2K2;Q9CR88	D3Z2K2;Q9CR88	1;1	1;1	1;1	28S ribosomal protein S14, mitochondrial	Mrps14	tr|D3Z2K2|D3Z2K2_MOUSE 28S ribosomal protein S14, mitochondrial OS=Mus musculus OX=10090 GN=Mrps14 PE=1 SV=1;sp|Q9CR88|RT14_MOUSE 28S ribosomal protein S14, mitochondrial OS=Mus musculus OX=10090 GN=Mrps14 PE=1 SV=1	2	1	1	1	0	0	0	0	0	1	0	0	0	0	0	1	0	0	0	0	0	1	10.7	10.7	10.7	14.279	122	122;128	2	1	1	1	0	4.1922						By MS/MS	0	0
D3Z3N4;D3YWT1	D3Z3N4;D3YWT1	1;1	1;1	1;1		Hnrnph3	tr|D3Z3N4|D3Z3N4_MOUSE Heterogeneous nuclear ribonucleoprotein H3 OS=Mus musculus OX=10090 GN=Hnrnph3 PE=1 SV=1;tr|D3YWT1|D3YWT1_MOUSE Heterogeneous nuclear ribonucleoprotein H3 OS=Mus musculus OX=10090 GN=Hnrnph3 PE=1 SV=1	2	1	1	1	1	1	1	0	1	1	1	1	1	0	1	1	1	1	1	0	1	1	7.5	7.5	7.5	36.869	346	346;331	2.25	1	1	2	0	28.33	By MS/MS	By MS/MS	By MS/MS		By MS/MS	By MS/MS	7.5	7.5
D3Z3Z8;D3YYI3;P60898	D3Z3Z8;D3YYI3;P60898	1;1;1	1;1;1	1;1;1	DNA-directed RNA polymerase subunit;DNA-directed RNA polymerase II subunit RPB9	Polr2i	tr|D3Z3Z8|D3Z3Z8_MOUSE DNA-directed RNA polymerase II subunit RPB9 (Fragment) OS=Mus musculus OX=10090 GN=Polr2i PE=1 SV=1;tr|D3YYI3|D3YYI3_MOUSE DNA-directed RNA polymerase subunit OS=Mus musculus OX=10090 GN=Polr2i PE=1 SV=1;sp|P60898|RPB9_MOUSE DNA-dire	3	1	1	1	0	0	0	0	0	1	0	0	0	0	0	1	0	0	0	0	0	1	27.7	27.7	27.7	9.6426	83	83;103;125	2		1		0.00042105	3.325						By MS/MS	0	0
D3Z4S3	D3Z4S3	1	1	1	Putative peptidyl-tRNA hydrolase PTRHD1	Ptrhd1	sp|D3Z4S3|PTRD1_MOUSE Putative peptidyl-tRNA hydrolase PTRHD1 OS=Mus musculus OX=10090 GN=Ptrhd1 PE=1 SV=1	1	1	1	1	0	0	0	0	1	0	0	0	0	0	1	0	0	0	0	0	1	0	21.4	21.4	21.4	16.037	140	140	2.5		1	1	0	4.6743					By MS/MS		0	0
D3Z6I8;E9Q7Q3	D3Z6I8;E9Q7Q3	36;36	7;7	6;6		Tpm3	tr|D3Z6I8|D3Z6I8_MOUSE Tropomyosin alpha-3 chain OS=Mus musculus OX=10090 GN=Tpm3 PE=1 SV=1;tr|E9Q7Q3|E9Q7Q3_MOUSE Tropomyosin alpha-3 chain OS=Mus musculus OX=10090 GN=Tpm3 PE=1 SV=1	2	36	7	6	22	24	19	7	22	31	4	5	3	0	3	6	3	4	2	0	3	5	70.9	13.4	10.1	28.723	247	247;248	2	10	10	10	0	41.963	By MS/MS	By MS/MS	By MS/MS	By matching	By MS/MS	By MS/MS	62.3	62.3
D3Z7G8	D3Z7G8	16	2	2		Slc4a4	tr|D3Z7G8|D3Z7G8_MOUSE Electrogenic sodium bicarbonate cotransporter 1 (Fragment) OS=Mus musculus OX=10090 GN=Slc4a4 PE=1 SV=1	1	16	2	2	9	11	11	13	12	13	2	2	2	2	2	2	2	2	2	2	2	2	62.2	15.5	15.5	26.391	233	233	1.93	10	10	8	0	57.721	By MS/MS	By MS/MS	By MS/MS	By MS/MS	By MS/MS	By MS/MS	58.4	61.4
D3Z7P3;D3Z7P4;F7B327;F6U529;Q571F8	D3Z7P3;D3Z7P4	16;15;5;5;1	16;15;5;5;1	14;13;3;3;1	Glutaminase kidney isoform, mitochondrial	Gls	sp|D3Z7P3|GLSK_MOUSE Glutaminase kidney isoform, mitochondrial OS=Mus musculus OX=10090 GN=Gls PE=1 SV=1;tr|D3Z7P4|D3Z7P4_MOUSE Glutaminase OS=Mus musculus OX=10090 GN=Gls PE=1 SV=1	5	16	16	14	5	4	6	13	12	14	5	4	6	13	12	14	3	3	5	12	11	13	32.9	32.9	29.2	73.963	674	674;491;205;235;602	2.08	37	34	46	0	76.06	By MS/MS	By MS/MS	By MS/MS	By MS/MS	By MS/MS	By MS/MS	11.9	12.3
D3Z7X0;D3Z2B3	D3Z7X0;D3Z2B3	14;10	4;2	4;2		Acad12	tr|D3Z7X0|D3Z7X0_MOUSE Acyl-Coenzyme A dehydrogenase family, member 12 OS=Mus musculus OX=10090 GN=Acad12 PE=1 SV=1;tr|D3Z2B3|D3Z2B3_MOUSE Acyl-Coenzyme A dehydrogenase family, member 12 OS=Mus musculus OX=10090 GN=Acad12 PE=1 SV=1	2	14	4	4	5	5	7	11	11	14	3	3	4	4	4	4	3	3	4	4	4	4	33.2	12.6	12.6	61.389	555	555;373	2	10	9	10	0	12.149	By MS/MS	By MS/MS	By MS/MS	By MS/MS	By MS/MS	By MS/MS	15.5	15.5
D6RDS3	D6RDS3	1	1	1		Naa60	tr|D6RDS3|D6RDS3_MOUSE N-alpha-acetyltransferase 60 OS=Mus musculus OX=10090 GN=Naa60 PE=4 SV=1	1	1	1	1	0	0	0	1	0	1	0	0	0	1	0	1	0	0	0	1	0	1	11.4	11.4	11.4	8.8791	79	79	2	1	2	1	1	-2				By MS/MS		By MS/MS	0	0
D6RHR1;D3Z6M3;Q99MS3	D6RHR1;D3Z6M3;Q99MS3	3;3;3	3;3;3	3;3;3	Mpv17-like protein	Mpv17l	tr|D6RHR1|D6RHR1_MOUSE Mpv17-like protein OS=Mus musculus OX=10090 GN=Mpv17l PE=1 SV=1;tr|D3Z6M3|D3Z6M3_MOUSE Mpv17-like protein OS=Mus musculus OX=10090 GN=Mpv17l PE=1 SV=1;sp|Q99MS3|MP17L_MOUSE Mpv17-like protein OS=Mus musculus OX=10090 GN=Mpv17l PE=1 S	3	3	3	3	0	1	1	2	1	0	0	1	1	2	1	0	0	1	1	2	1	0	34.5	34.5	34.5	12.981	116	116;147;194	2	2	2	2	0	4.3937		By MS/MS	By MS/MS	By MS/MS	By matching		0	20.7
E0CYW9;Q8BZW3;E0CY86;E0CYE1;A0A0R4J0L1	E0CYW9;Q8BZW3;E0CY86;E0CYE1;A0A0R4J0L1	1;1;1;1;1	1;1;1;1;1	1;1;1;1;1	Beta-galactosidase	Glb1l2	tr|E0CYW9|E0CYW9_MOUSE Beta-galactosidase-1-like protein 2 OS=Mus musculus OX=10090 GN=Glb1l2 PE=3 SV=1;tr|Q8BZW3|Q8BZW3_MOUSE Beta-galactosidase-1-like protein 2 OS=Mus musculus OX=10090 GN=Glb1l2 PE=1 SV=1;tr|E0CY86|E0CY86_MOUSE Beta-galactosidase OS=Mus	5	1	1	1	0	0	0	1	0	0	0	0	0	1	0	0	0	0	0	1	0	0	5.7	5.7	5.7	24.188	210	210;515;592;636;652	2	1	1	1	0.00042571	3.4409				By MS/MS			0	0
E9PUL7;Q9JIZ0;Q8CHQ9;Q9JIY7;E0CYC6;G3UWY7;G5E8L3	E9PUL7;Q9JIZ0	5;3;2;2;2;1;1	5;3;2;2;2;1;1	5;3;2;2;2;1;1	Probable N-acetyltransferase CML1	Cml1	tr|E9PUL7|E9PUL7_MOUSE N-acetyltransferase 8 (GCN5-related) family member 1 OS=Mus musculus OX=10090 GN=Nat8f1 PE=1 SV=1;sp|Q9JIZ0|CMLO1_MOUSE Probable N-acetyltransferase CML1 OS=Mus musculus OX=10090 GN=Cml1 PE=1 SV=1	7	5	5	5	1	1	0	5	0	0	1	1	0	5	0	0	1	1	0	5	0	0	16.4	16.4	16.4	26.216	232	232;222;238;227;232;105;226	2	6	6	6	0	6.8531	By MS/MS	By MS/MS		By MS/MS			3.9	3.9
E9PUM4;A0A1L1SQ51;Q71LX4;Q8CDM9;A0A1L1SRI1;A0A1L1SQP9;A0A1L1SVA8	E9PUM4;A0A1L1SQ51;Q71LX4;Q8CDM9	23;23;19;12;11;9;1	14;14;12;5;5;4;1	14;14;12;5;5;4;1	Talin-2	Tln2	tr|E9PUM4|E9PUM4_MOUSE Talin-2 OS=Mus musculus OX=10090 GN=Tln2 PE=1 SV=1;tr|A0A1L1SQ51|A0A1L1SQ51_MOUSE Talin-2 OS=Mus musculus OX=10090 GN=Tln2 PE=1 SV=1;sp|Q71LX4|TLN2_MOUSE Talin-2 OS=Mus musculus OX=10090 GN=Tln2 PE=1 SV=3;tr|Q8CDM9|Q8CDM9_MOUSE Talin	7	23	14	14	8	6	8	4	19	14	4	3	5	2	11	8	4	3	5	2	11	8	12.4	8.3	8.3	271.66	2542	2542;2544;2375;1452;1471;923;137	1.97	13	11	12	0	47.717	By MS/MS	By MS/MS	By MS/MS	By matching	By MS/MS	By MS/MS	4.3	3.5
E9PV24	E9PV24	13	13	13	Fibrinogen alpha chain;Fibrinopeptide A;Fibrinogen alpha chain	Fga	sp|E9PV24|FIBA_MOUSE Fibrinogen alpha chain OS=Mus musculus OX=10090 GN=Fga PE=1 SV=1	1	13	13	13	7	7	5	9	6	5	7	7	5	9	6	5	7	7	5	9	6	5	15.8	15.8	15.8	87.428	789	789	2.05	13	12	15	0	24.086	By MS/MS	By MS/MS	By MS/MS	By MS/MS	By MS/MS	By MS/MS	11.2	11.2
E9PV44;O35143	E9PV44;O35143	17;15	17;15	17;15	ATPase inhibitor, mitochondrial	Atpif1	tr|E9PV44|E9PV44_MOUSE ATP synthase F1 subunit epsilon OS=Mus musculus OX=10090 GN=Atpif1 PE=1 SV=1;sp|O35143|ATIF1_MOUSE ATPase inhibitor, mitochondrial OS=Mus musculus OX=10090 GN=Atp5if1 PE=1 SV=2	2	17	17	17	15	15	13	6	11	12	15	15	13	6	11	12	15	15	13	6	11	12	89.2	89.2	89.2	8.7887	74	74;106	1.98	58	49	54	0	126.66	By MS/MS	By MS/MS	By MS/MS	By MS/MS	By MS/MS	By MS/MS	86.5	86.5
E9PV98;D3YYU4;D3Z3L3	E9PV98;D3YYU4;D3Z3L3	1;1;1	1;1;1	1;1;1		Trim5;Trim12c	tr|E9PV98|E9PV98_MOUSE Tripartite motif-containing 5 OS=Mus musculus OX=10090 GN=Trim5 PE=1 SV=1;tr|D3YYU4|D3YYU4_MOUSE Tripartite motif-containing 5 OS=Mus musculus OX=10090 GN=Trim5 PE=1 SV=3;tr|D3Z3L3|D3Z3L3_MOUSE Tripartite motif-containing 12C OS=Mus	3	1	1	1	1	1	0	0	0	0	1	1	0	0	0	0	1	1	0	0	0	0	2.8	2.8	2.8	57.761	497	497;488;497	NaN				0.0026227	2.042	By MS/MS	By MS/MS					2.8	2.8
E9PVA8	E9PVA8	3	3	3		Gcn1l1	sp|E9PVA8|GCN1_MOUSE eIF-2-alpha kinase activator GCN1 OS=Mus musculus OX=10090 GN=Gcn1 PE=1 SV=1	1	3	3	3	1	1	1	3	1	0	1	1	1	3	1	0	1	1	1	3	1	0	1.6	1.6	1.6	293.02	2671	2671	2.11	2	4	3	0	8.2336	By matching	By MS/MS	By matching	By MS/MS	By MS/MS		0.7	0.7
E9PWQ3;J3QQ16;A0A087WS16;D3YWD1	E9PWQ3;J3QQ16;A0A087WS16;D3YWD1	103;91;91;69	103;91;91;69	103;91;91;69		Col6a3	tr|E9PWQ3|E9PWQ3_MOUSE Collagen, type VI, alpha 3 OS=Mus musculus OX=10090 GN=Col6a3 PE=1 SV=2;tr|J3QQ16|J3QQ16_MOUSE Collagen, type VI, alpha 3 OS=Mus musculus OX=10090 GN=Col6a3 PE=1 SV=1;tr|A0A087WS16|A0A087WS16_MOUSE Collagen, type VI, alpha 3 OS=Mus m	4	103	103	103	54	61	74	79	7	67	54	61	74	79	7	67	54	61	74	79	7	67	35.9	35.9	35.9	353.93	3284	3284;2677;2677;1703	2.01	134	116	137	0	323.31	By MS/MS	By MS/MS	By MS/MS	By MS/MS	By MS/MS	By MS/MS	20.1	24
E9PXN7;Q62452;D3Z748;Q64435;K9J7B2;D3Z7G0;D3YZE6;G3UZC9;P17717;Q91WH2;Q8VCN3;Q3UEP4;Q8BJL9;D3YWN0;D3YUP6;Q8K169	E9PXN7;Q62452;D3Z748;Q64435;K9J7B2;D3Z7G0;D3YZE6;G3UZC9	19;16;16;14;14;13;12;12;1;1;1;1;1;1;1;1	3;0;0;0;0;1;0;1;0;0;0;0;0;0;0;0	3;0;0;0;0;1;0;1;0;0;0;0;0;0;0;0	UDP-glucuronosyltransferase 1-9;UDP-glucuronosyltransferase 1-6	Ugt1a10;Ugt1a9;Ugt1a8;Ugt1a6;Ugt1a6b;Ugt1a6a	tr|E9PXN7|E9PXN7_MOUSE UDP-glucuronosyltransferase OS=Mus musculus OX=10090 GN=Ugt1a10 PE=1 SV=1;sp|Q62452|UD19_MOUSE UDP-glucuronosyltransferase 1A9 OS=Mus musculus OX=10090 GN=Ugt1a9 PE=1 SV=3;tr|D3Z748|D3Z748_MOUSE UDP-glucuronosyltransferase OS=Mus mus	16	19	3	3	11	9	9	16	1	6	0	0	1	3	1	0	0	0	1	3	1	0	40.6	8.5	8.5	60.295	530	530;528;530;531;531;207;166;210;530;530;530;530;529;249;265;530	2.3	2	3	5	0	6.6681	By matching	By matching	By MS/MS	By MS/MS	By matching	By matching	21.5	16.2
E9PY51;A0A286YCX6	E9PY51;A0A286YCX6	2;2	2;2	2;2		Trappc8	tr|E9PY51|E9PY51_MOUSE Trafficking protein particle complex 8 OS=Mus musculus OX=10090 GN=Trappc8 PE=1 SV=1;tr|A0A286YCX6|A0A286YCX6_MOUSE Trafficking protein particle complex 8 OS=Mus musculus OX=10090 GN=Trappc8 PE=1 SV=2	2	2	2	2	0	0	0	1	0	1	0	0	0	1	0	1	0	0	0	1	0	1	5	5	5	92.985	822	822;1437	2.5		1	1	0	7.596				By MS/MS		By MS/MS	0	0
E9PYD1;D3Z100;F6ZXW2	E9PYD1;D3Z100;F6ZXW2	1;1;1	1;1;1	1;1;1		Fam98c	tr|E9PYD1|E9PYD1_MOUSE Family with sequence similarity 98, member C OS=Mus musculus OX=10090 GN=Fam98c PE=1 SV=1;tr|D3Z100|D3Z100_MOUSE Family with sequence similarity 98, member C OS=Mus musculus OX=10090 GN=Fam98c PE=1 SV=1;tr|F6ZXW2|F6ZXW2_MOUSE Family	3	1	1	1	0	0	0	1	1	1	0	0	0	1	1	1	0	0	0	1	1	1	5.2	5.2	5.2	37.271	344	344;142;213	2.25	1	1	2	0.0004029	2.7551				By matching	By MS/MS	By matching	0	0
E9PYK3	E9PYK3	1	1	1		Parp4	sp|E9PYK3|PARP4_MOUSE Protein mono-ADP-ribosyltransferase PARP4 OS=Mus musculus OX=10090 GN=Parp4 PE=1 SV=1	1	1	1	1	0	0	0	1	0	0	0	0	0	1	0	0	0	0	0	1	0	0	0.8	0.8	0.8	216.13	1969	1969	2	1	1	1	0.0026129	2.0137				By MS/MS			0	0
E9PYY6	E9PYY6	1	1	1		BC021785	tr|E9PYY6|E9PYY6_MOUSE Major facilitator superfamily domain-containing 4B5 OS=Mus musculus OX=10090 GN=Mfsd4b5 PE=4 SV=1	1	1	1	1	1	1	1	1	0	0	1	1	1	1	0	0	1	1	1	1	0	0	1.5	1.5	1.5	51.504	479	479	2	1	1	1	0.0025679	1.8729	By MS/MS	By MS/MS	By matching	By MS/MS			1.5	1.5
E9PZ00;Q8BFQ1;K3W4L3;J3QPG5;Q61207	E9PZ00;Q8BFQ1;K3W4L3;J3QPG5;Q61207	17;17;16;16;16	17;17;16;16;16	17;17;16;16;16	Prosaposin	Psap	tr|E9PZ00|E9PZ00_MOUSE Prosaposin OS=Mus musculus OX=10090 GN=Psap PE=1 SV=1;tr|Q8BFQ1|Q8BFQ1_MOUSE Prosaposin OS=Mus musculus OX=10090 GN=Psap PE=1 SV=1;tr|K3W4L3|K3W4L3_MOUSE Prosaposin OS=Mus musculus OX=10090 GN=Psap PE=1 SV=1;tr|J3QPG5|J3QPG5_MOUSE Pr	5	17	17	17	2	2	6	6	17	16	2	2	6	6	17	16	2	2	6	6	17	16	26	26	26	60.672	551	551;554;556;557;557	2.08	39	44	50	0	127.02	By MS/MS	By MS/MS	By MS/MS	By MS/MS	By MS/MS	By MS/MS	8	8
E9PZ16;B1B0C7;Q05793	E9PZ16;B1B0C7;Q05793	122;122;107	122;122;107	120;120;105	Basement membrane-specific heparan sulfate proteoglycan core protein;Endorepellin;LG3 peptide	Hspg2	tr|E9PZ16|E9PZ16_MOUSE Basement membrane-specific heparan sulfate proteoglycan core protein OS=Mus musculus OX=10090 GN=Hspg2 PE=1 SV=1;tr|B1B0C7|B1B0C7_MOUSE Basement membrane-specific heparan sulfate proteoglycan core protein OS=Mus musculus OX=10090 GN=	3	122	122	120	80	77	83	90	33	101	80	77	83	90	33	101	78	75	81	88	32	99	37.5	37.5	37.5	469.78	4383	4383;4375;3707	2.01	233	271	238	0	323.31	By MS/MS	By MS/MS	By MS/MS	By MS/MS	By MS/MS	By MS/MS	24.1	23.2
E9PZ86;A0A2C9F2I4;A0A087WPF7	E9PZ86;A0A2C9F2I4;A0A087WPF7	1;1;1	1;1;1	1;1;1		Auts2	tr|E9PZ86|E9PZ86_MOUSE Autism susceptibility gene 2 protein homolog OS=Mus musculus OX=10090 GN=Auts2 PE=1 SV=1;tr|A0A2C9F2I4|A0A2C9F2I4_MOUSE Autism susceptibility gene 2 protein homolog OS=Mus musculus OX=10090 GN=Auts2 PE=1 SV=1;sp|A0A087WPF7|AUTS2_MOUS	3	1	1	1	1	1	0	0	0	0	1	1	0	0	0	0	1	1	0	0	0	0	2.4	2.4	2.4	89.338	804	804;1013;1261	NaN				1	-2	By MS/MS	By matching					2.4	2.4
E9PZF0;Q01768;Q5NC79	E9PZF0;Q01768	16;12;6	16;12;6	7;7;0	Nucleoside diphosphate kinase;Nucleoside diphosphate kinase B	Gm20390;Nme2	tr|E9PZF0|E9PZF0_MOUSE Nucleoside diphosphate kinase OS=Mus musculus OX=10090 GN=Gm20390 PE=3 SV=1;sp|Q01768|NDKB_MOUSE Nucleoside diphosphate kinase B OS=Mus musculus OX=10090 GN=Nme2 PE=1 SV=1	3	16	16	7	4	4	6	5	16	14	4	4	6	5	16	14	2	2	3	2	7	7	75.7	75.7	23.2	30.2	267	267;152;117	2	54	45	54	0	119.16	By MS/MS	By MS/MS	By MS/MS	By MS/MS	By MS/MS	By MS/MS	33	33
E9Q007;A0A087WPY5;B1ARP0;P24815	E9Q007;A0A087WPY5	15;10;2;1	1;0;0;0	1;0;0;0		Gm4450	tr|E9Q007|E9Q007_MOUSE Predicted gene 4450 OS=Mus musculus OX=10090 GN=Gm4450 PE=1 SV=1;tr|A0A087WPY5|A0A087WPY5_MOUSE Predicted gene 4450 (Fragment) OS=Mus musculus OX=10090 GN=Gm4450 PE=1 SV=2	4	15	1	1	8	9	12	15	0	12	1	1	1	1	0	1	1	1	1	1	0	1	56.3	6.4	6.4	41.708	373	373;191;187;373	2.12	2	3	3	0	4.3506	By MS/MS	By MS/MS	By MS/MS	By MS/MS		By matching	31.4	37.5
E9Q137	E9Q137	2	2	2		Tex264	sp|E9Q137|TX264_MOUSE Testis-expressed protein 264 homolog OS=Mus musculus OX=10090 GN=Tex264 PE=2 SV=1	1	2	2	2	1	1	1	2	0	1	1	1	1	2	0	1	1	1	1	2	0	1	6.5	6.5	6.5	33.589	309	309	2	2	3	2	0.0004075	2.9054	By matching	By MS/MS	By MS/MS	By MS/MS		By matching	2.9	2.9
E9Q1V3;O35435;D3YZY5;F6TCT7;F6ZQJ5	E9Q1V3;O35435;D3YZY5;F6TCT7	4;4;2;2;1	4;4;2;2;1	4;4;2;2;1	Dihydroorotate dehydrogenase (quinone), mitochondrial	Dhodh	tr|E9Q1V3|E9Q1V3_MOUSE Dihydroorotate dehydrogenase (quinone), mitochondrial OS=Mus musculus OX=10090 GN=Dhodh PE=1 SV=1;sp|O35435|PYRD_MOUSE Dihydroorotate dehydrogenase (quinone), mitochondrial OS=Mus musculus OX=10090 GN=Dhodh PE=1 SV=2;tr|D3YZY5|D3YZY5	5	4	4	4	0	0	0	2	0	4	0	0	0	2	0	4	0	0	0	2	0	4	23.1	23.1	23.1	30.325	277	277;395;103;167;96	2.27	1	6	4	0	8.2271				By matching		By MS/MS	0	0
E9Q1W7;Q8BM85	E9Q1W7;Q8BM85	1;1	1;1	1;1	TBC domain-containing protein kinase-like protein	Tbck	tr|E9Q1W7|E9Q1W7_MOUSE TBC domain-containing protein kinase-like protein OS=Mus musculus OX=10090 GN=Tbck PE=1 SV=1;sp|Q8BM85|TBCK_MOUSE TBC domain-containing protein kinase-like protein OS=Mus musculus OX=10090 GN=Tbck PE=1 SV=1	2	1	1	1	0	0	0	1	1	0	0	0	0	1	1	0	0	0	0	1	1	0	1.9	1.9	1.9	100.64	893	893;762	2.25	1	1	2	0.0022642	2.0838				By MS/MS	By matching		0	0
E9Q2E4;Q6GQX8	E9Q2E4;Q6GQX8	2;1	2;1	2;1		Gm15800	tr|E9Q2E4|E9Q2E4_MOUSE HECT domain E3 ubiquitin protein ligase 4 OS=Mus musculus OX=10090 GN=Hectd4 PE=1 SV=2;tr|Q6GQX8|Q6GQX8_MOUSE AU042671 protein (Fragment) OS=Mus musculus OX=10090 GN=Hectd4 PE=1 SV=1	2	2	2	2	0	0	0	1	2	0	0	0	0	1	2	0	0	0	0	1	2	0	0.4	0.4	0.4	484.12	4418	4418;1014	2.14	2	2	3	0.0097425	1.4556				By MS/MS	By MS/MS		0	0
E9Q3C2	E9Q3C2	1	1	1		Cyp27b1	tr|E9Q3C2|E9Q3C2_MOUSE 25-hydroxyvitamin D-1 alpha hydroxylase, mitochondrial OS=Mus musculus OX=10090 GN=Cyp27b1 PE=4 SV=1	1	1	1	1	0	0	0	0	1	1	0	0	0	0	1	1	0	0	0	0	1	1	23	23	23	14.436	135	135	2	2	1	2	1	-2					By MS/MS	By MS/MS	0	0
E9Q3L2;A0A140T8I9	E9Q3L2;A0A140T8I9	2;2	2;2	2;2		Pi4ka	sp|E9Q3L2|PI4KA_MOUSE Phosphatidylinositol 4-kinase alpha OS=Mus musculus OX=10090 GN=Pi4ka PE=1 SV=2;tr|A0A140T8I9|A0A140T8I9_MOUSE Phosphatidylinositol 4-kinase alpha OS=Mus musculus OX=10090 GN=Pi4ka PE=1 SV=1	2	2	2	2	0	0	0	2	0	0	0	0	0	2	0	0	0	0	0	2	0	0	1.8	1.8	1.8	237.04	2105	2105;2044	2.25	1	1	2	0	5.0816				By MS/MS			0	0
E9Q3V2	E9Q3V2	3	3	3		Slc35a3	tr|E9Q3V2|E9Q3V2_MOUSE UDP-N-acetylglucosamine transporter (Fragment) OS=Mus musculus OX=10090 GN=Slc35a3 PE=1 SV=1	1	3	3	3	1	1	0	3	0	0	1	1	0	3	0	0	1	1	0	3	0	0	18.8	18.8	18.8	21.688	202	202	2.4	1	1	3	0.00042463	3.4198	By matching	By MS/MS		By MS/MS			6.9	6.9
E9Q411	E9Q411	1	1	1		Nbas	tr|E9Q411|E9Q411_MOUSE Neuroblastoma-amplified sequence OS=Mus musculus OX=10090 GN=Nbas PE=1 SV=1	1	1	1	1	0	0	0	1	0	0	0	0	0	1	0	0	0	0	0	1	0	0	0.4	0.4	0.4	265.77	2356	2356	2	1	1	1	0.0050891	1.7566				By MS/MS			0	0
E9Q448	E9Q448	33	19	0		Tpm1	tr|E9Q448|E9Q448_MOUSE Tropomyosin alpha-1 chain OS=Mus musculus OX=10090 GN=Tpm1 PE=1 SV=1	1	33	19	0	19	18	14	7	19	28	8	6	5	2	10	17	0	0	0	0	0	0	79.2	58.1	0	32.776	284	284	1.94	29	32	24	0	88.951	By MS/MS	By MS/MS	By MS/MS	By MS/MS	By MS/MS	By MS/MS	56.3	48.2
E9Q467;E9Q236	E9Q467;E9Q236	18;18	18;18	18;18		Abcc4	tr|E9Q467|E9Q467_MOUSE ATP-binding cassette, sub-family C (CFTR/MRP), member 4 OS=Mus musculus OX=10090 GN=Abcc4 PE=1 SV=1;tr|E9Q236|E9Q236_MOUSE ATP-binding cassette, sub-family C (CFTR/MRP), member 4 OS=Mus musculus OX=10090 GN=Abcc4 PE=1 SV=1	2	18	18	18	4	2	2	15	0	0	4	2	2	15	0	0	4	2	2	15	0	0	17.6	17.6	17.6	140.21	1250	1250;1325	1.93	16	14	13	0	47.4	By MS/MS	By MS/MS	By MS/MS	By MS/MS			6.1	2.2
E9Q4K7;A0A286YCV9;Q9EQW7;A0A286YDX6;F8VQ75	E9Q4K7;A0A286YCV9;Q9EQW7;A0A286YDX6;F8VQ75	4;4;2;2;2	4;4;2;2;2	4;4;2;2;2	Kinesin-like protein;Kinesin-like protein KIF13A	Kif13b;Kif13a	tr|E9Q4K7|E9Q4K7_MOUSE Kinesin family member 13B OS=Mus musculus OX=10090 GN=Kif13b PE=1 SV=1;tr|A0A286YCV9|A0A286YCV9_MOUSE Kinesin family member 13B OS=Mus musculus OX=10090 GN=Kif13b PE=1 SV=1;sp|Q9EQW7|KI13A_MOUSE Kinesin-like protein KIF13A OS=Mus mus	5	4	4	4	0	0	1	2	3	1	0	0	1	2	3	1	0	0	1	2	3	1	2.7	2.7	2.7	204.57	1843	1843;1847;1749;1041;1749	2	3	3	3	0	3.6197			By MS/MS	By matching	By MS/MS	By MS/MS	0	0
E9Q509;G3X925;P53657;D3Z2C4	E9Q509;G3X925;P53657	8;8;7;1	7;7;6;1	7;7;6;1	Pyruvate kinase;Pyruvate kinase PKLR	Pklr	tr|E9Q509|E9Q509_MOUSE Pyruvate kinase OS=Mus musculus OX=10090 GN=Pklr PE=1 SV=1;tr|G3X925|G3X925_MOUSE Pyruvate kinase OS=Mus musculus OX=10090 GN=Pklr PE=1 SV=1;sp|P53657|KPYR_MOUSE Pyruvate kinase PKLR OS=Mus musculus OX=10090 GN=Pklr PE=1 SV=1	4	8	7	7	0	0	0	6	8	3	0	0	0	5	7	2	0	0	0	5	7	2	22.5	20.4	20.4	58.82	543	543;574;574;72	2.05	11	13	13	0	32.497				By MS/MS	By MS/MS	By matching	0	0
E9Q543;E9PXL5;P35846;E9PYD9;E9PXB5;Q9R223;E9Q3D3;A0A0R4J1Q2	E9Q543;E9PXL5;P35846;E9PYD9;E9PXB5	12;12;12;11;6;1;1;1	12;12;12;11;6;1;1;1	12;12;12;11;6;1;1;1	Folate receptor alpha	Folr1	tr|E9Q543|E9Q543_MOUSE Folate receptor alpha (Fragment) OS=Mus musculus OX=10090 GN=Folr1 PE=1 SV=8;tr|E9PXL5|E9PXL5_MOUSE Folate receptor alpha (Fragment) OS=Mus musculus OX=10090 GN=Folr1 PE=1 SV=1;sp|P35846|FOLR1_MOUSE Folate receptor alpha OS=Mus muscu	8	12	12	12	5	5	7	11	0	8	5	5	7	11	0	8	5	5	7	11	0	8	78.8	78.8	78.8	18.415	156	156;160;255;137;103;42;53;54	2.05	17	21	20	0	155.7	By MS/MS	By MS/MS	By MS/MS	By MS/MS		By MS/MS	64.7	46.2
E9Q5D9;F8WH23;Q61581	E9Q5D9;F8WH23;Q61581	10;10;10	10;10;10	10;10;10	Insulin-like growth factor-binding protein 7	Igfbp7	tr|E9Q5D9|E9Q5D9_MOUSE Insulin-like growth factor-binding protein 7 OS=Mus musculus OX=10090 GN=Igfbp7 PE=1 SV=1;tr|F8WH23|F8WH23_MOUSE Insulin-like growth factor-binding protein 7 OS=Mus musculus OX=10090 GN=Igfbp7 PE=1 SV=1;sp|Q61581|IBP7_MOUSE Insulin-l	3	10	10	10	8	6	6	2	5	6	8	6	6	2	5	6	8	6	6	2	5	6	32.9	32.9	32.9	32.803	313	313;282;281	2.22	6	9	12	0	32.691	By MS/MS	By MS/MS	By MS/MS	By matching	By MS/MS	By MS/MS	29.7	22.4
E9Q5J9	E9Q5J9	35	1	0		Tpm3	tr|E9Q5J9|E9Q5J9_MOUSE Tropomyosin alpha-3 chain OS=Mus musculus OX=10090 GN=Tpm3 PE=1 SV=1	1	35	1	0	22	23	19	8	23	28	0	0	0	0	1	0	0	0	0	0	0	0	62.8	4.9	0	33.28	285	285	1	1			0	5.4319	By matching	By matching	By matching	By matching	By MS/MS	By matching	56.5	56.5
E9Q616;G5E8K8;A0A494B8Y7;A0A494BBD5	E9Q616	12;1;1;1	12;1;1;1	12;1;1;1		Ahnak	tr|E9Q616|E9Q616_MOUSE AHNAK nucleoprotein (desmoyokin) OS=Mus musculus OX=10090 GN=Ahnak PE=1 SV=1	4	12	12	12	0	1	1	3	11	6	0	1	1	3	11	6	0	1	1	3	11	6	14.4	14.4	14.4	604.25	5656	5656;150;176;311	1.94	19	16	16	0	19.007		By MS/MS	By matching	By MS/MS	By MS/MS	By MS/MS	0	1.4
E9Q6G4;Q91V24;P41233	E9Q6G4;Q91V24	3;3;1	3;3;1	3;3;1	ATP-binding cassette sub-family A member 7	Abca7	tr|E9Q6G4|E9Q6G4_MOUSE ATP-binding cassette sub-family A member 7 OS=Mus musculus OX=10090 GN=Abca7 PE=1 SV=1;sp|Q91V24|ABCA7_MOUSE ATP-binding cassette sub-family A member 7 OS=Mus musculus OX=10090 GN=Abca7 PE=1 SV=1	3	3	3	3	0	0	0	1	2	1	0	0	0	1	2	1	0	0	0	1	2	1	1.5	1.5	1.5	237.75	2167	2167;2159;2261	2.29	1	3	3	0.0050761	1.731				By MS/MS	By MS/MS	By MS/MS	0	0
E9Q6L7	E9Q6L7	18	3	2	Glutathione S-transferase	Gm10639	tr|E9Q6L7|E9Q6L7_MOUSE Glutathione transferase OS=Mus musculus OX=10090 GN=Gm10639 PE=3 SV=1	1	18	3	2	3	3	2	9	18	10	0	0	0	0	3	2	0	0	0	0	2	1	64.9	23	17.6	25.506	222	222	2.23	3	4	6	0	7.1665	By matching	By matching	By matching	By matching	By MS/MS	By matching	7.7	7.7
E9Q6R7;A0A1W2P6L4;A0A1W2P8G5;A0A1W2P8A5;A0A1W2P7C0;Q61636	E9Q6R7	10;2;2;2;2;2	10;2;2;2;2;2	9;1;1;1;2;2		Utrn	tr|E9Q6R7|E9Q6R7_MOUSE Utrophin OS=Mus musculus OX=10090 GN=Utrn PE=1 SV=1	6	10	10	9	2	1	2	5	2	4	2	1	2	5	2	4	2	1	2	4	2	4	4	4	3.8	392.7	3430	3430;186;730;732;956;987	1.76	10	6	5	0	16.782	By MS/MS	By MS/MS	By MS/MS	By MS/MS	By MS/MS	By MS/MS	0.9	0.5
E9Q7L0;B2RXT3	E9Q7L0;B2RXT3	12;12	3;3	3;3		Ogdhl	tr|E9Q7L0|E9Q7L0_MOUSE Oxoglutarate dehydrogenase-like OS=Mus musculus OX=10090 GN=Ogdhl PE=1 SV=1;tr|B2RXT3|B2RXT3_MOUSE Ogdhl protein OS=Mus musculus OX=10090 GN=Ogdhl PE=1 SV=1	2	12	3	3	4	5	7	11	7	9	0	0	0	3	1	2	0	0	0	3	1	2	10.8	3.7	3.7	116.6	1029	1029;1010	2	7	8	7	0	8.233	By matching	By matching	By matching	By MS/MS	By MS/MS	By MS/MS	4.7	5.3
E9Q7P9	E9Q7P9	1	1	1		Cdhr2	sp|E9Q7P9|CDHR2_MOUSE Cadherin-related family member 2 OS=Mus musculus OX=10090 GN=Cdhr2 PE=1 SV=1	1	1	1	1	0	0	0	0	0	1	0	0	0	0	0	1	0	0	0	0	0	1	1.1	1.1	1.1	142.63	1308	1308	1.5	1	1		0.008156	1.5684						By MS/MS	0	0
E9Q8K6	E9Q8K6	1	1	1		Ncor1	tr|E9Q8K6|E9Q8K6_MOUSE Nuclear receptor corepressor 1 (Fragment) OS=Mus musculus OX=10090 GN=Ncor1 PE=1 SV=1	1	1	1	1	0	0	0	1	0	0	0	0	0	1	0	0	0	0	0	1	0	0	1.1	1.1	1.1	90.748	791	791	3			1	1	-2				By MS/MS			0	0
E9Q9B7;A0A1Y7VNF8;A0A1Y7VMH7;A0A1Y7VME9	E9Q9B7;A0A1Y7VNF8;A0A1Y7VMH7;A0A1Y7VME9	1;1;1;1	1;1;1;1	1;1;1;1		Kidins220	tr|E9Q9B7|E9Q9B7_MOUSE Kinase D-interacting substrate 220 OS=Mus musculus OX=10090 GN=Kidins220 PE=1 SV=1;tr|A0A1Y7VNF8|A0A1Y7VNF8_MOUSE Kinase D-interacting substrate 220 (Fragment) OS=Mus musculus OX=10090 GN=Kidins220 PE=1 SV=1;tr|A0A1Y7VMH7|A0A1Y7VMH7_	4	1	1	1	0	0	0	1	0	0	0	0	0	1	0	0	0	0	0	1	0	0	0.6	0.6	0.6	199.18	1793	1793;1182;1672;1763	1.5	1	1		0.00040717	2.9037				By MS/MS			0	0
E9Q9C7;E9Q9C4;E9Q9C0;E9Q9C1;Q8K4G5;E9Q9C2;E9QK41;E9Q9Q7;E9Q9D1;E9Q9D2;E9Q030;F6YHE5	E9Q9C7;E9Q9C4;E9Q9C0;E9Q9C1;Q8K4G5;E9Q9C2;E9QK41	7;7;7;7;6;6;6;3;3;3;3;1	7;7;7;7;6;6;6;3;3;3;3;1	7;7;7;7;6;6;6;3;3;3;3;1	Actin-binding LIM protein 1	Ablim1	tr|E9Q9C7|E9Q9C7_MOUSE Actin-binding LIM protein 1 OS=Mus musculus OX=10090 GN=Ablim1 PE=1 SV=1;tr|E9Q9C4|E9Q9C4_MOUSE Actin-binding LIM protein 1 OS=Mus musculus OX=10090 GN=Ablim1 PE=1 SV=1;tr|E9Q9C0|E9Q9C0_MOUSE Actin-binding LIM protein 1 OS=Mus muscul	12	7	7	7	1	1	2	1	3	7	1	1	2	1	3	7	1	1	2	1	3	7	13.6	13.6	13.6	75.292	668	668;682;714;744;861;777;861;400;426;454;545;292	1.77	8	11	3	0	16.77	By MS/MS	By MS/MS	By MS/MS	By matching	By MS/MS	By MS/MS	1.8	1.8
E9Q9H0;H7BWY4;Q811D0;D3Z3B8;S4R2T8;F6UDT8;Q91XM9;A0A571BEZ4;A0A571BEK3;A0A338P6J0;E9Q2L2;D3YUZ8;A0A338P713;A0A338P6I6;G3UZL5;A0A338P6E5;A0A338P7H1;A0A338P6H5;A0A338P6L4;B1AR31;E9Q3Z8;Q62108;Q52KF7;A2BEE9;A2BEF2;P70175;D3YWU0	E9Q9H0;H7BWY4;Q811D0;D3Z3B8;S4R2T8	13;13;13;12;7;6;3;3;3;3;3;3;2;2;2;2;2;2;2;2;2;2;1;1;1;1;1	13;13;13;12;7;6;3;3;3;3;3;3;2;2;2;2;2;2;2;2;2;2;1;1;1;1;1	13;13;13;12;7;6;3;3;3;3;3;3;2;2;2;2;2;2;2;2;2;2;1;1;1;1;1	Disks large homolog 1	Dlg1	tr|E9Q9H0|E9Q9H0_MOUSE Disks large homolog 1 OS=Mus musculus OX=10090 GN=Dlg1 PE=1 SV=1;tr|H7BWY4|H7BWY4_MOUSE Disks large homolog 1 OS=Mus musculus OX=10090 GN=Dlg1 PE=1 SV=1;sp|Q811D0|DLG1_MOUSE Disks large homolog 1 OS=Mus musculus OX=10090 GN=Dlg1 PE=1	27	13	13	13	5	5	2	3	9	4	5	5	2	3	9	4	5	5	2	3	9	4	22.4	22.4	22.4	100.82	912	912;872;905;834;558;358;852;919;901;994;870;755;205;764;668;664;198;273;254;242;238;724;817;835;512;849;481	1.98	14	16	13	0	28.042	By MS/MS	By MS/MS	By MS/MS	By MS/MS	By MS/MS	By MS/MS	10.2	8.4
E9QAH1;E9PVZ8	E9QAH1;E9PVZ8	2;2	2;2	2;2		Golgb1	tr|E9QAH1|E9QAH1_MOUSE Golgi autoantigen, golgin subfamily b, macrogolgin 1 OS=Mus musculus OX=10090 GN=Golgb1 PE=1 SV=1;tr|E9PVZ8|E9PVZ8_MOUSE Golgi autoantigen, golgin subfamily b, macrogolgin 1 OS=Mus musculus OX=10090 GN=Golgb1 PE=1 SV=1	2	2	2	2	0	0	0	1	0	1	0	0	0	1	0	1	0	0	0	1	0	1	0.6	0.6	0.6	365.29	3197	3197;3238	2.67		1	2	0.0094175	1.4692				By MS/MS		By MS/MS	0	0
E9QAT4	E9QAT4	1	1	1		Sec16a	sp|E9QAT4|SC16A_MOUSE Protein transport protein Sec16A OS=Mus musculus OX=10090 GN=Sec16a PE=1 SV=1	1	1	1	1	0	1	1	1	0	1	0	1	1	1	0	1	0	1	1	1	0	1	1	1	1	254.2	2357	2357	1.8	2	2	1	0	3.9081		By MS/MS	By matching	By MS/MS		By MS/MS	0	1
E9QK48;Q7TNG5;D6RGM3;A0A0U1RQ42;A0A0U1RPM7	E9QK48;Q7TNG5;D6RGM3;A0A0U1RQ42	4;4;3;2;1	4;4;3;2;1	4;4;3;2;1	Echinoderm microtubule-associated protein-like 2	Eml2	tr|E9QK48|E9QK48_MOUSE Echinoderm microtubule-associated protein-like 2 OS=Mus musculus OX=10090 GN=Eml2 PE=1 SV=1;sp|Q7TNG5|EMAL2_MOUSE Echinoderm microtubule-associated protein-like 2 OS=Mus musculus OX=10090 GN=Eml2 PE=1 SV=1;tr|D6RGM3|D6RGM3_MOUSE Echi	5	4	4	4	0	0	0	2	3	1	0	0	0	2	3	1	0	0	0	2	3	1	9	9	9	90.791	841	841;649;427;150;82	1.94	6	5	5	0	12.626				By MS/MS	By MS/MS	By MS/MS	0	0
E9QN99;Q8VCR7;A0A087WPF8;A0A087WSR2;A0A087WRJ2;A0A087WP24;A0A1L1SUX1;A0A1L1SRH5	E9QN99;Q8VCR7;A0A087WPF8;A0A087WSR2;A0A087WRJ2;A0A087WP24	11;9;9;9;8;7;4;2	11;9;9;9;8;7;4;2	11;9;9;9;8;7;4;2	Alpha/beta hydrolase domain-containing protein 14B	Abhd14b	tr|E9QN99|E9QN99_MOUSE Protein ABHD14B OS=Mus musculus OX=10090 GN=Abhd14b PE=1 SV=1;sp|Q8VCR7|ABHEB_MOUSE Protein ABHD14B OS=Mus musculus OX=10090 GN=Abhd14b PE=1 SV=1;tr|A0A087WPF8|A0A087WPF8_MOUSE Protein ABHD14B (Fragment) OS=Mus musculus OX=10090 GN=A	8	11	11	11	2	2	2	6	11	8	2	2	2	6	11	8	2	2	2	6	11	8	64.8	64.8	64.8	22.45	210	210;210;174;194;151;142;96;76	2	28	22	28	0	54.538	By MS/MS	By MS/MS	By MS/MS	By MS/MS	By MS/MS	By MS/MS	15.2	15.2
E9QNW6;Q8VDG7	E9QNW6;Q8VDG7	3;3	3;3	3;3	Platelet-activating factor acetylhydrolase 2, cytoplasmic	Pafah2	tr|E9QNW6|E9QNW6_MOUSE Platelet-activating factor acetylhydrolase OS=Mus musculus OX=10090 GN=Pafah2 PE=1 SV=1;sp|Q8VDG7|PAFA2_MOUSE Platelet-activating factor acetylhydrolase 2, cytoplasmic OS=Mus musculus OX=10090 GN=Pafah2 PE=1 SV=2	2	3	3	3	0	0	0	3	0	0	0	0	0	3	0	0	0	0	0	3	0	0	8.4	8.4	8.4	46.2	415	415;390	2.4	1	1	3	0	4.5936				By MS/MS			0	0
F2Z471	F2Z471	22	1	1		Vdac1	tr|F2Z471|F2Z471_MOUSE Voltage-dependent anion-selective channel protein 1 OS=Mus musculus OX=10090 GN=Vdac1 PE=1 SV=1	1	22	1	1	22	21	18	19	0	18	1	1	1	1	0	0	1	1	1	1	0	0	80.3	4.3	4.3	28.157	254	254	1	2			0.0025669	1.8719	By MS/MS	By MS/MS	By MS/MS	By MS/MS		By matching	80.3	78
F6QRE9	F6QRE9	1	1	1		Erich3	tr|F6QRE9|F6QRE9_MOUSE Glutamate-rich 3 OS=Mus musculus OX=10090 GN=Erich3 PE=1 SV=3	1	1	1	1	1	0	0	0	0	0	1	0	0	0	0	0	1	0	0	0	0	0	1.3	1.3	1.3	180.07	1637	1637	NaN				1	-2	By MS/MS						1.3	0
F6RPJ9;Q9JHR7	F6RPJ9;Q9JHR7	15;12	15;12	15;12	Insulin-degrading enzyme	Ide	tr|F6RPJ9|F6RPJ9_MOUSE Insulin-degrading enzyme (Fragment) OS=Mus musculus OX=10090 GN=Ide PE=1 SV=1;sp|Q9JHR7|IDE_MOUSE Insulin-degrading enzyme OS=Mus musculus OX=10090 GN=Ide PE=1 SV=1	2	15	15	15	0	0	0	4	15	5	0	0	0	4	15	5	0	0	0	4	15	5	24.5	24.5	24.5	114.15	987	987;1019	1.9	20	15	15	0	37.751				By MS/MS	By MS/MS	By MS/MS	0	0
F6ST32;Q64444	F6ST32;Q64444	1;1	1;1	1;1	Carbonic anhydrase 4	Car4;Ca4	tr|F6ST32|F6ST32_MOUSE Carbonate dehydratase IV (Fragment) OS=Mus musculus OX=10090 GN=Car4 PE=1 SV=1;sp|Q64444|CAH4_MOUSE Carbonic anhydrase 4 OS=Mus musculus OX=10090 GN=Ca4 PE=1 SV=1	2	1	1	1	1	1	1	0	0	0	1	1	1	0	0	0	1	1	1	0	0	0	9.8	9.8	9.8	18.684	164	164;305	NaN				0.0026139	2.0151	By matching	By MS/MS	By matching				9.8	9.8
F6TFN2;F6VG99;E9PYF4;E9PYI7;A0A5F8MPW2	F6TFN2;F6VG99;E9PYF4;E9PYI7	4;4;4;3;1	4;4;4;3;1	4;4;4;3;1		Lmo7	tr|F6TFN2|F6TFN2_MOUSE LIM domain only 7 (Fragment) OS=Mus musculus OX=10090 GN=Lmo7 PE=1 SV=1;tr|F6VG99|F6VG99_MOUSE LIM domain only 7 (Fragment) OS=Mus musculus OX=10090 GN=Lmo7 PE=1 SV=1;tr|E9PYF4|E9PYF4_MOUSE LIM domain only 7 OS=Mus musculus OX=10090	5	4	4	4	1	1	1	0	3	1	1	1	1	0	3	1	1	1	1	0	3	1	3.8	3.8	3.8	133.84	1189	1189;1604;1699;1453;188	2.29	1	3	3	0	4.8163	By MS/MS	By matching	By matching		By MS/MS	By MS/MS	0.8	0.8
F6U4F1;G3X9F6	F6U4F1;G3X9F6	1;1	1;1	1;1		Sh3tc1	tr|F6U4F1|F6U4F1_MOUSE SH3 domain and tetratricopeptide repeats 1 (Fragment) OS=Mus musculus OX=10090 GN=Sh3tc1 PE=1 SV=1;tr|G3X9F6|G3X9F6_MOUSE SH3 domain and tetratricopeptide repeats 1 OS=Mus musculus OX=10090 GN=Sh3tc1 PE=1 SV=1	2	1	1	1	0	0	0	1	0	0	0	0	0	1	0	0	0	0	0	1	0	0	1	1	1	126.77	1147	1147;1346	3			1	0.0025907	1.9445				By MS/MS			0	0
F6UNX5	F6UNX5	1	1	1		Strc	tr|F6UNX5|F6UNX5_MOUSE Stereocilin (Fragment) OS=Mus musculus OX=10090 GN=Strc PE=4 SV=1	1	1	1	1	0	0	0	1	1	1	0	0	0	1	1	1	0	0	0	1	1	1	6.5	6.5	6.5	12.405	108	108	1.67	1	2		1	-2				By MS/MS	By matching	By matching	0	0
F7A1B4;Q3UAM9;Q63961	F7A1B4;Q3UAM9;Q63961	3;3;3	3;3;3	3;3;3	Endoglin	Eng	tr|F7A1B4|F7A1B4_MOUSE Endoglin OS=Mus musculus OX=10090 GN=Eng PE=1 SV=1;tr|Q3UAM9|Q3UAM9_MOUSE Endoglin OS=Mus musculus OX=10090 GN=Eng PE=1 SV=1;sp|Q63961|EGLN_MOUSE Endoglin OS=Mus musculus OX=10090 GN=Eng PE=1 SV=2	3	3	3	3	0	0	0	3	0	0	0	0	0	3	0	0	0	0	0	3	0	0	6.1	6.1	6.1	69.274	641	641;652;653	2.14	2	2	3	0.00042553	3.4369				By MS/MS			0	0
F7C9H0;Q62009	F7C9H0;Q62009	1;1	1;1	1;1	Periostin	Postn	tr|F7C9H0|F7C9H0_MOUSE Periostin (Fragment) OS=Mus musculus OX=10090 GN=Postn PE=1 SV=1;sp|Q62009|POSTN_MOUSE Periostin OS=Mus musculus OX=10090 GN=Postn PE=1 SV=2	2	1	1	1	0	0	0	0	0	1	0	0	0	0	0	1	0	0	0	0	0	1	6.9	6.9	6.9	11.618	102	102;838	2.5		1	1	1	-2						By MS/MS	0	0
F7DBQ0;Q3TML0;Q922R8	F7DBQ0;Q3TML0;Q922R8	12;12;11	12;12;11	12;12;11	Protein disulfide-isomerase A6	Pdia6	tr|F7DBQ0|F7DBQ0_MOUSE Protein disulfide-isomerase A6 OS=Mus musculus OX=10090 GN=Pdia6 PE=1 SV=1;tr|Q3TML0|Q3TML0_MOUSE Protein disulfide-isomerase A6 OS=Mus musculus OX=10090 GN=Pdia6 PE=1 SV=1;sp|Q922R8|PDIA6_MOUSE Protein disulfide-isomerase A6 OS=Mus	3	12	12	12	2	3	1	4	5	7	2	3	1	4	5	7	2	3	1	4	5	7	38.2	38.2	38.2	48.132	440	440;445;440	2.17	6	12	11	0	28.762	By MS/MS	By MS/MS	By matching	By MS/MS	By MS/MS	By MS/MS	6.6	12
F8VPN4;A0A0G2JGI9	F8VPN4;A0A0G2JGI9	2;2	2;2	2;2		Agl	tr|F8VPN4|F8VPN4_MOUSE 4-alpha-glucanotransferase OS=Mus musculus OX=10090 GN=Agl PE=1 SV=1;tr|A0A0G2JGI9|A0A0G2JGI9_MOUSE 4-alpha-glucanotransferase OS=Mus musculus OX=10090 GN=Agl PE=1 SV=1	2	2	2	2	0	0	0	1	2	0	0	0	0	1	2	0	0	0	0	1	2	0	2.5	2.5	2.5	174.29	1532	1532;1279	2	2	1	2	0	5.437				By matching	By MS/MS		0	0
F8VPU2;E9Q805	F8VPU2	8;2	8;2	8;2	FERM, RhoGEF and pleckstrin domain-containing protein 1	Farp1	sp|F8VPU2|FARP1_MOUSE FERM, ARHGEF and pleckstrin domain-containing protein 1 OS=Mus musculus OX=10090 GN=Farp1 PE=1 SV=1	2	8	8	8	0	1	3	7	4	3	0	1	3	7	4	3	0	1	3	7	4	3	12.3	12.3	12.3	118.87	1048	1048;211	1.92	8	10	6	0	24.717		By matching	By MS/MS	By MS/MS	By MS/MS	By MS/MS	0	2.6
F8VQJ3;P02468;F6TLW1;F6SFQ3;Q9R0B6;A2ATM9	F8VQJ3;P02468	77;70;8;3;2;2	77;70;8;3;2;2	77;70;8;3;2;2	Laminin subunit gamma-1	Lamc1	tr|F8VQJ3|F8VQJ3_MOUSE Laminin subunit gamma-1 OS=Mus musculus OX=10090 GN=Lamc1 PE=1 SV=1;sp|P02468|LAMC1_MOUSE Laminin subunit gamma-1 OS=Mus musculus OX=10090 GN=Lamc1 PE=1 SV=2	6	77	77	77	46	44	47	61	0	37	46	44	47	61	0	37	46	44	47	61	0	37	52.9	52.9	52.9	177.19	1607	1607;1607;125;104;1581;1537	2.04	88	107	99	0	323.31	By MS/MS	By MS/MS	By MS/MS	By MS/MS		By MS/MS	34.1	31.4
F8WID5;P58771;E9Q452;Q8BSH3;E9Q454	F8WID5;P58771;E9Q452;Q8BSH3;E9Q454	31;26;26;26;26	3;3;3;3;3	0;0;0;0;0	Tropomyosin alpha-1 chain	Tpm1	tr|F8WID5|F8WID5_MOUSE Tropomyosin alpha-1 chain OS=Mus musculus OX=10090 GN=Tpm1 PE=1 SV=1;sp|P58771|TPM1_MOUSE Tropomyosin alpha-1 chain OS=Mus musculus OX=10090 GN=Tpm1 PE=1 SV=1;tr|E9Q452|E9Q452_MOUSE Tropomyosin alpha-1 chain OS=Mus musculus OX=10090	5	31	3	0	20	18	15	6	19	26	3	1	1	0	1	2	0	0	0	0	0	0	69	11.3	0	37.412	326	326;284;281;284;287	1.67	3	2	1	0	9.0644	By MS/MS	By MS/MS	By matching	By matching	By matching	By MS/MS	56.1	47.9
G3UVU2;Q62203;D3Z5A6;D3YW09	G3UVU2;Q62203;D3Z5A6;D3YW09	5;4;3;3	5;4;3;3	5;4;3;3	Splicing factor 3A subunit 2	Sf3a2	tr|G3UVU2|G3UVU2_MOUSE Splicing factor 3A subunit 2 OS=Mus musculus OX=10090 GN=Sf3a2 PE=1 SV=1;sp|Q62203|SF3A2_MOUSE Splicing factor 3A subunit 2 OS=Mus musculus OX=10090 GN=Sf3a2 PE=1 SV=2;tr|D3Z5A6|D3Z5A6_MOUSE Splicing factor 3A subunit 2 (Fragment) OS	4	5	5	5	1	1	1	0	4	2	1	1	1	0	4	2	1	1	1	0	4	2	14	14	14	51.278	485	485;475;67;194	1.91	4	4	3	0	14.917	By MS/MS	By MS/MS	By matching		By MS/MS	By MS/MS	3.9	3.9
G3UXC7;G3UWL5	G3UXC7;G3UWL5	1;1	1;1	1;1		Adamtsl3	tr|G3UXC7|G3UXC7_MOUSE ADAMTS-like 3 OS=Mus musculus OX=10090 GN=Adamtsl3 PE=1 SV=1;tr|G3UWL5|G3UWL5_MOUSE ADAMTS-like 3 OS=Mus musculus OX=10090 GN=Adamtsl3 PE=1 SV=2	2	1	1	1	0	0	0	0	1	0	0	0	0	0	1	0	0	0	0	0	1	0	1	1	1	189.74	1706	1706;763	2	1	1	1	1	-2					By MS/MS		0	0
G3UYJ7;G3UYL6;G3UX05	G3UYJ7	7;2;2	2;2;2	0;0;0		Gm20441	tr|G3UYJ7|G3UYJ7_MOUSE Predicted gene 20441 (Fragment) OS=Mus musculus OX=10090 GN=Gm20441 PE=3 SV=1	3	7	2	0	0	0	0	1	7	5	0	0	0	1	2	1	0	0	0	0	0	0	31.3	11.1	0	28.523	252	252;147;200	1.86	3	2	2	0	4.7271				By MS/MS	By MS/MS	By matching	0	0
G3UYK9;G3UYM7;O70585;G3UZJ3;G3UXK0;G3UY34;Q8K0N0;Q8C8Z9;G3UZ87	G3UYK9;G3UYM7;O70585;G3UZJ3;G3UXK0;G3UY34;Q8K0N0;Q8C8Z9;G3UZ87	2;2;1;1;1;1;1;1;1	2;2;1;1;1;1;1;1;1	2;2;1;1;1;1;1;1;1	Dystrobrevin;Dystrobrevin beta	Dtnb	tr|G3UYK9|G3UYK9_MOUSE Dystrobrevin beta (Fragment) OS=Mus musculus OX=10090 GN=Dtnb PE=1 SV=1;tr|G3UYM7|G3UYM7_MOUSE Dystrobrevin OS=Mus musculus OX=10090 GN=Dtnb PE=1 SV=1;sp|O70585|DTNB_MOUSE Dystrobrevin beta OS=Mus musculus OX=10090 GN=Dtnb PE=1 SV=3;	9	2	2	2	0	0	0	2	0	1	0	0	0	2	0	1	0	0	0	2	0	1	6.5	6.5	6.5	55.011	490	490;626;659;559;566;596;602;608;609	1.25	3	1		0	3.5345				By MS/MS		By MS/MS	0	0
G3UZT4	G3UZT4	1	1	1		Hap1	tr|G3UZT4|G3UZT4_MOUSE Huntingtin-associated protein 1 (Fragment) OS=Mus musculus OX=10090 GN=Hap1 PE=1 SV=1	1	1	1	1	1	0	1	0	0	0	1	0	1	0	0	0	1	0	1	0	0	0	5.5	5.5	5.5	21.176	181	181	NaN				1	-2	By MS/MS		By matching				5.5	0
G3X8R0;A0A494BBE3;Q60870	G3X8R0;A0A494BBE3;Q60870	1;1;1	1;1;1	1;1;1	Receptor expression-enhancing protein;Receptor expression-enhancing protein 5	Reep5	tr|G3X8R0|G3X8R0_MOUSE Receptor expression-enhancing protein OS=Mus musculus OX=10090 GN=Reep5 PE=1 SV=1;tr|A0A494BBE3|A0A494BBE3_MOUSE Receptor expression-enhancing protein 5 (Fragment) OS=Mus musculus OX=10090 GN=Reep5 PE=1 SV=1;sp|Q60870|REEP5_MOUSE Rec	3	1	1	1	1	1	1	1	0	1	1	1	1	1	0	1	1	1	1	1	0	1	5.3	5.3	5.3	21.447	189	189;103;185	2.2	1	2	2	0	3.6426	By MS/MS	By MS/MS	By MS/MS	By MS/MS		By MS/MS	5.3	5.3
G3X8T3;P16675;A2A5J8;A2A5J9	G3X8T3;P16675	8;8;2;1	8;8;2;1	8;8;2;1	Carboxypeptidase;Lysosomal protective protein;Lysosomal protective protein 32 kDa chain;Lysosomal protective protein 20 kDa chain	Ctsa	tr|G3X8T3|G3X8T3_MOUSE Carboxypeptidase OS=Mus musculus OX=10090 GN=Ctsa PE=1 SV=1;sp|P16675|PPGB_MOUSE Lysosomal protective protein OS=Mus musculus OX=10090 GN=Ctsa PE=1 SV=1	4	8	8	8	0	1	1	5	8	7	0	1	1	5	8	7	0	1	1	5	8	7	21.3	21.3	21.3	55.726	492	492;474;215;219	2.09	18	15	23	0	49.794		By MS/MS	By matching	By MS/MS	By MS/MS	By MS/MS	0	1.6
G3X922;D4AFX7;A0A087WRC9;A0A087WSI0;A0A087WS25	G3X922;D4AFX7	29;29;3;1;1	29;29;3;1;1	29;29;3;1;1		Dnajc13	tr|G3X922|G3X922_MOUSE DnaJ heat shock protein family (Hsp40) member C13 OS=Mus musculus OX=10090 GN=Dnajc13 PE=1 SV=1;tr|D4AFX7|D4AFX7_MOUSE DnaJ heat shock protein family (Hsp40) member C13 OS=Mus musculus OX=10090 GN=Dnajc13 PE=1 SV=1	5	29	29	29	5	6	6	29	1	3	5	6	6	29	1	3	5	6	6	29	1	3	16.8	16.8	16.8	254.44	2243	2243;2248;174;59;184	1.99	36	30	35	0	100.39	By MS/MS	By MS/MS	By MS/MS	By MS/MS	By MS/MS	By MS/MS	2.9	3.7
G3X924;Q91VC4	G3X924;Q91VC4	13;12	12;11	12;11	Plasmalemma vesicle-associated protein	Plvap	tr|G3X924|G3X924_MOUSE Plasmalemma vesicle-associated protein OS=Mus musculus OX=10090 GN=Plvap PE=1 SV=1;sp|Q91VC4|PLVAP_MOUSE Plasmalemma vesicle-associated protein OS=Mus musculus OX=10090 GN=Plvap PE=1 SV=1	2	13	12	12	7	8	7	11	1	6	6	7	6	10	0	5	6	7	6	10	0	5	29.9	28.3	28.3	49.903	438	438;438	2.09	11	10	14	0	57.204	By MS/MS	By MS/MS	By MS/MS	By MS/MS	By matching	By MS/MS	17.8	20.5
G3X939;A0A286YD40	G3X939;A0A286YD40	6;6	6;6	6;6	Sodium/hydrogen exchanger	Slc9a3	sp|G3X939|SL9A3_MOUSE Sodium/hydrogen exchanger 3 OS=Mus musculus OX=10090 GN=Slc9a3 PE=1 SV=1;tr|A0A286YD40|A0A286YD40_MOUSE Sodium/hydrogen exchanger OS=Mus musculus OX=10090 GN=Slc9a3 PE=1 SV=1	2	6	6	6	1	1	1	6	0	0	1	1	1	6	0	0	1	1	1	6	0	0	9.5	9.5	9.5	93.103	829	829;862	1.88	7	4	5	0	26.428	By matching	By MS/MS	By MS/MS	By MS/MS			2.8	2.8
G3X9K3;A2A5R2;D3YYK9	G3X9K3;A2A5R2;D3YYK9	2;1;1	2;1;1	2;1;1	Brefeldin A-inhibited guanine nucleotide-exchange protein 1;Brefeldin A-inhibited guanine nucleotide-exchange protein 2	Arfgef1;Arfgef2	sp|G3X9K3|BIG1_MOUSE Brefeldin A-inhibited guanine nucleotide-exchange protein 1 OS=Mus musculus OX=10090 GN=Arfgef1 PE=1 SV=1;sp|A2A5R2|BIG2_MOUSE Brefeldin A-inhibited guanine nucleotide-exchange protein 2 OS=Mus musculus OX=10090 GN=Arfgef2 PE=1 SV=1;tr	3	2	2	2	0	0	0	2	1	0	0	0	0	2	1	0	0	0	0	2	1	0	2.1	2.1	2.1	208.5	1846	1846;1792;1054	2.14	2	2	3	0.00039604	2.5554				By MS/MS	By matching		0	0
G3X9Y5;E9Q735	G3X9Y5;E9Q735	2;2	2;2	2;2	Ubiquitin conjugation factor E4 A	Ube4a	tr|G3X9Y5|G3X9Y5_MOUSE Ubiquitin conjugation factor E4 A OS=Mus musculus OX=10090 GN=Ube4a PE=1 SV=1;sp|E9Q735|UBE4A_MOUSE Ubiquitin conjugation factor E4 A OS=Mus musculus OX=10090 GN=Ube4a PE=1 SV=1	2	2	2	2	0	0	0	1	1	1	0	0	0	1	1	1	0	0	0	1	1	1	3.2	3.2	3.2	124.46	1085	1085;1028	2	2	3	2	0	4.943				By MS/MS	By MS/MS	By MS/MS	0	0
G3X9Y6	G3X9Y6	5	5	4		Akr1c19	tr|G3X9Y6|G3X9Y6_MOUSE Aldo-keto reductase family 1, member C19 OS=Mus musculus OX=10090 GN=Akr1c19 PE=1 SV=1	1	5	5	4	0	0	0	1	5	2	0	0	0	1	5	2	0	0	0	1	4	2	36.5	36.5	31.3	37.045	323	323	2.15	7	9	11	0	34.493				By matching	By MS/MS	By matching	0	0
G5E814;Q9D8B4;A0A3B2W441;A0A3B2W4A5	G5E814;Q9D8B4;A0A3B2W441;A0A3B2W4A5	8;8;5;4	8;8;5;4	8;8;5;4	NADH dehydrogenase [ubiquinone] 1 alpha subcomplex subunit 11	Ndufa11	tr|G5E814|G5E814_MOUSE Complex I-B14.7 OS=Mus musculus OX=10090 GN=Ndufa11 PE=1 SV=1;sp|Q9D8B4|NDUAB_MOUSE NADH dehydrogenase [ubiquinone] 1 alpha subcomplex subunit 11 OS=Mus musculus OX=10090 GN=Ndufa11 PE=1 SV=2;tr|A0A3B2W441|A0A3B2W441_MOUSE Complex I-	4	8	8	8	6	4	8	7	0	8	6	4	8	7	0	8	6	4	8	7	0	8	52.4	52.4	52.4	15.115	143	143;141;116;76	2.06	18	22	22	0	61.05	By MS/MS	By MS/MS	By MS/MS	By MS/MS		By MS/MS	52.4	21
G5E829;A0A1W2P867;Q9R0K7;Q0VF55;Q8C048;S4R1C4;A2ALL9;Q3UHH0;F8WHB1;A0A1W2P772;A0A1W2P7C7;A0A1W2P7R3;A0A1W2P6X7;A0A1W2P882	G5E829	10;4;3;3;3;3;3;3;3;2;2;1;1;1	10;4;3;3;3;3;3;3;3;2;2;1;1;1	8;4;2;2;2;2;2;2;2;2;1;1;1;1	Plasma membrane calcium-transporting ATPase 1	Atp2b1	sp|G5E829|AT2B1_MOUSE Plasma membrane calcium-transporting ATPase 1 OS=Mus musculus OX=10090 GN=Atp2b1 PE=1 SV=1	14	10	10	8	3	2	3	10	0	1	3	2	3	10	0	1	3	2	3	8	0	1	11	11	8.4	134.75	1220	1220;175;1198;1220;1144;1154;1173;1194;1243;317;430;212;245;279	2.1	8	10	11	0	44.119	By MS/MS	By MS/MS	By MS/MS	By MS/MS		By matching	4.3	3.1
G5E870;A0A087WRV6;A0A087WNZ7	G5E870;A0A087WRV6;A0A087WNZ7	2;2;2	2;2;2	2;2;2	E3 ubiquitin-protein ligase TRIP12	Trip12	sp|G5E870|TRIPC_MOUSE E3 ubiquitin-protein ligase TRIP12 OS=Mus musculus OX=10090 GN=Trip12 PE=1 SV=1;tr|A0A087WRV6|A0A087WRV6_MOUSE E3 ubiquitin-protein ligase TRIP12 (Fragment) OS=Mus musculus OX=10090 GN=Trip12 PE=1 SV=1;tr|A0A087WNZ7|A0A087WNZ7_MOUSE E	3	2	2	2	0	0	0	1	1	0	0	0	0	1	1	0	0	0	0	1	1	0	1.3	1.3	1.3	224.13	2025	2025;830;1992	2	1	2	1	0	5.4167				By MS/MS	By MS/MS		0	0
G5E895;D3Z494;P45377;S4R2G9	G5E895;D3Z494	5;4;2;1	5;4;2;1	4;3;1;1		Akr1b10	tr|G5E895|G5E895_MOUSE Aldo-keto reductase family 1, member B10 (aldose reductase) OS=Mus musculus OX=10090 GN=Akr1b10 PE=1 SV=1;tr|D3Z494|D3Z494_MOUSE Aldo-keto reductase family 1, member B10 (aldose reductase) OS=Mus musculus OX=10090 GN=Akr1b10 PE=1 SV=	4	5	5	4	0	0	0	3	5	2	0	0	0	3	5	2	0	0	0	2	4	1	26.3	26.3	23.7	35.848	316	316;288;316;145	1.97	11	10	10	0	7.495				By MS/MS	By MS/MS	By matching	0	0
G5E8G0;G3X9W0;F6ZV59;F6SHF3;E9Q5B6;F7A465;Q9D3U4;A0A0G2JFL4	G5E8G0;G3X9W0;F6ZV59;F6SHF3	15;15;14;9;6;2;1;1	1;1;0;0;0;0;0;0	1;1;0;0;0;0;0;0		Hnrnpd	tr|G5E8G0|G5E8G0_MOUSE Heterogeneous nuclear ribonucleoprotein D0 OS=Mus musculus OX=10090 GN=Hnrnpd PE=1 SV=1;tr|G3X9W0|G3X9W0_MOUSE Heterogeneous nuclear ribonucleoprotein D0 OS=Mus musculus OX=10090 GN=Hnrnpd PE=1 SV=1;tr|F6ZV59|F6ZV59_MOUSE Heterogeneo	8	15	1	1	10	10	9	3	11	9	0	0	1	0	1	0	0	0	1	0	1	0	39.7	4.2	4.2	30.608	287	287;336;216;150;107;131;565;25	2	1	1	1	0.00041528	3.127	By matching	By matching	By MS/MS	By matching	By MS/MS	By matching	35.5	30.3
G5E8J7;A0A0R4J066;Q3THF9;E9Q3H6;A0A1W2P7G5;A0A1W2P7J1	G5E8J7;A0A0R4J066;Q3THF9;E9Q3H6;A0A1W2P7G5;A0A1W2P7J1	2;2;2;1;1;1	2;2;2;1;1;1	2;2;2;1;1;1	Coenzyme Q-binding protein COQ10 homolog B, mitochondrial	Coq10b;Coq10a	tr|G5E8J7|G5E8J7_MOUSE Coenzyme Q-binding protein COQ10 homolog B, mitochondrial OS=Mus musculus OX=10090 GN=Coq10b PE=1 SV=1;tr|A0A0R4J066|A0A0R4J066_MOUSE Coenzyme Q-binding protein COQ10 homolog B, mitochondrial OS=Mus musculus OX=10090 GN=Coq10b PE=1 S	6	2	2	2	0	0	1	2	1	1	0	0	1	2	1	1	0	0	1	2	1	1	10.4	10.4	10.4	21.933	192	192;242;240;259;217;249	2.33	2	2	5	0	4.3182			By MS/MS	By MS/MS	By matching	By matching	0	0
G5E8K5;G5E8K2;S4R2S8;S4R1S2;A0A1W2P812;G5E8K3;S4R2K9;S4R1X7;S4R236;S4R165;S4R2J6;S4R2C1;S4R187;S4R2F5;G3X971;A0A087WNU5;S4R162;S4R1U4;S4R208;S4R278;S4R2T7;A0A087WRP9;S4R1J9;Q3UVY0;W4VSQ0;S4R229	G5E8K5;G5E8K2;S4R2S8;S4R1S2;A0A1W2P812;G5E8K3;S4R2K9;S4R1X7;S4R236;S4R165;S4R2J6;S4R2C1;S4R187;S4R2F5;G3X971	25;25;25;25;25;25;24;18;18;18;18;18;18;18;17;7;5;5;3;3;2;1;1;1;1;1	25;25;25;25;25;25;24;18;18;18;18;18;18;18;17;7;5;5;3;3;2;1;1;1;1;1	23;23;23;23;23;23;22;17;17;17;17;17;17;17;16;7;5;4;3;3;0;1;0;1;1;1	Ankyrin-3	Ank3	sp|G5E8K5|ANK3_MOUSE Ankyrin-3 OS=Mus musculus OX=10090 GN=Ank3 PE=1 SV=1;tr|G5E8K2|G5E8K2_MOUSE Ankyrin-3 OS=Mus musculus OX=10090 GN=Ank3 PE=1 SV=1;tr|S4R2S8|S4R2S8_MOUSE Ankyrin-3 OS=Mus musculus OX=10090 GN=Ank3 PE=1 SV=1;tr|S4R1S2|S4R1S2_MOUSE Ankyrin	26	25	25	23	9	9	10	10	21	16	9	9	10	10	21	16	7	7	9	8	19	14	19.5	19.5	18.4	214.06	1961	1961;1940;1985;1807;1758;1943;2622;881;1181;1174;1157;961;978;1001;838;2871;114;335;556;459;1219;178;1114;297;291;250	1.95	42	42	36	0	102.38	By MS/MS	By MS/MS	By MS/MS	By MS/MS	By MS/MS	By MS/MS	7.6	7.5
G5E8R2;E9Q453;E9Q456	G5E8R2;E9Q453;E9Q456	31;29;29	4;4;4	0;0;0		Tpm1	tr|G5E8R2|G5E8R2_MOUSE Tropomyosin alpha-1 chain OS=Mus musculus OX=10090 GN=Tpm1 PE=1 SV=1;tr|E9Q453|E9Q453_MOUSE Tropomyosin alpha-1 chain OS=Mus musculus OX=10090 GN=Tpm1 PE=1 SV=1;tr|E9Q456|E9Q456_MOUSE Tropomyosin alpha-1 chain OS=Mus musculus OX=1009	3	31	4	0	18	18	16	7	18	27	2	2	3	0	2	4	0	0	0	0	0	0	78.2	14.9	0	28.696	248	248;245;248	2.07	5	4	6	0	19.465	By MS/MS	By MS/MS	By MS/MS	By matching	By MS/MS	By MS/MS	58.1	53.2
G5E8R3;E9QPD7;Q05920;A0A286YCC5;A0A494B912;A0A494B951	G5E8R3;E9QPD7;Q05920	77;77;76;7;7;5	77;77;76;7;7;5	77;77;76;7;7;5	Pyruvate carboxylase;Pyruvate carboxylase, mitochondrial	Pcx;Pc	tr|G5E8R3|G5E8R3_MOUSE Pyruvate carboxylase OS=Mus musculus OX=10090 GN=Pcx PE=1 SV=1;tr|E9QPD7|E9QPD7_MOUSE Pyruvate carboxylase OS=Mus musculus OX=10090 GN=Pcx PE=1 SV=1;sp|Q05920|PYC_MOUSE Pyruvate carboxylase, mitochondrial OS=Mus musculus OX=10090 GN=	6	77	77	77	42	44	51	73	63	69	42	44	51	73	63	69	42	44	51	73	63	69	69.5	69.5	69.5	129.7	1178	1178;1179;1178;116;120;97	2.04	246	258	274	0	323.31	By MS/MS	By MS/MS	By MS/MS	By MS/MS	By MS/MS	By MS/MS	47	46.3
G5E8V9;E9QAY5;A2RSX9;E9Q3G5	G5E8V9;E9QAY5;A2RSX9;E9Q3G5	1;1;1;1	1;1;1;1	1;1;1;1		Arfip1	tr|G5E8V9|G5E8V9_MOUSE ADP-ribosylation factor-interacting protein 1 OS=Mus musculus OX=10090 GN=Arfip1 PE=1 SV=1;tr|E9QAY5|E9QAY5_MOUSE Predicted gene, 37240 OS=Mus musculus OX=10090 GN=Gm37240 PE=4 SV=1;tr|A2RSX9|A2RSX9_MOUSE ADP-ribosylation factor inte	4	1	1	1	0	0	0	0	1	1	0	0	0	0	1	1	0	0	0	0	1	1	5.9	5.9	5.9	41.518	373	373;252;341;366	1.33	2	1		0	6.2732					By MS/MS	By matching	0	0
H3BIX4;Z4YLB7;P97300;A0A0A0MQN8;H3BKA7	H3BIX4;Z4YLB7;P97300;A0A0A0MQN8	8;8;8;4;3	8;8;8;4;3	8;8;8;4;3	Neuroplastin	Nptn	tr|H3BIX4|H3BIX4_MOUSE Neuroplastin (Fragment) OS=Mus musculus OX=10090 GN=Nptn PE=1 SV=1;tr|Z4YLB7|Z4YLB7_MOUSE Neuroplastin OS=Mus musculus OX=10090 GN=Nptn PE=1 SV=1;sp|P97300|NPTN_MOUSE Neuroplastin OS=Mus musculus OX=10090 GN=Nptn PE=1 SV=3;tr|A0A0A0M	5	8	8	8	6	7	5	6	0	6	6	7	5	6	0	6	6	7	5	6	0	6	39.4	39.4	39.4	24.293	221	221;277;397;122;193	2.12	10	8	14	0	33.15	By MS/MS	By MS/MS	By MS/MS	By MS/MS		By MS/MS	35.3	39.4
H3BK73;Q8R1J9	H3BK73;Q8R1J9	1;1	1;1	1;1	Torsin-2A	Tor2a	tr|H3BK73|H3BK73_MOUSE Prosalusin (Fragment) OS=Mus musculus OX=10090 GN=Tor2a PE=1 SV=1;sp|Q8R1J9|TOR2A_MOUSE Torsin-2A OS=Mus musculus OX=10090 GN=Tor2a PE=1 SV=1	2	1	1	1	0	0	0	1	1	0	0	0	0	1	1	0	0	0	0	1	1	0	7.5	7.5	7.5	30.07	268	268;321	2.25	1	1	2	0	3.7303				By MS/MS	By matching		0	0
H3BKQ5;E0CZ04;E0CX39;Q923B0	H3BKQ5;E0CZ04;E0CX39;Q923B0	3;3;3;3	3;3;3;3	3;3;3;3	Gamma-glutamylaminecyclotransferase	Ggact	tr|H3BKQ5|H3BKQ5_MOUSE Gamma-glutamylaminecyclotransferase OS=Mus musculus OX=10090 GN=Ggact PE=1 SV=2;tr|E0CZ04|E0CZ04_MOUSE Gamma-glutamylaminecyclotransferase (Fragment) OS=Mus musculus OX=10090 GN=Ggact PE=1 SV=1;tr|E0CX39|E0CX39_MOUSE Gamma-glutamylam	4	3	3	3	0	0	0	0	3	1	0	0	0	0	3	1	0	0	0	0	3	1	75	75	75	7.5127	68	68;105;121;149	2.14	4	4	6	0	11.382					By MS/MS	By matching	0	0
H3BL58	H3BL58	1	1	1		Efcab8	tr|H3BL58|H3BL58_MOUSE EF-hand calcium-binding domain-containing protein 8 OS=Mus musculus OX=10090 GN=Efcab8 PE=4 SV=2	1	1	1	1	0	0	0	1	0	0	0	0	0	1	0	0	0	0	0	1	0	0	0.8	0.8	0.8	149.94	1323	1323	3			1	0.0087997	1.528				By MS/MS			0	0
H9H9R4;Q9JHJ3;H3BK59;H3BKY1	H9H9R4;Q9JHJ3;H3BK59;H3BKY1	2;2;1;1	2;2;1;1	2;2;1;1	Glycosylated lysosomal membrane protein	Glmp	tr|H9H9R4|H9H9R4_MOUSE Glycosylated lysosomal membrane protein OS=Mus musculus OX=10090 GN=Glmp PE=1 SV=1;sp|Q9JHJ3|GLMP_MOUSE Glycosylated lysosomal membrane protein OS=Mus musculus OX=10090 GN=Glmp PE=1 SV=1;tr|H3BK59|H3BK59_MOUSE Glycosylated lysosomal	4	2	2	2	0	0	1	2	0	1	0	0	1	2	0	1	0	0	1	2	0	1	11.8	11.8	11.8	36.759	338	338;404;148;319	2.14	2	2	3	0	5.4866			By MS/MS	By MS/MS		By matching	0	0
J3QJX3;Q9Z2G6	J3QJX3;Q9Z2G6	1;1	1;1	1;1	Protein sel-1 homolog 1	Sel1l	tr|J3QJX3|J3QJX3_MOUSE Protein sel-1 homolog 1 OS=Mus musculus OX=10090 GN=Sel1l PE=1 SV=1;sp|Q9Z2G6|SE1L1_MOUSE Protein sel-1 homolog 1 OS=Mus musculus OX=10090 GN=Sel1l PE=1 SV=2	2	1	1	1	1	0	0	0	0	0	1	0	0	0	0	0	1	0	0	0	0	0	3	3	3	82.425	740	740;790	NaN				0	3.8695	By MS/MS						3	0
J3QNA5;D3YWJ5;D3Z325;D3Z312;Q921Z5;J3QM73	J3QNA5;D3YWJ5;D3Z325;D3Z312;Q921Z5	3;3;3;3;3;1	3;3;3;3;3;1	3;3;3;3;3;1	Tumor necrosis factor alpha-induced protein 8	Tnfaip8	tr|J3QNA5|J3QNA5_MOUSE Tumor necrosis factor alpha-induced protein 8 OS=Mus musculus OX=10090 GN=Tnfaip8 PE=1 SV=1;tr|D3YWJ5|D3YWJ5_MOUSE Tumor necrosis factor alpha-induced protein 8 OS=Mus musculus OX=10090 GN=Tnfaip8 PE=1 SV=1;tr|D3Z325|D3Z325_MOUSE Tum	6	3	3	3	0	0	1	2	3	1	0	0	1	2	3	1	0	0	1	2	3	1	39	39	39	11.831	100	100;188;212;212;198;166	2.2	2	4	4	0	6.0008			By MS/MS	By MS/MS	By MS/MS	By MS/MS	0	0
J3QP19;F7BTS7;K7N6Y5	J3QP19;F7BTS7;K7N6Y5	1;1;1	1;1;1	1;1;1		Gm5798;Gm8011	tr|J3QP19|J3QP19_MOUSE Predicted gene 5798 OS=Mus musculus OX=10090 GN=Gm5798 PE=4 SV=1;tr|F7BTS7|F7BTS7_MOUSE Predicted gene 5798 OS=Mus musculus OX=10090 GN=Gm5798 PE=4 SV=2;tr|K7N6Y5|K7N6Y5_MOUSE Predicted gene 8011 (Fragment) OS=Mus musculus OX=10090 G	3	1	1	1	0	0	1	0	0	0	0	0	1	0	0	0	0	0	1	0	0	0	7.2	7.2	7.2	23.384	194	194;198;207	NaN				0.008775	1.5157			By MS/MS				0	0
L7N1Y0;A0A571BD48;A0A087WR13;E9Q0T8	L7N1Y0;A0A571BD48;A0A087WR13;E9Q0T8	2;2;2;1	2;2;2;1	2;2;2;1		Dnah7b;Dnah7c;Dnah7a	tr|L7N1Y0|L7N1Y0_MOUSE Dynein, axonemal, heavy chain 7B OS=Mus musculus OX=10090 GN=Dnah7b PE=1 SV=1;tr|A0A571BD48|A0A571BD48_MOUSE Dynein, axonemal, heavy chain 7B OS=Mus musculus OX=10090 GN=Dnah7b PE=1 SV=1;tr|A0A087WR13|A0A087WR13_MOUSE Dynein, axonema	4	2	2	2	0	1	1	1	1	1	0	1	1	1	1	1	0	1	1	1	1	1	0.4	0.4	0.4	466.69	4068	4068;4024;4024;4024	1.25	3	1		1	-2		By matching	By MS/MS	By MS/MS	By matching	By MS/MS	0	0.2
M0QWP1;Z4YK85;A2ASQ1;Z4YJS5	M0QWP1;Z4YK85;A2ASQ1;Z4YJS5	41;35;33;22	41;35;33;22	41;35;33;22	Agrin;Agrin N-terminal 110 kDa subunit;Agrin C-terminal 110 kDa subunit;Agrin C-terminal 90 kDa fragment;Agrin C-terminal 22 kDa fragment	Agrn	tr|M0QWP1|M0QWP1_MOUSE Agrin OS=Mus musculus OX=10090 GN=Agrn PE=1 SV=1;tr|Z4YK85|Z4YK85_MOUSE Agrin OS=Mus musculus OX=10090 GN=Agrn PE=1 SV=1;sp|A2ASQ1|AGRIN_MOUSE Agrin OS=Mus musculus OX=10090 GN=Agrn PE=1 SV=1;tr|Z4YJS5|Z4YJS5_MOUSE Agrin OS=Mus muscu	4	41	41	41	20	19	24	14	1	32	20	19	24	14	1	32	20	19	24	14	1	32	30.1	30.1	30.1	216.65	2034	2034;1927;1950;1151	2.02	44	53	47	0	226.35	By MS/MS	By MS/MS	By MS/MS	By MS/MS	By matching	By MS/MS	14.8	16.4
O08529	O08529	6	6	6	Calpain-2 catalytic subunit	Capn2	sp|O08529|CAN2_MOUSE Calpain-2 catalytic subunit OS=Mus musculus OX=10090 GN=Capn2 PE=1 SV=4	1	6	6	6	0	0	0	4	6	1	0	0	0	4	6	1	0	0	0	4	6	1	11.7	11.7	11.7	79.871	700	700	1.96	9	6	8	0	13.444				By matching	By MS/MS	By MS/MS	0	0
O08532;E9Q1X8	O08532;E9Q1X8	2;2	2;2	2;2	Voltage-dependent calcium channel subunit alpha-2/delta-1;Voltage-dependent calcium channel subunit alpha-2-1;Voltage-dependent calcium channel subunit delta-1	Cacna2d1	sp|O08532|CA2D1_MOUSE Voltage-dependent calcium channel subunit alpha-2/delta-1 OS=Mus musculus OX=10090 GN=Cacna2d1 PE=1 SV=1;tr|E9Q1X8|E9Q1X8_MOUSE Voltage-dependent calcium channel subunit alpha-2/delta-1 OS=Mus musculus OX=10090 GN=Cacna2d1 PE=1 SV=2	2	2	2	2	0	0	0	2	0	1	0	0	0	2	0	1	0	0	0	2	0	1	3.5	3.5	3.5	124.63	1103	1103;1091	2	2	2	2	0.00041649	3.1678				By MS/MS		By matching	0	0
O08547;E9Q6R3;A0A0G2JF08;D6RES2	O08547;E9Q6R3	6;5;2;1	6;5;2;1	6;5;2;1	Vesicle-trafficking protein SEC22b	Sec22b	sp|O08547|SC22B_MOUSE Vesicle-trafficking protein SEC22b OS=Mus musculus OX=10090 GN=Sec22b PE=1 SV=3;tr|E9Q6R3|E9Q6R3_MOUSE Vesicle-trafficking protein SEC22b OS=Mus musculus OX=10090 GN=Sec22b PE=1 SV=1	4	6	6	6	4	3	4	5	4	3	4	3	4	5	4	3	4	3	4	5	4	3	36.3	36.3	36.3	24.74	215	215;166;62;42	1.94	12	10	10	0	26.792	By MS/MS	By MS/MS	By MS/MS	By MS/MS	By MS/MS	By MS/MS	22.3	13
O08553	O08553	9	9	8	Dihydropyrimidinase-related protein 2	Dpysl2	sp|O08553|DPYL2_MOUSE Dihydropyrimidinase-related protein 2 OS=Mus musculus OX=10090 GN=Dpysl2 PE=1 SV=2	1	9	9	8	1	1	1	3	8	5	1	1	1	3	8	5	1	0	1	3	8	5	23.8	23.8	22.4	62.277	572	572	2.03	12	12	13	0	28.463	By MS/MS	By MS/MS	By MS/MS	By MS/MS	By MS/MS	By MS/MS	4.7	1.4
O08583;Q9JJW6;G3X9I4	O08583	5;1;1	5;1;1	5;1;1	THO complex subunit 4	Alyref	sp|O08583|THOC4_MOUSE THO complex subunit 4 OS=Mus musculus OX=10090 GN=Alyref PE=1 SV=3	3	5	5	5	0	0	0	0	5	3	0	0	0	0	5	3	0	0	0	0	5	3	27.5	27.5	27.5	26.94	255	255;218;218	2.06	4	7	5	0	12.926					By MS/MS	By MS/MS	0	0
O08600	O08600	5	5	5	Endonuclease G, mitochondrial	Endog	sp|O08600|NUCG_MOUSE Endonuclease G, mitochondrial OS=Mus musculus OX=10090 GN=Endog PE=1 SV=1	1	5	5	5	0	2	2	3	5	5	0	2	2	3	5	5	0	2	2	3	5	5	21.1	21.1	21.1	32.19	294	294	2.04	14	15	16	0	22.748		By MS/MS	By MS/MS	By MS/MS	By MS/MS	By MS/MS	0	8.8
O08663;Q3UI33;Q3TMN1;M0QW69;M0QWM9;M0QW48;M0QWX0	O08663;Q3UI33;Q3TMN1;M0QW69;M0QWM9	6;6;6;3;3;2;1	6;6;6;3;3;2;1	6;6;6;3;3;2;1	Methionine aminopeptidase 2;Methionine aminopeptidase	Metap2	sp|O08663|MAP2_MOUSE Methionine aminopeptidase 2 OS=Mus musculus OX=10090 GN=Metap2 PE=1 SV=1;tr|Q3UI33|Q3UI33_MOUSE Methionine aminopeptidase 2 OS=Mus musculus OX=10090 GN=Metap2 PE=1 SV=1;tr|Q3TMN1|Q3TMN1_MOUSE Methionine aminopeptidase 2 OS=Mus musculus	7	6	6	6	0	0	0	1	6	4	0	0	0	1	6	4	0	0	0	1	6	4	16.1	16.1	16.1	52.921	478	478;488;455;186;242;233;106	2.03	10	9	11	0	23.615				By matching	By MS/MS	By MS/MS	0	0
O08677;A0A0R4J038;D3YTY9;D3Z2B2	O08677;A0A0R4J038;D3YTY9	11;11;10;5	11;11;10;5	10;10;9;5	Kininogen-1;Kininogen-1 heavy chain;Bradykinin;Kininogen-1 light chain	Kng1	sp|O08677|KNG1_MOUSE Kininogen-1 OS=Mus musculus OX=10090 GN=Kng1 PE=1 SV=1;tr|A0A0R4J038|A0A0R4J038_MOUSE Bradykinin OS=Mus musculus OX=10090 GN=Kng1 PE=1 SV=1;tr|D3YTY9|D3YTY9_MOUSE Kininogen-1 OS=Mus musculus OX=10090 GN=Kng1 PE=1 SV=1	4	11	11	10	0	0	0	0	11	8	0	0	0	0	11	8	0	0	0	0	10	7	22.4	22.4	19.4	73.101	661	661;661;480;133	2.16	15	18	24	0	124.37					By MS/MS	By MS/MS	0	0
O08717	O08717	1	1	1	Inhibin beta E chain	Inhbe	sp|O08717|INHBE_MOUSE Inhibin beta E chain OS=Mus musculus OX=10090 GN=Inhbe PE=2 SV=2	1	1	1	1	0	0	1	1	0	1	0	0	1	1	0	1	0	0	1	1	0	1	3.1	3.1	3.1	39.002	350	350	2.25	1	1	2	1	-2			By MS/MS	By MS/MS		By matching	0	0
O08738	O08738	1	1	1	Caspase-6;Caspase-6 subunit p18;Caspase-6 subunit p11	Casp6	sp|O08738|CASP6_MOUSE Caspase-6 OS=Mus musculus OX=10090 GN=Casp6 PE=1 SV=1	1	1	1	1	0	0	0	0	1	1	0	0	0	0	1	1	0	0	0	0	1	1	6.2	6.2	6.2	31.595	276	276	2.2	1	2	2	0	7.718					By MS/MS	By matching	0	0
O08749	O08749	26	26	26	Dihydrolipoyl dehydrogenase, mitochondrial	Dld	sp|O08749|DLDH_MOUSE Dihydrolipoyl dehydrogenase, mitochondrial OS=Mus musculus OX=10090 GN=Dld PE=1 SV=2	1	26	26	26	17	20	18	21	22	23	17	20	18	21	22	23	17	20	18	21	22	23	69.7	69.7	69.7	54.272	509	509	1.97	112	105	103	0	184.49	By MS/MS	By MS/MS	By MS/MS	By MS/MS	By MS/MS	By MS/MS	43.6	56
O08759;A0A0J9YUY4	O08759;A0A0J9YUY4	1;1	1;1	1;1	Ubiquitin-protein ligase E3A	Ube3a	sp|O08759|UBE3A_MOUSE Ubiquitin-protein ligase E3A OS=Mus musculus OX=10090 GN=Ube3a PE=1 SV=2;tr|A0A0J9YUY4|A0A0J9YUY4_MOUSE Ubiquitin-protein ligase E3A (Fragment) OS=Mus musculus OX=10090 GN=Ube3a PE=1 SV=1	2	1	1	1	0	0	0	1	1	0	0	0	0	1	1	0	0	0	0	1	1	0	1.8	1.8	1.8	99.818	870	870;192	1.75	2	1	1	0	3.5475				By matching	By MS/MS		0	0
O08784;F6R3V4;H3BIX0;H3BL37	O08784;F6R3V4;H3BIX0;H3BL37	1;1;1;1	1;1;1;1	1;1;1;1	Treacle protein	Tcof1	sp|O08784|TCOF_MOUSE Treacle protein OS=Mus musculus OX=10090 GN=Tcof1 PE=1 SV=1;tr|F6R3V4|F6R3V4_MOUSE Treacle protein OS=Mus musculus OX=10090 GN=Tcof1 PE=1 SV=1;tr|H3BIX0|H3BIX0_MOUSE Treacle protein (Fragment) OS=Mus musculus OX=10090 GN=Tcof1 PE=1 SV=	4	1	1	1	0	0	0	0	1	0	0	0	0	0	1	0	0	0	0	0	1	0	1.3	1.3	1.3	135	1320	1320;1013;1056;1356	2.5		1	1	0	3.55					By MS/MS		0	0
O08788;E9Q586;E9Q3M3;D3YX34;D3Z2M9;D3YYG9	O08788;E9Q586;E9Q3M3;D3YX34	8;8;8;6;2;2	8;8;8;6;2;2	8;8;8;6;2;2	Dynactin subunit 1	Dctn1	sp|O08788|DCTN1_MOUSE Dynactin subunit 1 OS=Mus musculus OX=10090 GN=Dctn1 PE=1 SV=3;tr|E9Q586|E9Q586_MOUSE Dynactin subunit 1 OS=Mus musculus OX=10090 GN=Dctn1 PE=1 SV=1;tr|E9Q3M3|E9Q3M3_MOUSE Dynactin subunit 1 OS=Mus musculus OX=10090 GN=Dctn1 PE=1 SV=1	6	8	8	8	0	1	0	7	7	6	0	1	0	7	7	6	0	1	0	7	7	6	7.3	7.3	7.3	141.67	1281	1281;1239;1264;1142;159;189	2.1	12	11	16	0	17.984		By MS/MS		By MS/MS	By MS/MS	By MS/MS	0	1.1
O08795	O08795	7	7	7	Glucosidase 2 subunit beta	Prkcsh	sp|O08795|GLU2B_MOUSE Glucosidase 2 subunit beta OS=Mus musculus OX=10090 GN=Prkcsh PE=1 SV=1	1	7	7	7	2	2	2	2	3	7	2	2	2	2	3	7	2	2	2	2	3	7	14.8	14.8	14.8	58.792	521	521	2.16	8	10	13	0	31.117	By MS/MS	By MS/MS	By matching	By matching	By matching	By MS/MS	7.1	7.1
O08807;B1AZS9	O08807;B1AZS9	4;3	3;2	3;2	Peroxiredoxin-4	Prdx4	sp|O08807|PRDX4_MOUSE Peroxiredoxin-4 OS=Mus musculus OX=10090 GN=Prdx4 PE=1 SV=1;tr|B1AZS9|B1AZS9_MOUSE Peroxiredoxin-4 (Fragment) OS=Mus musculus OX=10090 GN=Prdx4 PE=1 SV=1	2	4	3	3	1	2	2	3	3	3	1	2	2	2	2	2	1	2	2	2	2	2	12.8	12.8	12.8	31.052	274	274;229	2.25	3	3	6	0	5.074	By MS/MS	By MS/MS	By MS/MS	By MS/MS	By MS/MS	By MS/MS	4	8.4
O08810;G3UZ34;A2AH85	O08810;G3UZ34;A2AH85	5;5;5	4;4;4	4;4;4	116 kDa U5 small nuclear ribonucleoprotein component	Eftud2	sp|O08810|U5S1_MOUSE 116 kDa U5 small nuclear ribonucleoprotein component OS=Mus musculus OX=10090 GN=Eftud2 PE=1 SV=1;tr|G3UZ34|G3UZ34_MOUSE 116 kDa U5 small nuclear ribonucleoprotein component OS=Mus musculus OX=10090 GN=Eftud2 PE=1 SV=1;tr|A2AH85|A2AH85	3	5	4	4	1	2	0	3	4	3	1	2	0	2	3	2	1	2	0	2	3	2	8.4	7.4	7.4	109.36	971	971;962;972	2	4	4	4	0	9.3671	By matching	By MS/MS		By MS/MS	By MS/MS	By MS/MS	2.7	4.5
O08912	O08912	2	2	2	Polypeptide N-acetylgalactosaminyltransferase 1;Polypeptide N-acetylgalactosaminyltransferase 1 soluble form	Galnt1	sp|O08912|GALT1_MOUSE Polypeptide N-acetylgalactosaminyltransferase 1 OS=Mus musculus OX=10090 GN=Galnt1 PE=1 SV=1	1	2	2	2	1	1	0	1	0	0	1	1	0	1	0	0	1	1	0	1	0	0	4.3	4.3	4.3	64.254	559	559	2	1	1	1	0.00041824	3.2263	By MS/MS	By MS/MS		By MS/MS			2.7	2.7
O08914	O08914	6	6	6	Fatty-acid amide hydrolase 1	Faah	sp|O08914|FAAH1_MOUSE Fatty-acid amide hydrolase 1 OS=Mus musculus OX=10090 GN=Faah PE=1 SV=1	1	6	6	6	1	2	0	5	1	0	1	2	0	5	1	0	1	2	0	5	1	0	11.7	11.7	11.7	63.221	579	579	1.85	5	5	3	0	12.834	By MS/MS	By MS/MS		By MS/MS	By matching		4.3	5.5
O08917;G3UYU4	O08917;G3UYU4	3;3	3;3	3;3	Flotillin-1	Flot1	sp|O08917|FLOT1_MOUSE Flotillin-1 OS=Mus musculus OX=10090 GN=Flot1 PE=1 SV=1;tr|G3UYU4|G3UYU4_MOUSE Flotillin OS=Mus musculus OX=10090 GN=Flot1 PE=1 SV=1	2	3	3	3	1	2	2	2	0	2	1	2	2	2	0	2	1	2	2	2	0	2	9.6	9.6	9.6	47.513	428	428;380	2	1	4	1	0	10.702	By MS/MS	By MS/MS	By matching	By MS/MS		By matching	4.2	7.2
O08966;A0A3B2WB35	O08966	7;1	7;1	6;0	Solute carrier family 22 member 1	Slc22a1	sp|O08966|S22A1_MOUSE Solute carrier family 22 member 1 OS=Mus musculus OX=10090 GN=Slc22a1 PE=1 SV=2	2	7	7	6	2	1	1	6	0	1	2	1	1	6	0	1	2	1	1	5	0	0	11.9	11.9	10.1	61.52	556	556;141	2.06	5	6	6	0	28.059	By MS/MS	By MS/MS	By MS/MS	By MS/MS		By matching	6.3	3.2
O08997	O08997	6	6	6	Copper transport protein ATOX1	Atox1	sp|O08997|ATOX1_MOUSE Copper transport protein ATOX1 OS=Mus musculus OX=10090 GN=Atox1 PE=1 SV=1	1	6	6	6	0	0	0	0	6	0	0	0	0	0	6	0	0	0	0	0	6	0	85.3	85.3	85.3	7.3384	68	68	2	7	7	7	0	55.863					By MS/MS		0	0
O09005;F6S3U4	O09005;F6S3U4	3;2	3;2	3;2	Sphingolipid delta(4)-desaturase DES1	Degs1	sp|O09005|DEGS1_MOUSE Sphingolipid delta(4)-desaturase DES1 OS=Mus musculus OX=10090 GN=Degs1 PE=1 SV=1;tr|F6S3U4|F6S3U4_MOUSE Sphingolipid delta(4)-desaturase DES1 (Fragment) OS=Mus musculus OX=10090 GN=Degs1 PE=4 SV=8	2	3	3	3	0	0	1	3	0	0	0	0	1	3	0	0	0	0	1	3	0	0	8	8	8	38.241	323	323;229	1.86	3	2	2	0	7.1632			By MS/MS	By MS/MS			0	0
O09043	O09043	7	7	7	Napsin-A	Napsa	sp|O09043|NAPSA_MOUSE Napsin-A OS=Mus musculus OX=10090 GN=Napsa PE=1 SV=1	1	7	7	7	2	2	5	6	4	6	2	2	5	6	4	6	2	2	5	6	4	6	29.6	29.6	29.6	45.544	419	419	2.08	21	23	27	0	54.917	By MS/MS	By MS/MS	By MS/MS	By MS/MS	By MS/MS	By MS/MS	4.8	4.8
O09044;Q9D3L3;B0R029;E9Q8A1;B0R030	O09044;Q9D3L3;B0R029;E9Q8A1;B0R030	3;3;2;2;2	3;3;2;2;2	3;3;2;2;2	Synaptosomal-associated protein 23;Synaptosomal-associated protein	Snap23	sp|O09044|SNP23_MOUSE Synaptosomal-associated protein 23 OS=Mus musculus OX=10090 GN=Snap23 PE=1 SV=1;tr|Q9D3L3|Q9D3L3_MOUSE Synaptosomal-associated protein OS=Mus musculus OX=10090 GN=Snap23 PE=1 SV=1;tr|B0R029|B0R029_MOUSE Synaptosomal-associated protein	5	3	3	3	3	3	2	2	0	1	3	3	2	2	0	1	3	3	2	2	0	1	25.7	25.7	25.7	23.261	210	210;221;85;98;161	2.14	2	2	3	0	9.2519	By MS/MS	By MS/MS	By MS/MS	By MS/MS		By MS/MS	25.7	25.7
O09061;A0A338P7C0;A0A338P7F1	O09061;A0A338P7C0;A0A338P7F1	2;1;1	2;1;1	2;1;1	Proteasome subunit beta type-1	Psmb1	sp|O09061|PSB1_MOUSE Proteasome subunit beta type-1 OS=Mus musculus OX=10090 GN=Psmb1 PE=1 SV=1;tr|A0A338P7C0|A0A338P7C0_MOUSE Proteasome endopeptidase complex OS=Mus musculus OX=10090 GN=Psmb1 PE=1 SV=1;tr|A0A338P7F1|A0A338P7F1_MOUSE Proteasome subunit be	3	2	2	2	0	0	0	2	2	2	0	0	0	2	2	2	0	0	0	2	2	2	11.7	11.7	11.7	26.372	240	240;140;203	2.07	4	5	5	0	5.4117				By MS/MS	By MS/MS	By matching	0	0
O09111	O09111	7	7	7	NADH dehydrogenase [ubiquinone] 1 beta subcomplex subunit 11, mitochondrial	Ndufb11	sp|O09111|NDUBB_MOUSE NADH dehydrogenase [ubiquinone] 1 beta subcomplex subunit 11, mitochondrial OS=Mus musculus OX=10090 GN=Ndufb11 PE=1 SV=2	1	7	7	7	6	6	4	5	0	5	6	6	4	5	0	5	6	6	4	5	0	5	44.4	44.4	44.4	17.444	151	151	2.08	11	14	14	0	51.303	By MS/MS	By MS/MS	By MS/MS	By MS/MS		By MS/MS	29.8	29.8
O09117;D6RFU9	O09117;D6RFU9	3;3	3;3	3;3	Synaptophysin-like protein 1	Sypl1;Sypl	sp|O09117|SYPL1_MOUSE Synaptophysin-like protein 1 OS=Mus musculus OX=10090 GN=Sypl1 PE=1 SV=2;tr|D6RFU9|D6RFU9_MOUSE Synaptophysin-like protein OS=Mus musculus OX=10090 GN=Sypl PE=1 SV=1	2	3	3	3	2	3	3	3	0	2	2	3	3	3	0	2	2	3	3	3	0	2	10.3	10.3	10.3	28.899	261	261;79	2.07	4	5	5	0	46.89	By MS/MS	By MS/MS	By MS/MS	By MS/MS		By matching	10.3	10.3
O09131;A0A494BAB1;A0A494B9X6;A0A494BAY2;A0A494BB82;Q8K2Q2	O09131;A0A494BAB1	11;6;4;2;2;2	11;6;4;2;2;2	11;6;4;2;2;2	Glutathione S-transferase omega-1	Gsto1	sp|O09131|GSTO1_MOUSE Glutathione S-transferase omega-1 OS=Mus musculus OX=10090 GN=Gsto1 PE=1 SV=2;tr|A0A494BAB1|A0A494BAB1_MOUSE Glutathione-dependent dehydroascorbate reductase OS=Mus musculus OX=10090 GN=Gsto1 PE=1 SV=1	6	11	11	11	0	0	0	1	11	5	0	0	0	1	11	5	0	0	0	1	11	5	38.8	38.8	38.8	27.497	240	240;166;108;192;214;248	2.07	14	13	17	0	22.393				By matching	By MS/MS	By MS/MS	0	0
O09164	O09164	5	5	5	Extracellular superoxide dismutase [Cu-Zn]	Sod3	sp|O09164|SODE_MOUSE Extracellular superoxide dismutase [Cu-Zn] OS=Mus musculus OX=10090 GN=Sod3 PE=1 SV=1	1	5	5	5	0	1	1	1	5	4	0	1	1	1	5	4	0	1	1	1	5	4	35.5	35.5	35.5	27.392	251	251	2.19	8	9	14	0	27.694		By matching	By MS/MS	By matching	By MS/MS	By MS/MS	0	16.3
O09167;Q9CQM8	O09167;Q9CQM8	6;6	6;6	6;6	60S ribosomal protein L21	Rpl21	sp|O09167|RL21_MOUSE 60S ribosomal protein L21 OS=Mus musculus OX=10090 GN=Rpl21 PE=1 SV=3;tr|Q9CQM8|Q9CQM8_MOUSE 60S ribosomal protein L21 OS=Mus musculus OX=10090 GN=Rpl21 PE=1 SV=1	2	6	6	6	1	2	1	3	4	6	1	2	1	3	4	6	1	2	1	3	4	6	30	30	30	18.562	160	160;160	2.03	9	11	10	0	26.829	By MS/MS	By MS/MS	By MS/MS	By MS/MS	By MS/MS	By MS/MS	6.9	11.2
O09172;H3BJA3;A0A0G2JDI4;F6VNW5	O09172;H3BJA3;A0A0G2JDI4;F6VNW5	8;6;5;5	8;6;5;5	8;6;5;5	Glutamate--cysteine ligase regulatory subunit	Gclm	sp|O09172|GSH0_MOUSE Glutamate--cysteine ligase regulatory subunit OS=Mus musculus OX=10090 GN=Gclm PE=1 SV=1;tr|H3BJA3|H3BJA3_MOUSE GCS light chain (Fragment) OS=Mus musculus OX=10090 GN=Gclm PE=1 SV=1;tr|A0A0G2JDI4|A0A0G2JDI4_MOUSE Glutamate--cysteine li	4	8	8	8	0	0	0	0	8	2	0	0	0	0	8	2	0	0	0	0	8	2	33.2	33.2	33.2	30.534	274	274;199;98;153	2.07	8	10	10	0	25.618					By MS/MS	By matching	0	0
O09173;Q05BJ1	O09173;Q05BJ1	15;13	15;13	15;13	Homogentisate 1,2-dioxygenase	Hgd	sp|O09173|HGD_MOUSE Homogentisate 1,2-dioxygenase OS=Mus musculus OX=10090 GN=Hgd PE=1 SV=2;tr|Q05BJ1|Q05BJ1_MOUSE Homogentisate 1,2-dioxygenase OS=Mus musculus OX=10090 GN=Hgd PE=1 SV=1	2	15	15	15	1	1	2	8	15	10	1	1	2	8	15	10	1	1	2	8	15	10	46.1	46.1	46.1	49.959	445	445;404	1.99	38	39	37	0	64.769	By MS/MS	By MS/MS	By MS/MS	By MS/MS	By MS/MS	By MS/MS	7.4	7.4
O09174	O09174	6	6	6	Alpha-methylacyl-CoA racemase	Amacr	sp|O09174|AMACR_MOUSE Alpha-methylacyl-CoA racemase OS=Mus musculus OX=10090 GN=Amacr PE=1 SV=4	1	6	6	6	0	0	1	4	5	4	0	0	1	4	5	4	0	0	1	4	5	4	22.3	22.3	22.3	41.704	381	381	2.03	12	10	13	0	17.648			By MS/MS	By MS/MS	By MS/MS	By MS/MS	0	0
O35074;Q8BXC0	O35074;Q8BXC0	1;1	1;1	1;1	Prostacyclin synthase	Ptgis	sp|O35074|PTGIS_MOUSE Prostacyclin synthase OS=Mus musculus OX=10090 GN=Ptgis PE=1 SV=1;tr|Q8BXC0|Q8BXC0_MOUSE Prostacyclin synthase OS=Mus musculus OX=10090 GN=Ptgis PE=1 SV=1	2	1	1	1	1	1	1	1	0	0	1	1	1	1	0	0	1	1	1	1	0	0	4.6	4.6	4.6	57.046	501	501;509	2	1	1	1	0	4.027	By MS/MS	By MS/MS	By MS/MS	By MS/MS			4.6	4.6
O35114	O35114	4	4	4	Lysosome membrane protein 2	Scarb2	sp|O35114|SCRB2_MOUSE Lysosome membrane protein 2 OS=Mus musculus OX=10090 GN=Scarb2 PE=1 SV=3	1	4	4	4	1	1	1	4	0	1	1	1	1	4	0	1	1	1	1	4	0	1	18	18	18	54.043	478	478	1.77	5	6	2	0	15.36	By MS/MS	By MS/MS	By MS/MS	By MS/MS		By matching	5	5
O35129;F6QPR1;F6Q8V7	O35129;F6QPR1	20;13;8	20;13;8	20;13;8	Prohibitin-2	Phb2	sp|O35129|PHB2_MOUSE Prohibitin-2 OS=Mus musculus OX=10090 GN=Phb2 PE=1 SV=1;tr|F6QPR1|F6QPR1_MOUSE Prohibitin (Fragment) OS=Mus musculus OX=10090 GN=Phb2 PE=1 SV=1	3	20	20	20	11	12	11	14	0	16	11	12	11	14	0	16	11	12	11	14	0	16	67.6	67.6	67.6	33.296	299	299;157;104	2.01	35	37	36	0	124.36	By MS/MS	By MS/MS	By MS/MS	By MS/MS		By MS/MS	44.5	47.5
O35215;G3UZN1	O35215;G3UZN1	8;6	8;6	3;1	D-dopachrome decarboxylase	Ddt	sp|O35215|DOPD_MOUSE D-dopachrome decarboxylase OS=Mus musculus OX=10090 GN=Ddt PE=1 SV=3;tr|G3UZN1|G3UZN1_MOUSE D-dopachrome decarboxylase OS=Mus musculus OX=10090 GN=Ddt PE=1 SV=1	2	8	8	3	0	0	0	0	8	7	0	0	0	0	8	7	0	0	0	0	3	3	68.6	68.6	26.3	13.077	118	118;73	2.15	8	12	13	0	22.124					By MS/MS	By MS/MS	0	0
O35226	O35226	2	2	2	26S proteasome non-ATPase regulatory subunit 4	Psmd4	sp|O35226|PSMD4_MOUSE 26S proteasome non-ATPase regulatory subunit 4 OS=Mus musculus OX=10090 GN=Psmd4 PE=1 SV=1	1	2	2	2	0	0	0	0	1	2	0	0	0	0	1	2	0	0	0	0	1	2	6.9	6.9	6.9	40.703	376	376	2	2	2	2	0	3.9297					By MS/MS	By MS/MS	0	0
O35239	O35239	1	1	1	Tyrosine-protein phosphatase non-receptor type 9	Ptpn9	sp|O35239|PTN9_MOUSE Tyrosine-protein phosphatase non-receptor type 9 OS=Mus musculus OX=10090 GN=Ptpn9 PE=1 SV=2	1	1	1	1	0	0	0	1	1	0	0	0	0	1	1	0	0	0	0	1	1	0	2	2	2	67.969	593	593	1.8	2	2	1	0.0022633	2.0814				By MS/MS	By matching		0	0
O35245	O35245	1	1	1	Polycystin-2	Pkd2	sp|O35245|PKD2_MOUSE Polycystin-2 OS=Mus musculus OX=10090 GN=Pkd2 PE=1 SV=2	1	1	1	1	0	0	0	1	0	0	0	0	0	1	0	0	0	0	0	1	0	0	1.3	1.3	1.3	108.98	966	966	1	1			0.0087843	1.5176				By MS/MS			0	0
O35286;Q497W9;A0A0G2JG10;A0A0G2JGQ5	O35286;Q497W9;A0A0G2JG10	5;5;3;1	5;5;3;1	5;5;3;1	Pre-mRNA-splicing factor ATP-dependent RNA helicase DHX15	Dhx15	sp|O35286|DHX15_MOUSE Pre-mRNA-splicing factor ATP-dependent RNA helicase DHX15 OS=Mus musculus OX=10090 GN=Dhx15 PE=1 SV=2;tr|Q497W9|Q497W9_MOUSE RNA helicase OS=Mus musculus OX=10090 GN=Dhx15 PE=1 SV=1;tr|A0A0G2JG10|A0A0G2JG10_MOUSE RNA helicase OS=Mus m	4	5	5	5	0	0	1	4	3	1	0	0	1	4	3	1	0	0	1	4	3	1	7.9	7.9	7.9	91.006	795	795;703;608;186	1.62	7	4	2	0	6.8014			By MS/MS	By MS/MS	By MS/MS	By matching	0	0
O35295;Q8R4E6	O35295	7;1	6;0	6;0	Transcriptional activator protein Pur-beta	Purb	sp|O35295|PURB_MOUSE Transcriptional activator protein Pur-beta OS=Mus musculus OX=10090 GN=Purb PE=1 SV=3	2	7	6	6	2	2	3	0	6	3	1	1	2	0	5	2	1	1	2	0	5	2	19.8	17.6	17.6	33.901	324	324;350	2.14	4	4	6	0	20.331	By MS/MS	By MS/MS	By MS/MS		By MS/MS	By MS/MS	4.3	4.3
O35316	O35316	1	1	1	Sodium- and chloride-dependent taurine transporter	Slc6a6	sp|O35316|SC6A6_MOUSE Sodium- and chloride-dependent taurine transporter OS=Mus musculus OX=10090 GN=Slc6a6 PE=1 SV=2	1	1	1	1	0	0	0	1	1	0	0	0	0	1	1	0	0	0	0	1	1	0	1.4	1.4	1.4	69.855	621	621	2.4	1	1	3	0.0084836	1.5581				By MS/MS	By matching		0	0
O35326;Q9D8S5	O35326;Q9D8S5	5;5	5;5	4;4	Serine/arginine-rich splicing factor 5	Srsf5	sp|O35326|SRSF5_MOUSE Serine/arginine-rich splicing factor 5 OS=Mus musculus OX=10090 GN=Srsf5 PE=1 SV=2;tr|Q9D8S5|Q9D8S5_MOUSE Serine/arginine-rich-splicing factor 5 OS=Mus musculus OX=10090 GN=Srsf5 PE=1 SV=1	2	5	5	4	1	1	1	0	3	5	1	1	1	0	3	5	1	1	1	0	3	4	26	26	22.7	30.891	269	269;270	2.05	5	8	6	0	9.9795	By MS/MS	By MS/MS	By matching		By MS/MS	By MS/MS	4.1	4.1
O35379	O35379	1	1	1	Multidrug resistance-associated protein 1	Abcc1	sp|O35379|MRP1_MOUSE Multidrug resistance-associated protein 1 OS=Mus musculus OX=10090 GN=Abcc1 PE=1 SV=1	1	1	1	1	0	0	0	1	0	0	0	0	0	1	0	0	0	0	0	1	0	0	1.4	1.4	1.4	171.18	1528	1528	2.5		1	1	0	6.1139				By MS/MS			0	0
O35381;F6UFG6;D3YYE1;D3Z7M9;Q64G17	O35381;F6UFG6;D3YYE1;D3Z7M9	9;7;7;7;3	9;7;7;7;3	7;5;5;5;2	Acidic leucine-rich nuclear phosphoprotein 32 family member A	Anp32a	sp|O35381|AN32A_MOUSE Acidic leucine-rich nuclear phosphoprotein 32 family member A OS=Mus musculus OX=10090 GN=Anp32a PE=1 SV=1;tr|F6UFG6|F6UFG6_MOUSE Acidic leucine-rich nuclear phosphoprotein 32 family member A (Fragment) OS=Mus musculus OX=10090 GN=Anp	5	9	9	7	0	0	0	2	9	5	0	0	0	2	9	5	0	0	0	1	7	5	33.2	33.2	27.1	28.537	247	247;138;198;233;123	2.15	9	11	14	0	53.884				By matching	By MS/MS	By MS/MS	0	0
O35382	O35382	2	2	2	Exocyst complex component 4	Exoc4	sp|O35382|EXOC4_MOUSE Exocyst complex component 4 OS=Mus musculus OX=10090 GN=Exoc4 PE=1 SV=2	1	2	2	2	0	0	0	2	0	0	0	0	0	2	0	0	0	0	0	2	0	0	2.5	2.5	2.5	110.54	975	975	1.75	2	1	1	0	6.5911				By MS/MS			0	0
O35386	O35386	5	5	5	Phytanoyl-CoA dioxygenase, peroxisomal	Phyh	sp|O35386|PAHX_MOUSE Phytanoyl-CoA dioxygenase, peroxisomal OS=Mus musculus OX=10090 GN=Phyh PE=1 SV=1	1	5	5	5	0	1	1	3	0	5	0	1	1	3	0	5	0	1	1	3	0	5	16.3	16.3	16.3	38.607	338	338	2	5	6	5	0	7.5777		By matching	By MS/MS	By MS/MS		By MS/MS	0	4.7
O35387;A0A0G2JDP0;A0A0G2JEE6;A0A0G2JE46;A0A0G2JFF9;A0A0G2JGR0;A0A0G2JFE1	O35387;A0A0G2JDP0;A0A0G2JEE6;A0A0G2JE46;A0A0G2JFF9	3;3;2;2;2;1;1	3;3;2;2;2;1;1	3;3;2;2;2;1;1	HCLS1-associated protein X-1	Hax1	sp|O35387|HAX1_MOUSE HCLS1-associated protein X-1 OS=Mus musculus OX=10090 GN=Hax1 PE=1 SV=1;tr|A0A0G2JDP0|A0A0G2JDP0_MOUSE HCLS1-associated protein X-1 OS=Mus musculus OX=10090 GN=Hax1 PE=1 SV=1;tr|A0A0G2JEE6|A0A0G2JEE6_MOUSE HCLS1-associated protein X-1	7	3	3	3	1	1	1	1	0	3	1	1	1	1	0	3	1	1	1	1	0	3	18.6	18.6	18.6	31.654	280	280;277;151;196;254;36;66	2.1	3	3	4	0	7.6097	By matching	By MS/MS	By MS/MS	By MS/MS		By MS/MS	3.2	3.2
O35409;Q0VDM6	O35409;Q0VDM6	19;18	19;18	19;18	Glutamate carboxypeptidase 2	Folh1	sp|O35409|FOLH1_MOUSE Glutamate carboxypeptidase 2 OS=Mus musculus OX=10090 GN=Folh1 PE=1 SV=2;tr|Q0VDM6|Q0VDM6_MOUSE Folh1 protein OS=Mus musculus OX=10090 GN=Folh1 PE=1 SV=1	2	19	19	19	7	7	9	17	0	5	7	7	9	17	0	5	7	7	9	17	0	5	34.2	34.2	34.2	84.573	752	752;719	2	21	19	21	0	83.179	By MS/MS	By MS/MS	By MS/MS	By MS/MS		By MS/MS	17	17
O35452;E9Q2T3;A0A571BG59;A0A5F8MPH8	O35452;E9Q2T3;A0A571BG59;A0A5F8MPH8	1;1;1;1	1;1;1;1	1;1;1;1		Tnxb	tr|O35452|O35452_MOUSE Tenascin X OS=Mus musculus OX=10090 GN=Tnxb PE=1 SV=1;tr|E9Q2T3|E9Q2T3_MOUSE Tenascin XB OS=Mus musculus OX=10090 GN=Tnxb PE=1 SV=1;tr|A0A571BG59|A0A571BG59_MOUSE Tenascin XB OS=Mus musculus OX=10090 GN=Tnxb PE=1 SV=1;tr|A0A5F8MPH8|A	4	1	1	1	0	1	0	0	0	0	0	1	0	0	0	0	0	1	0	0	0	0	0.2	0.2	0.2	435.47	4006	4006;3126;4114;4356	NaN				0.0074627	1.5812		By MS/MS					0	0.2
O35459;F7B227	O35459;F7B227	16;11	16;11	16;11	Delta(3,5)-Delta(2,4)-dienoyl-CoA isomerase, mitochondrial	Ech1	sp|O35459|ECH1_MOUSE Delta(3,5)-Delta(2,4)-dienoyl-CoA isomerase, mitochondrial OS=Mus musculus OX=10090 GN=Ech1 PE=1 SV=1;tr|F7B227|F7B227_MOUSE Delta(3,5)-Delta(2,4)-dienoyl-CoA isomerase, mitochondrial (Fragment) OS=Mus musculus OX=10090 GN=Ech1 PE=1 SV	2	16	16	16	6	7	4	6	11	15	6	7	4	6	11	15	6	7	4	6	11	15	64.2	64.2	64.2	36.118	327	327;177	2.03	33	33	36	0	105	By MS/MS	By MS/MS	By MS/MS	By MS/MS	By MS/MS	By MS/MS	28.1	30.3
O35488;A2ANX6	O35488;A2ANX6	52;42	52;42	52;42	Very long-chain acyl-CoA synthetase	Slc27a2	sp|O35488|S27A2_MOUSE Very long-chain acyl-CoA synthetase OS=Mus musculus OX=10090 GN=Slc27a2 PE=1 SV=2;tr|A2ANX6|A2ANX6_MOUSE Very long-chain acyl-CoA synthetase OS=Mus musculus OX=10090 GN=Slc27a2 PE=1 SV=2	2	52	52	52	22	23	27	50	7	29	22	23	27	50	7	29	22	23	27	50	7	29	65.6	65.6	65.6	70.422	620	620;484	2.03	92	112	101	0	319.22	By MS/MS	By MS/MS	By MS/MS	By MS/MS	By MS/MS	By MS/MS	40.8	42.4
O35490;Q91WS4	O35490;Q91WS4	2;1	2;1	2;1	Betaine--homocysteine S-methyltransferase 1;S-methylmethionine--homocysteine S-methyltransferase BHMT2	Bhmt;Bhmt2	sp|O35490|BHMT1_MOUSE Betaine--homocysteine S-methyltransferase 1 OS=Mus musculus OX=10090 GN=Bhmt PE=1 SV=1;sp|Q91WS4|BHMT2_MOUSE S-methylmethionine--homocysteine S-methyltransferase BHMT2 OS=Mus musculus OX=10090 GN=Bhmt2 PE=1 SV=2	2	2	2	2	0	0	0	0	2	2	0	0	0	0	2	2	0	0	0	0	2	2	7.6	7.6	7.6	45.02	407	407;363	2	3	1	3	0.00041859	3.2273					By MS/MS	By matching	0	0
O35566;A0A1B0GSK8;A0A1B0GRG3	O35566;A0A1B0GSK8	6;5;2	6;5;2	6;5;2	CD151 antigen	Cd151	sp|O35566|CD151_MOUSE CD151 antigen OS=Mus musculus OX=10090 GN=Cd151 PE=1 SV=2;tr|A0A1B0GSK8|A0A1B0GSK8_MOUSE Tetraspanin (Fragment) OS=Mus musculus OX=10090 GN=Cd151 PE=1 SV=1	3	6	6	6	5	5	4	6	0	3	5	5	4	6	0	3	5	5	4	6	0	3	25.3	25.3	25.3	28.246	253	253;202;150	2.05	6	8	7	0	29.168	By MS/MS	By MS/MS	By MS/MS	By MS/MS		By MS/MS	22.1	22.1
O35594;A0A0G2JFG8	O35594;A0A0G2JFG8	2;1	2;1	2;1	Intraflagellar transport protein 81 homolog	Ift81	sp|O35594|IFT81_MOUSE Intraflagellar transport protein 81 homolog OS=Mus musculus OX=10090 GN=Ift81 PE=1 SV=4;tr|A0A0G2JFG8|A0A0G2JFG8_MOUSE Intraflagellar transport protein 81 homolog (Fragment) OS=Mus musculus OX=10090 GN=Ift81 PE=1 SV=1	2	2	2	2	0	1	0	1	1	1	0	1	0	1	1	1	0	1	0	1	1	1	3.4	3.4	3.4	79.284	676	676;198	2	2	1	2	1	-2		By MS/MS		By matching	By MS/MS	By matching	0	2.1
O35598;E9PYF2	O35598;E9PYF2	3;3	3;3	3;3	Disintegrin and metalloproteinase domain-containing protein 10	Adam10	sp|O35598|ADA10_MOUSE Disintegrin and metalloproteinase domain-containing protein 10 OS=Mus musculus OX=10090 GN=Adam10 PE=1 SV=2;tr|E9PYF2|E9PYF2_MOUSE Disintegrin and metalloproteinase domain-containing protein 10 OS=Mus musculus OX=10090 GN=Adam10 PE=1	2	3	3	3	3	3	1	1	0	1	3	3	1	1	0	1	3	3	1	1	0	1	6.1	6.1	6.1	83.967	749	749;513	2.25	1	1	2	0	12.982	By MS/MS	By MS/MS	By MS/MS	By MS/MS		By matching	6.1	6.1
O35609;E9Q855;Q3UXS0	O35609;E9Q855;Q3UXS0	1;1;1	1;1;1	1;1;1	Secretory carrier-associated membrane protein 3	Scamp3	sp|O35609|SCAM3_MOUSE Secretory carrier-associated membrane protein 3 OS=Mus musculus OX=10090 GN=Scamp3 PE=1 SV=3;tr|E9Q855|E9Q855_MOUSE Secretory carrier-associated membrane protein OS=Mus musculus OX=10090 GN=Scamp3 PE=1 SV=1;tr|Q3UXS0|Q3UXS0_MOUSE Secr	3	1	1	1	0	0	0	1	0	0	0	0	0	1	0	0	0	0	0	1	0	0	3.7	3.7	3.7	38.458	349	349;315;350	2	1	1	1	0	3.514				By MS/MS			0	0
O35632;A0A0A6YXJ6;A0A0A6YX37;Q8C309	O35632;A0A0A6YXJ6;A0A0A6YX37;Q8C309	1;1;1;1	1;1;1;1	1;1;1;1	Hyaluronidase-2;Hyaluronidase	Hyal2	sp|O35632|HYAL2_MOUSE Hyaluronidase-2 OS=Mus musculus OX=10090 GN=Hyal2 PE=1 SV=2;tr|A0A0A6YXJ6|A0A0A6YXJ6_MOUSE Hyaluronidase (Fragment) OS=Mus musculus OX=10090 GN=Hyal2 PE=1 SV=1;tr|A0A0A6YX37|A0A0A6YX37_MOUSE Hyaluronidase OS=Mus musculus OX=10090 GN=H	4	1	1	1	0	0	0	1	0	0	0	0	0	1	0	0	0	0	0	1	0	0	5.1	5.1	5.1	53.617	473	473;154;333;347	2	1	1	1	0	7.0649				By MS/MS			0	0
O35639;Q3TET3;A0A0G2JDV9;A0A0G2JGL7	O35639;Q3TET3	4;2;1;1	4;2;1;1	4;2;1;1	Annexin A3;Annexin	Anxa3	sp|O35639|ANXA3_MOUSE Annexin A3 OS=Mus musculus OX=10090 GN=Anxa3 PE=1 SV=4;tr|Q3TET3|Q3TET3_MOUSE Annexin OS=Mus musculus OX=10090 GN=Anxa3 PE=1 SV=1	4	4	4	4	0	0	0	0	3	3	0	0	0	0	3	3	0	0	0	0	3	3	18.3	18.3	18.3	36.384	323	323;180;78;84	2	6	4	6	0	39.932					By MS/MS	By MS/MS	0	0
O35643;Q5SVG5;Q5SVG4	O35643;Q5SVG5;Q5SVG4	14;14;14	14;14;14	5;5;5	AP-1 complex subunit beta-1	Ap1b1	sp|O35643|AP1B1_MOUSE AP-1 complex subunit beta-1 OS=Mus musculus OX=10090 GN=Ap1b1 PE=1 SV=2;tr|Q5SVG5|Q5SVG5_MOUSE AP complex subunit beta OS=Mus musculus OX=10090 GN=Ap1b1 PE=1 SV=1;tr|Q5SVG4|Q5SVG4_MOUSE AP complex subunit beta OS=Mus musculus OX=10090	3	14	14	5	3	3	5	11	9	6	3	3	5	11	9	6	0	0	1	4	3	3	17.9	17.9	9.5	103.93	943	943;916;923	2.06	15	14	18	0	45.802	By MS/MS	By MS/MS	By MS/MS	By MS/MS	By MS/MS	By MS/MS	2.9	2.9
O35654	O35654	1	1	1	DNA polymerase delta subunit 2	Pold2	sp|O35654|DPOD2_MOUSE DNA polymerase delta subunit 2 OS=Mus musculus OX=10090 GN=Pold2 PE=1 SV=2	1	1	1	1	0	0	0	1	0	0	0	0	0	1	0	0	0	0	0	1	0	0	3	3	3	51.354	469	469	2		1		1	-2				By MS/MS			0	0
O35658;Q8R5L1	O35658;Q8R5L1	4;4	4;4	4;4	Complement component 1 Q subcomponent-binding protein, mitochondrial	C1qbp	sp|O35658|C1QBP_MOUSE Complement component 1 Q subcomponent-binding protein, mitochondrial OS=Mus musculus OX=10090 GN=C1qbp PE=1 SV=1;tr|Q8R5L1|Q8R5L1_MOUSE Complement component 1 Q subcomponent-binding protein, mitochondrial OS=Mus musculus OX=10090 GN=C	2	4	4	4	2	2	3	1	4	4	2	2	3	1	4	4	2	2	3	1	4	4	15.5	15.5	15.5	31.013	278	278;279	2.11	10	12	14	0	35.434	By MS/MS	By MS/MS	By MS/MS	By MS/MS	By MS/MS	By MS/MS	5.4	5.4
O35678;E9Q3B9;D3YYS6;Q3UFN1	O35678;E9Q3B9;D3YYS6;Q3UFN1	4;4;4;3	4;4;4;3	4;4;4;3	Monoglyceride lipase	Mgll	sp|O35678|MGLL_MOUSE Monoglyceride lipase OS=Mus musculus OX=10090 GN=Mgll PE=1 SV=1;tr|E9Q3B9|E9Q3B9_MOUSE Monoglyceride lipase OS=Mus musculus OX=10090 GN=Mgll PE=1 SV=1;tr|D3YYS6|D3YYS6_MOUSE Monoglyceride lipase OS=Mus musculus OX=10090 GN=Mgll PE=1 SV	4	4	4	4	0	0	1	4	0	3	0	0	1	4	0	3	0	0	1	4	0	3	22.8	22.8	22.8	33.387	303	303;319;331;258	2.07	4	5	5	0	9.3531			By MS/MS	By MS/MS		By MS/MS	0	0
O35680;E9PUY1	O35680;E9PUY1	1;1	1;1	1;1	28S ribosomal protein S12, mitochondrial	Mrps12	sp|O35680|RT12_MOUSE 28S ribosomal protein S12, mitochondrial OS=Mus musculus OX=10090 GN=Mrps12 PE=2 SV=1;tr|E9PUY1|E9PUY1_MOUSE 28S ribosomal protein S12, mitochondrial (Fragment) OS=Mus musculus OX=10090 GN=Mrps12 PE=1 SV=1	2	1	1	1	0	0	0	1	1	1	0	0	0	1	1	1	0	0	0	1	1	1	18	18	18	15.437	139	139;125	2	2	3	2	0	5.6745				By matching	By matching	By MS/MS	0	0
O35682	O35682	1	1	1	Myeloid-associated differentiation marker	Myadm	sp|O35682|MYADM_MOUSE Myeloid-associated differentiation marker OS=Mus musculus OX=10090 GN=Myadm PE=1 SV=2	1	1	1	1	0	1	1	1	0	0	0	1	1	1	0	0	0	1	1	1	0	0	2.5	2.5	2.5	35.284	320	320	2	1	1	1	0.0057389	1.654		By MS/MS	By matching	By MS/MS			0	2.5
O35683	O35683	1	1	1	NADH dehydrogenase [ubiquinone] 1 alpha subcomplex subunit 1	Ndufa1	sp|O35683|NDUA1_MOUSE NADH dehydrogenase [ubiquinone] 1 alpha subcomplex subunit 1 OS=Mus musculus OX=10090 GN=Ndufa1 PE=1 SV=1	1	1	1	1	1	1	1	1	0	1	1	1	1	1	0	1	1	1	1	1	0	1	14.3	14.3	14.3	8.1384	70	70	2	2	2	2	0	4.2491	By matching	By MS/MS	By MS/MS	By MS/MS		By MS/MS	14.3	14.3
O35685	O35685	4	4	4	Nuclear migration protein nudC	Nudc	sp|O35685|NUDC_MOUSE Nuclear migration protein nudC OS=Mus musculus OX=10090 GN=Nudc PE=1 SV=1	1	4	4	4	0	0	0	0	4	1	0	0	0	0	4	1	0	0	0	0	4	1	15.1	15.1	15.1	38.358	332	332	2	3	4	3	0	9.9997					By MS/MS	By matching	0	0
O35691;Q3TUQ5	O35691;Q3TUQ5	2;2	2;2	2;2	Pinin	Pnn	sp|O35691|PININ_MOUSE Pinin OS=Mus musculus OX=10090 GN=Pnn PE=1 SV=4;tr|Q3TUQ5|Q3TUQ5_MOUSE Pinin OS=Mus musculus OX=10090 GN=Pnn PE=1 SV=1	2	2	2	2	2	2	2	0	1	1	2	2	2	0	1	1	2	2	2	0	1	1	2.6	2.6	2.6	82.435	725	725;726	2	2	2	2	0	6.3922	By MS/MS	By MS/MS	By MS/MS		By matching	By MS/MS	2.6	2.6
O35728	O35728	10	10	9	Cytochrome P450 4A14	Cyp4a14	sp|O35728|CP4AE_MOUSE Cytochrome P450 4A14 OS=Mus musculus OX=10090 GN=Cyp4a14 PE=1 SV=1	1	10	10	9	1	0	3	10	0	2	1	0	3	10	0	2	0	0	2	9	0	2	29	29	25.8	58.719	507	507	2.06	10	13	12	0	33.733	By matching		By MS/MS	By MS/MS		By MS/MS	3.2	0
O35737;Q8C2Q7	O35737;Q8C2Q7	11;11	3;3	3;3	Heterogeneous nuclear ribonucleoprotein H;Heterogeneous nuclear ribonucleoprotein H, N-terminally processed	Hnrnph1	sp|O35737|HNRH1_MOUSE Heterogeneous nuclear ribonucleoprotein H OS=Mus musculus OX=10090 GN=Hnrnph1 PE=1 SV=3;tr|Q8C2Q7|Q8C2Q7_MOUSE Heterogeneous nuclear ribonucleoprotein H OS=Mus musculus OX=10090 GN=Hnrnph1 PE=1 SV=1	2	11	3	3	4	4	7	7	10	9	0	0	2	1	3	3	0	0	2	1	3	3	33.9	11.6	11.6	49.199	449	449;472	2.08	4	4	5	0	23.898	By matching	By matching	By MS/MS	By matching	By MS/MS	By MS/MS	9.6	9.6
O35744;Q91Z98	O35744;Q91Z98	2;1	2;1	2;1	Chitinase-like protein 3;Chitinase-like protein 4	Chil3;Chil4	sp|O35744|CHIL3_MOUSE Chitinase-like protein 3 OS=Mus musculus OX=10090 GN=Chil3 PE=1 SV=2;sp|Q91Z98|CHIL4_MOUSE Chitinase-like protein 4 OS=Mus musculus OX=10090 GN=Chil4 PE=1 SV=2	2	2	2	2	0	0	0	1	2	2	0	0	0	1	2	2	0	0	0	1	2	2	6.8	6.8	6.8	44.458	398	398;402	2.33		4	2	0	4.4396				By matching	By MS/MS	By matching	0	0
O35841	O35841	1	1	1	Apoptosis inhibitor 5	Api5	sp|O35841|API5_MOUSE Apoptosis inhibitor 5 OS=Mus musculus OX=10090 GN=Api5 PE=1 SV=2	1	1	1	1	0	0	0	0	1	0	0	0	0	0	1	0	0	0	0	0	1	0	3.6	3.6	3.6	56.784	504	504	3			1	0	4.6689					By MS/MS		0	0
O35855;A0A1B0GX27;O88374;A0A1B0GST1;A0A1B0GQY4	O35855;A0A1B0GX27;O88374	14;14;13;5;2	14;14;13;5;2	14;14;13;5;2	Branched-chain-amino-acid aminotransferase, mitochondrial;Branched-chain-amino-acid aminotransferase	Bcat2	sp|O35855|BCAT2_MOUSE Branched-chain-amino-acid aminotransferase, mitochondrial OS=Mus musculus OX=10090 GN=Bcat2 PE=1 SV=2;tr|A0A1B0GX27|A0A1B0GX27_MOUSE Branched-chain-amino-acid aminotransferase OS=Mus musculus OX=10090 GN=Bcat2 PE=1 SV=1;tr|O88374|O883	5	14	14	14	3	3	4	14	13	13	3	3	4	14	13	13	3	3	4	14	13	13	43.5	43.5	43.5	44.127	393	393;388;353;97;101	2	37	32	37	0	45.309	By MS/MS	By MS/MS	By MS/MS	By MS/MS	By MS/MS	By MS/MS	11.2	11.2
O35857	O35857	6	6	6	Mitochondrial import inner membrane translocase subunit TIM44	Timm44	sp|O35857|TIM44_MOUSE Mitochondrial import inner membrane translocase subunit TIM44 OS=Mus musculus OX=10090 GN=Timm44 PE=1 SV=2	1	6	6	6	1	0	2	4	3	4	1	0	2	4	3	4	1	0	2	4	3	4	14.6	14.6	14.6	51.091	452	452	2.11	5	6	7	0	8.2727	By MS/MS		By MS/MS	By MS/MS	By MS/MS	By MS/MS	2.2	0
O35864	O35864	1	1	1	COP9 signalosome complex subunit 5	Cops5	sp|O35864|CSN5_MOUSE COP9 signalosome complex subunit 5 OS=Mus musculus OX=10090 GN=Cops5 PE=1 SV=3	1	1	1	1	0	0	0	0	1	0	0	0	0	0	1	0	0	0	0	0	1	0	3	3	3	37.548	334	334	1.5	1	1		0.00041911	3.2418					By MS/MS		0	0
O35887;G3UY49;G3UWV3;G3UWR0;G3UXA3;G3V004;G3UXA8	O35887;G3UY49;G3UWV3;G3UWR0	5;3;3;3;2;2;1	5;3;3;3;2;2;1	2;2;0;2;0;0;0	Calumenin	Calu	sp|O35887|CALU_MOUSE Calumenin OS=Mus musculus OX=10090 GN=Calu PE=1 SV=1;tr|G3UY49|G3UY49_MOUSE Calumenin (Fragment) OS=Mus musculus OX=10090 GN=Calu PE=1 SV=2;tr|G3UWV3|G3UWV3_MOUSE Calumenin OS=Mus musculus OX=10090 GN=Calu PE=1 SV=1;tr|G3UWR0|G3UWR0_MO	7	5	5	2	0	0	0	0	2	5	0	0	0	0	2	5	0	0	0	0	2	2	21	21	2.9	37.063	315	315;141;154;227;74;163;168	1.94	6	5	5	0	9.6704					By MS/MS	By MS/MS	0	0
O35943	O35943	1	1	1	Frataxin, mitochondrial;Frataxin intermediate form;Frataxin mature form	Fxn	sp|O35943|FRDA_MOUSE Frataxin, mitochondrial OS=Mus musculus OX=10090 GN=Fxn PE=1 SV=1	1	1	1	1	1	1	1	1	1	1	1	1	1	1	1	1	1	1	1	1	1	1	8.2	8.2	8.2	22.924	207	207	1.75	4	2	2	0	5.6464	By matching	By matching	By MS/MS	By matching	By MS/MS	By MS/MS	8.2	8.2
O35969	O35969	1	1	1	Guanidinoacetate N-methyltransferase	Gamt	sp|O35969|GAMT_MOUSE Guanidinoacetate N-methyltransferase OS=Mus musculus OX=10090 GN=Gamt PE=1 SV=1	1	1	1	1	0	0	0	0	1	0	0	0	0	0	1	0	0	0	0	0	1	0	8.9	8.9	8.9	26.336	236	236	1	1			0.00039904	2.6201					By MS/MS		0	0
O54724	O54724	3	3	3	Polymerase I and transcript release factor	Ptrf	sp|O54724|CAVN1_MOUSE Caveolae-associated protein 1 OS=Mus musculus OX=10090 GN=Cavin1 PE=1 SV=1	1	3	3	3	1	1	1	0	2	3	1	1	1	0	2	3	1	1	1	0	2	3	6.1	6.1	6.1	43.953	392	392	1.62	5	1	2	0	4.06	By MS/MS	By matching	By matching		By MS/MS	By MS/MS	1.8	1.8
O54734	O54734	14	14	14	Dolichyl-diphosphooligosaccharide--protein glycosyltransferase 48 kDa subunit	Ddost	sp|O54734|OST48_MOUSE Dolichyl-diphosphooligosaccharide--protein glycosyltransferase 48 kDa subunit OS=Mus musculus OX=10090 GN=Ddost PE=1 SV=2	1	14	14	14	6	6	8	14	0	7	6	6	8	14	0	7	6	6	8	14	0	7	36.5	36.5	36.5	49.027	441	441	2.06	21	21	25	0	113.29	By MS/MS	By MS/MS	By MS/MS	By MS/MS		By MS/MS	28.8	28.8
O54749;Q924D1;Q3UNV4;O54750;A0A140T8U1	O54749	13;1;1;1;1	13;1;1;1;1	13;1;1;1;1	Cytochrome P450 2J5	Cyp2j5	sp|O54749|CP2J5_MOUSE Cytochrome P450 2J5 OS=Mus musculus OX=10090 GN=Cyp2j5 PE=1 SV=1	5	13	13	13	4	5	4	12	0	4	4	5	4	12	0	4	4	5	4	12	0	4	37.1	37.1	37.1	57.783	501	501;502;503;501;504	2.02	14	16	15	0	58.957	By MS/MS	By MS/MS	By MS/MS	By MS/MS		By MS/MS	11.8	11.8
O54833;A0A1D5RM74;A0A1D5RLE4;A0A1D5RM55	O54833;A0A1D5RM74;A0A1D5RLE4;A0A1D5RM55	2;2;2;1	2;2;2;1	2;2;2;1	Casein kinase II subunit alpha	Csnk2a2	sp|O54833|CSK22_MOUSE Casein kinase II subunit alpha OS=Mus musculus OX=10090 GN=Csnk2a2 PE=1 SV=1;tr|A0A1D5RM74|A0A1D5RM74_MOUSE Casein kinase II subunit alpha (Fragment) OS=Mus musculus OX=10090 GN=Csnk2a2 PE=1 SV=1;tr|A0A1D5RLE4|A0A1D5RLE4_MOUSE Casei	4	2	2	2	1	1	0	0	1	0	1	1	0	0	1	0	1	1	0	0	1	0	10.6	10.6	10.6	41.215	350	350;235;238;121	2	1	1	1	0.0097357	1.4499	By matching	By MS/MS			By MS/MS		5.4	5.4
O54909;Q8K5C8;E9Q9P8;O88451;Q9R092;A0A1W2P6R2;D6RFQ4;Q6PHA1;A0A1W2P7U2	O54909;Q8K5C8;E9Q9P8	8;6;6;3;2;1;1;1;1	6;4;4;2;1;1;1;1;1	3;2;2;0;0;0;0;0;0		Rdh16;Rdh9;Gm28046	sp|O54909|RDH16_MOUSE Retinol dehydrogenase 16 OS=Mus musculus OX=10090 GN=Rdh16 PE=1 SV=1;tr|Q8K5C8|Q8K5C8_MOUSE Cis-retinol/androgen dehydrogenase type 3 OS=Mus musculus OX=10090 GN=Rdh9 PE=2 SV=1;tr|E9Q9P8|E9Q9P8_MOUSE RDH16 family member 1 OS=Mus muscu	9	8	6	3	2	0	3	8	0	0	1	0	2	6	0	0	1	0	2	3	0	0	39.4	34.1	18.9	35.743	317	317;317;317;316;317;101;112;120;136	1.95	7	7	6	0	37.562	By matching		By MS/MS	By MS/MS			8.2	0
O54931;A2API8;F7AA26;A0A5F8MPZ6	O54931;A2API8;F7AA26;A0A5F8MPZ6	6;6;6;3	6;6;6;3	6;6;6;3	A-kinase anchor protein 2	Akap2;Pakap	sp|O54931|AKAP2_MOUSE A-kinase anchor protein 2 OS=Mus musculus OX=10090 GN=Akap2 PE=1 SV=3;tr|A2API8|A2API8_MOUSE Paralemmin A kinase anchor protein OS=Mus musculus OX=10090 GN=Pakap PE=1 SV=1;tr|F7AA26|F7AA26_MOUSE Paralemmin A kinase anchor protein (Fra	4	6	6	6	1	2	2	1	6	4	1	2	2	1	6	4	1	2	2	1	6	4	10.5	10.5	10.5	98.577	893	893;921;1137;336	2	8	10	8	0	29.945	By MS/MS	By MS/MS	By MS/MS	By matching	By MS/MS	By MS/MS	1.1	3.2
O54962	O54962	6	6	6	Barrier-to-autointegration factor;Barrier-to-autointegration factor, N-terminally processed	Banf1	sp|O54962|BAF_MOUSE Barrier-to-autointegration factor OS=Mus musculus OX=10090 GN=Banf1 PE=1 SV=1	1	6	6	6	4	4	4	3	3	5	4	4	4	3	3	5	4	4	4	3	3	5	73	73	73	10.102	89	89	1.97	11	12	10	0	21.626	By MS/MS	By MS/MS	By MS/MS	By MS/MS	By MS/MS	By MS/MS	65.2	65.2
O54983	O54983	1	1	1	Ketimine reductase mu-crystallin	Crym	sp|O54983|CRYM_MOUSE Ketimine reductase mu-crystallin OS=Mus musculus OX=10090 GN=Crym PE=1 SV=1	1	1	1	1	0	0	0	0	1	0	0	0	0	0	1	0	0	0	0	0	1	0	5.1	5.1	5.1	33.523	313	313	2	1	1	1	0.0022796	2.1509					By MS/MS		0	0
O54984	O54984	2	2	2	ATPase Asna1	Asna1	sp|O54984|GET3_MOUSE ATPase GET3 OS=Mus musculus OX=10090 GN=Get3 PE=1 SV=2	1	2	2	2	0	0	0	1	2	2	0	0	0	1	2	2	0	0	0	1	2	2	7.5	7.5	7.5	38.822	348	348	2.14	2	2	3	0	4.3265				By matching	By MS/MS	By MS/MS	0	0
O54990;G3X9J8;G5E8G5;A0A0G2JE50;A0A0R4J0B0;Q8CDK8;A0A0G2JDH9;Q8R056;A0A0G2JE90	O54990;G3X9J8;G5E8G5;A0A0G2JE50;A0A0R4J0B0;Q8CDK8;A0A0G2JDH9;Q8R056;A0A0G2JE90	6;6;6;5;5;5;5;4;3	6;6;6;5;5;5;5;4;3	6;6;6;5;5;5;5;4;3	Prominin-1	Prom1	sp|O54990|PROM1_MOUSE Prominin-1 OS=Mus musculus OX=10090 GN=Prom1 PE=1 SV=1;tr|G3X9J8|G3X9J8_MOUSE Prominin-1 OS=Mus musculus OX=10090 GN=Prom1 PE=1 SV=1;tr|G5E8G5|G5E8G5_MOUSE Prominin-1 OS=Mus musculus OX=10090 GN=Prom1 PE=1 SV=1;tr|A0A0G2JE50|A0A0G2JE5	9	6	6	6	0	2	3	6	0	1	0	2	3	6	0	1	0	2	3	6	0	1	12.2	12.2	12.2	97.112	867	867;858;867;804;809;827;834;842;190	1.88	6	6	4	0	23.664		By MS/MS	By MS/MS	By MS/MS		By matching	0	6.5
O55022	O55022	8	8	8	Membrane-associated progesterone receptor component 1	Pgrmc1	sp|O55022|PGRC1_MOUSE Membrane-associated progesterone receptor component 1 OS=Mus musculus OX=10090 GN=Pgrmc1 PE=1 SV=4	1	8	8	8	7	6	5	6	1	5	7	6	5	6	1	5	7	6	5	6	1	5	27.2	27.2	27.2	21.694	195	195	2.03	10	12	11	0	24.671	By MS/MS	By MS/MS	By MS/MS	By MS/MS	By MS/MS	By MS/MS	22.6	22.6
O55023;Q80ZJ2;Q924B0;A0A0A6YW07;D3Z703	O55023;Q80ZJ2;Q924B0;A0A0A6YW07	3;3;3;2;1	3;3;3;2;1	3;3;3;2;1	Inositol monophosphatase 1	Impa1	sp|O55023|IMPA1_MOUSE Inositol monophosphatase 1 OS=Mus musculus OX=10090 GN=Impa1 PE=1 SV=1;tr|Q80ZJ2|Q80ZJ2_MOUSE Inositol-1-monophosphatase OS=Mus musculus OX=10090 GN=Impa1 PE=1 SV=1;tr|Q924B0|Q924B0_MOUSE Inositol-1-monophosphatase OS=Mus musculus OX=	5	3	3	3	0	0	0	0	3	0	0	0	0	0	3	0	0	0	0	0	3	0	13.4	13.4	13.4	30.436	277	277;276;277;208;89	2.14	2	2	3	0	10.432					By MS/MS		0	0
O55028;A0A0U1RNL7;A0A0U1RPT4;D3Z7R0;A0A0U1RQ97	O55028;A0A0U1RNL7;A0A0U1RPT4	4;2;2;1;1	4;2;2;1;1	4;2;2;1;1	[3-methyl-2-oxobutanoate dehydrogenase [lipoamide]] kinase, mitochondrial	Bckdk	sp|O55028|BCKD_MOUSE [3-methyl-2-oxobutanoate dehydrogenase [lipoamide]] kinase, mitochondrial OS=Mus musculus OX=10090 GN=Bckdk PE=1 SV=1;tr|A0A0U1RNL7|A0A0U1RNL7_MOUSE Protein-serine/threonine kinase OS=Mus musculus OX=10090 GN=Bckdk PE=1 SV=1;tr|A0A0U1R	5	4	4	4	2	3	4	4	2	3	2	3	4	4	2	3	2	3	4	4	2	3	20.6	20.6	20.6	46.587	412	412;335;365;214;216	2.15	11	12	17	0	16.454	By MS/MS	By MS/MS	By MS/MS	By MS/MS	By matching	By MS/MS	10	15.5
O55029	O55029	7	7	7	Coatomer subunit beta	Copb2	sp|O55029|COPB2_MOUSE Coatomer subunit beta OS=Mus musculus OX=10090 GN=Copb2 PE=1 SV=2	1	7	7	7	2	2	2	6	6	6	2	2	2	6	6	6	2	2	2	6	6	6	10.6	10.6	10.6	102.45	905	905	1.89	13	13	9	0	26.438	By MS/MS	By MS/MS	By MS/MS	By MS/MS	By MS/MS	By MS/MS	3.3	3.3
O55060;A0A0R4J018;D3Z0R1;D3Z217;D6RIK3;D3YWK6;D3Z380	O55060;A0A0R4J018;D3Z0R1;D3Z217;D6RIK3;D3YWK6;D3Z380	5;5;4;4;4;4;4	5;5;4;4;4;4;4	5;5;4;4;4;4;4	Thiopurine S-methyltransferase	Tpmt	sp|O55060|TPMT_MOUSE Thiopurine S-methyltransferase OS=Mus musculus OX=10090 GN=Tpmt PE=1 SV=1;tr|A0A0R4J018|A0A0R4J018_MOUSE Thiopurine S-methyltransferase OS=Mus musculus OX=10090 GN=Tpmt PE=1 SV=1;tr|D3Z0R1|D3Z0R1_MOUSE Thiopurine S-methyltransferase (F	7	5	5	5	0	0	0	1	5	2	0	0	0	1	5	2	0	0	0	1	5	2	17.1	17.1	17.1	27.585	240	240;240;93;182;188;188;205	2	8	11	8	0	22.42				By matching	By MS/MS	By matching	0	0
O55106;F8WH41	O55106;F8WH41	2;1	2;1	2;1	Striatin	Strn	sp|O55106|STRN_MOUSE Striatin OS=Mus musculus OX=10090 GN=Strn PE=1 SV=2;tr|F8WH41|F8WH41_MOUSE Striatin OS=Mus musculus OX=10090 GN=Strn PE=1 SV=1	2	2	2	2	0	0	0	0	1	1	0	0	0	0	1	1	0	0	0	0	1	1	5	5	5	85.965	780	780;627	2	2	3	2	0.00041135	2.9954					By MS/MS	By MS/MS	0	0
O55125;Q5SVG6	O55125;Q5SVG6	14;8	14;8	14;8	Protein NipSnap homolog 1	Nipsnap1	sp|O55125|NIPS1_MOUSE Protein NipSnap homolog 1 OS=Mus musculus OX=10090 GN=Nipsnap1 PE=1 SV=1;tr|Q5SVG6|Q5SVG6_MOUSE Protein NipSnap homolog 1 (Fragment) OS=Mus musculus OX=10090 GN=Nipsnap1 PE=1 SV=1	2	14	14	14	7	8	9	13	11	13	7	8	9	13	11	13	7	8	9	13	11	13	59.5	59.5	59.5	33.363	284	284;136	2.06	36	44	43	0	147.59	By MS/MS	By MS/MS	By MS/MS	By MS/MS	By MS/MS	By MS/MS	38.7	41.5
O55128;E9Q317;D3YY73;D3Z2N9;D3YY55	O55128;E9Q317;D3YY73;D3Z2N9	3;3;2;2;1	3;3;2;2;1	3;3;2;2;1	Histone deacetylase complex subunit SAP18	Sap18;Gm10094	sp|O55128|SAP18_MOUSE Histone deacetylase complex subunit SAP18 OS=Mus musculus OX=10090 GN=Sap18 PE=1 SV=1;tr|E9Q317|E9Q317_MOUSE 18 kDa Sin3-associated polypeptide OS=Mus musculus OX=10090 GN=Sap18 PE=1 SV=1;tr|D3YY73|D3YY73_MOUSE Histone deacetylase com	5	3	3	3	1	1	1	0	1	2	1	1	1	0	1	2	1	1	1	0	1	2	20.3	20.3	20.3	17.595	153	153;172;92;111;107	2.4	1	1	3	0	5.0843	By MS/MS	By MS/MS	By matching		By MS/MS	By MS/MS	4.6	4.6
O55131;E9Q9F5;E9Q1G8;Q9DA97;S4R2P6	O55131;E9Q9F5;E9Q1G8	14;14;14;1;1	14;14;14;1;1	12;12;12;0;0	Septin-7	2007-09-01	sp|O55131|SEPT7_MOUSE Septin-7 OS=Mus musculus OX=10090 GN=Septin7 PE=1 SV=1;tr|E9Q9F5|E9Q9F5_MOUSE Septin-7 OS=Mus musculus OX=10090 GN=Septin7 PE=1 SV=2;tr|E9Q1G8|E9Q1G8_MOUSE Septin-7 OS=Mus musculus OX=10090 GN=Septin7 PE=1 SV=2	5	14	14	12	4	4	3	3	8	10	4	4	3	3	8	10	3	3	2	2	6	9	37.6	37.6	35.6	50.549	436	436;437;437;430;429	2	17	19	17	0	56.884	By MS/MS	By MS/MS	By MS/MS	By MS/MS	By MS/MS	By MS/MS	13.8	16.3
O55135;A6PWZ2	O55135;A6PWZ2	1;1	1;1	1;1	Eukaryotic translation initiation factor 6	Eif6	sp|O55135|IF6_MOUSE Eukaryotic translation initiation factor 6 OS=Mus musculus OX=10090 GN=Eif6 PE=1 SV=2;tr|A6PWZ2|A6PWZ2_MOUSE Eukaryotic translation initiation factor 6 (Fragment) OS=Mus musculus OX=10090 GN=Eif6 PE=1 SV=1	2	1	1	1	0	0	0	0	0	1	0	0	0	0	0	1	0	0	0	0	0	1	7.3	7.3	7.3	26.511	245	245;58	2		1		0	4.569						By MS/MS	0	0
O55137;Q9QYR7;Q32Q92;A0A1Y7VMZ4;Q6Q2Z6;Q91YQ6	O55137	14;4;4;4;2;2	6;3;2;3;1;1	4;1;0;1;0;0	Acyl-coenzyme A thioesterase 1	Acot1	sp|O55137|ACOT1_MOUSE Acyl-coenzyme A thioesterase 1 OS=Mus musculus OX=10090 GN=Acot1 PE=1 SV=1	6	14	6	4	4	5	5	11	13	11	1	2	1	4	5	5	0	1	0	2	4	3	42.2	21	16.2	46.135	419	419;432;419;282;421;331	2.05	13	14	15	0	30.835	By MS/MS	By MS/MS	By matching	By MS/MS	By MS/MS	By MS/MS	9.1	11
O55142	O55142	7	7	7	60S ribosomal protein L35a	Rpl35a	sp|O55142|RL35A_MOUSE 60S ribosomal protein L35a OS=Mus musculus OX=10090 GN=Rpl35a PE=1 SV=2	1	7	7	7	6	7	3	5	6	6	6	7	3	5	6	6	6	7	3	5	6	6	54.5	54.5	54.5	12.554	110	110	1.98	17	15	16	0	22.703	By MS/MS	By MS/MS	By MS/MS	By MS/MS	By MS/MS	By MS/MS	46.4	54.5
O55143;Q8R429;Q64518;B1ATS4;B1ATS5;E9Q559	O55143	39;6;5;5;5;5	39;6;5;5;5;5	39;6;5;5;5;5	Sarcoplasmic/endoplasmic reticulum calcium ATPase 2	Atp2a2	sp|O55143|AT2A2_MOUSE Sarcoplasmic/endoplasmic reticulum calcium ATPase 2 OS=Mus musculus OX=10090 GN=Atp2a2 PE=1 SV=2	6	39	39	39	16	16	15	35	2	7	16	16	15	35	2	7	16	16	15	35	2	7	40	40	40	114.86	1044	1044;994;999;981;1020;1026	2.02	43	41	46	0	188.92	By MS/MS	By MS/MS	By MS/MS	By MS/MS	By MS/MS	By matching	20.2	19.3
O55222;D3YZA5;A0A1B0GRF6;A0A1B0GR42	O55222;D3YZA5	12;7;4;1	12;7;4;1	12;7;4;1	Integrin-linked protein kinase	Ilk	sp|O55222|ILK_MOUSE Integrin-linked protein kinase OS=Mus musculus OX=10090 GN=Ilk PE=1 SV=2;tr|D3YZA5|D3YZA5_MOUSE Integrin-linked protein kinase (Fragment) OS=Mus musculus OX=10090 GN=Ilk PE=1 SV=2	4	12	12	12	2	3	3	9	11	7	2	3	3	9	11	7	2	3	3	9	11	7	30.3	30.3	30.3	51.373	452	452;295;233;95	2.04	23	26	26	0	48.199	By MS/MS	By MS/MS	By MS/MS	By MS/MS	By MS/MS	By MS/MS	8	11.1
O55234;Q8BTY5	O55234;Q8BTY5	2;1	2;1	2;1	Proteasome subunit beta type-5	Psmb5	sp|O55234|PSB5_MOUSE Proteasome subunit beta type-5 OS=Mus musculus OX=10090 GN=Psmb5 PE=1 SV=3;tr|Q8BTY5|Q8BTY5_MOUSE Proteasome subunit beta type-5 OS=Mus musculus OX=10090 GN=Psmb5 PE=1 SV=1	2	2	2	2	0	0	0	0	2	1	0	0	0	0	2	1	0	0	0	0	2	1	7.6	7.6	7.6	28.532	264	264;177	2.33		2	1	0.0015349	2.2032					By MS/MS	By matching	0	0
O70172	O70172	2	2	2	Phosphatidylinositol 5-phosphate 4-kinase type-2 alpha	Pip4k2a	sp|O70172|PI42A_MOUSE Phosphatidylinositol 5-phosphate 4-kinase type-2 alpha OS=Mus musculus OX=10090 GN=Pip4k2a PE=1 SV=1	1	2	2	2	0	1	1	0	2	1	0	1	1	0	2	1	0	1	1	0	2	1	2.5	2.5	2.5	46.151	405	405	1.86	3	2	2	0	3.8607		By MS/MS	By matching		By MS/MS	By MS/MS	0	2.5
O70250	O70250	13	9	9	Phosphoglycerate mutase 2	Pgam2	sp|O70250|PGAM2_MOUSE Phosphoglycerate mutase 2 OS=Mus musculus OX=10090 GN=Pgam2 PE=1 SV=3	1	13	9	9	1	0	1	3	13	6	0	0	0	1	9	4	0	0	0	1	9	4	61.3	49	49	28.827	253	253	2.07	14	15	17	0	41.462	By matching		By matching	By matching	By MS/MS	By MS/MS	4	0
O70251;A0A087WS46;G3UX43;M0QWK5;M0QWH8;G3UZ47	O70251;A0A087WS46	7;6;3;2;2;2	7;6;3;2;2;2	7;6;3;2;2;2	Elongation factor 1-beta	Eef1b;Eef1b2	sp|O70251|EF1B_MOUSE Elongation factor 1-beta OS=Mus musculus OX=10090 GN=Eef1b PE=1 SV=5;tr|A0A087WS46|A0A087WS46_MOUSE Eukaryotic translation elongation factor 1 beta 2 OS=Mus musculus OX=10090 GN=Eef1b2 PE=1 SV=1	6	7	7	7	2	1	2	1	4	7	2	1	2	1	4	7	2	1	2	1	4	7	36.9	36.9	36.9	24.693	225	225;184;68;43;48;94	1.96	9	11	8	0	21.334	By MS/MS	By matching	By MS/MS	By matching	By MS/MS	By MS/MS	23.6	14.2
O70252;D3YX62;D3Z4A2;D3YXN4	O70252;D3YX62;D3Z4A2	5;5;3;1	5;5;3;1	5;5;3;1	Heme oxygenase 2	Hmox2	sp|O70252|HMOX2_MOUSE Heme oxygenase 2 OS=Mus musculus OX=10090 GN=Hmox2 PE=1 SV=1;tr|D3YX62|D3YX62_MOUSE Heme oxygenase (biliverdin-producing) (Fragment) OS=Mus musculus OX=10090 GN=Hmox2 PE=1 SV=1;tr|D3Z4A2|D3Z4A2_MOUSE Heme oxygenase 2 (Fragment) OS=Mus	4	5	5	5	1	0	1	4	1	1	1	0	1	4	1	1	1	0	1	4	1	1	24.1	24.1	24.1	35.738	315	315;228;65;93	1.87	6	5	4	0	11.056	By matching		By MS/MS	By MS/MS	By MS/MS	By matching	3.8	0
O70309;G5E8F8;Q6PE70	O70309;G5E8F8;Q6PE70	5;5;5	5;5;5	5;5;5	Integrin beta-5;Integrin beta	Itgb5	sp|O70309|ITB5_MOUSE Integrin beta-5 OS=Mus musculus OX=10090 GN=Itgb5 PE=1 SV=2;tr|G5E8F8|G5E8F8_MOUSE Integrin beta OS=Mus musculus OX=10090 GN=Itgb5 PE=1 SV=1;tr|Q6PE70|Q6PE70_MOUSE Integrin beta OS=Mus musculus OX=10090 GN=Itgb5 PE=1 SV=1	3	5	5	5	3	3	1	4	0	1	3	3	1	4	0	1	3	3	1	4	0	1	8.9	8.9	8.9	87.908	798	798;816;799	2	3	2	3	0	15.014	By MS/MS	By MS/MS	By matching	By MS/MS		By matching	6.4	6.4
O70310;O70311;F7APP3;A2AJH3	O70310	6;1;1;1	6;1;1;1	6;1;1;1	Glycylpeptide N-tetradecanoyltransferase 1	Nmt1	sp|O70310|NMT1_MOUSE Glycylpeptide N-tetradecanoyltransferase 1 OS=Mus musculus OX=10090 GN=Nmt1 PE=1 SV=1	4	6	6	6	0	0	0	3	6	1	0	0	0	3	6	1	0	0	0	3	6	1	13.3	13.3	13.3	56.888	496	496;529;485;498	2	6	8	6	0	18.887				By MS/MS	By MS/MS	By matching	0	0
O70318;Q80UE5;A0A1W2P6I5;Q80UE4;Q8C928;A0A1W2P7I4	O70318;Q80UE5;A0A1W2P6I5;Q80UE4;Q8C928	3;3;3;3;3;1	2;2;2;2;2;1	2;2;2;2;2;1	Band 4.1-like protein 2	Epb41l2;Epb4.1l2	sp|O70318|E41L2_MOUSE Band 4.1-like protein 2 OS=Mus musculus OX=10090 GN=Epb41l2 PE=1 SV=2;tr|Q80UE5|Q80UE5_MOUSE Band 4.1-like protein 2 OS=Mus musculus OX=10090 GN=Epb41l2 PE=1 SV=1;tr|A0A1W2P6I5|A0A1W2P6I5_MOUSE Band 4.1-like protein 2 (Fragment) OS=Mu	6	3	2	2	1	0	1	0	2	0	1	0	1	0	1	0	1	0	1	0	1	0	3.1	1.9	1.9	109.94	988	988;918;513;794;806;144	3			1	0.00042373	3.4049	By matching		By MS/MS		By MS/MS		1	0
O70325;S4R1E5	O70325;S4R1E5	6;5	6;5	6;5	Phospholipid hydroperoxide glutathione peroxidase, mitochondrial;Glutathione peroxidase	Gpx4	sp|O70325|GPX4_MOUSE Phospholipid hydroperoxide glutathione peroxidase OS=Mus musculus OX=10090 GN=Gpx4 PE=1 SV=4;tr|S4R1E5|S4R1E5_MOUSE Glutathione peroxidase OS=Mus musculus OX=10090 GN=Gpx4 PE=1 SV=1	2	6	6	6	0	0	2	4	5	5	0	0	2	4	5	5	0	0	2	4	5	5	33	33	33	22.228	197	197;157	1.9	12	8	9	0	11.581			By MS/MS	By MS/MS	By MS/MS	By MS/MS	0	0
O70378;M0QWY0;M0QWP2	O70378;M0QWY0;M0QWP2	4;3;3	4;3;3	4;3;3	ER membrane protein complex subunit 8	Emc8	sp|O70378|EMC8_MOUSE ER membrane protein complex subunit 8 OS=Mus musculus OX=10090 GN=Emc8 PE=1 SV=1;tr|M0QWY0|M0QWY0_MOUSE ER membrane protein complex subunit 8 (Fragment) OS=Mus musculus OX=10090 GN=Emc8 PE=1 SV=1;tr|M0QWP2|M0QWP2_MOUSE ER membrane prot	3	4	4	4	2	1	0	3	0	0	2	1	0	3	0	0	2	1	0	3	0	0	36.7	36.7	36.7	23.348	207	207;128;143	1.8	2	2	1	0	7.8277	By MS/MS	By MS/MS		By MS/MS			20.8	12.6
O70400	O70400	1	1	1	PDZ and LIM domain protein 1	Pdlim1	sp|O70400|PDLI1_MOUSE PDZ and LIM domain protein 1 OS=Mus musculus OX=10090 GN=Pdlim1 PE=1 SV=4	1	1	1	1	0	0	0	0	1	0	0	0	0	0	1	0	0	0	0	0	1	0	6.4	6.4	6.4	35.774	327	327	2		1		0.00040048	2.6602					By MS/MS		0	0
O70423;A2A4I8;Q812C9;A2A4I9	O70423;A2A4I8;Q812C9;A2A4I9	6;4;3;3	6;4;3;3	6;4;3;3	Membrane primary amine oxidase;Retina-specific copper amine oxidase;Amine oxidase	Aoc3;Aoc2	sp|O70423|AOC3_MOUSE Membrane primary amine oxidase OS=Mus musculus OX=10090 GN=Aoc3 PE=1 SV=3;tr|A2A4I8|A2A4I8_MOUSE Amine oxidase (Fragment) OS=Mus musculus OX=10090 GN=Aoc3 PE=1 SV=1;sp|Q812C9|AOC2_MOUSE Retina-specific copper amine oxidase OS=Mus muscu	4	6	6	6	2	2	4	6	0	0	2	2	4	6	0	0	2	2	4	6	0	0	16.5	16.5	16.5	84.533	765	765;470;757;730	2.05	7	7	8	0	40.832	By MS/MS	By MS/MS	By MS/MS	By MS/MS			5	5
O70433	O70433	4	4	4	Four and a half LIM domains protein 2	Fhl2	sp|O70433|FHL2_MOUSE Four and a half LIM domains protein 2 OS=Mus musculus OX=10090 GN=Fhl2 PE=1 SV=1	1	4	4	4	0	0	1	3	3	4	0	0	1	3	3	4	0	0	1	3	3	4	18.6	18.6	18.6	32.072	279	279	1.95	12	16	10	0	29.902			By MS/MS	By MS/MS	By MS/MS	By MS/MS	0	0
O70435;E0CX62	O70435;E0CX62	6;3	6;3	6;3	Proteasome subunit alpha type-3	Psma3	sp|O70435|PSA3_MOUSE Proteasome subunit alpha type-3 OS=Mus musculus OX=10090 GN=Psma3 PE=1 SV=3;tr|E0CX62|E0CX62_MOUSE Proteasome subunit alpha type-3 OS=Mus musculus OX=10090 GN=Psma3 PE=1 SV=2	2	6	6	6	0	0	0	2	4	6	0	0	0	2	4	6	0	0	0	2	4	6	27.1	27.1	27.1	28.405	255	255;180	2.08	8	8	10	0	8.5004				By matching	By MS/MS	By MS/MS	0	0
O70439;Q8BH40	O70439;Q8BH40	5;5	5;5	5;5	Syntaxin-7	Stx7	sp|O70439|STX7_MOUSE Syntaxin-7 OS=Mus musculus OX=10090 GN=Stx7 PE=1 SV=3;tr|Q8BH40|Q8BH40_MOUSE Syntaxin-7 OS=Mus musculus OX=10090 GN=Stx7 PE=1 SV=1	2	5	5	5	2	1	1	5	2	4	2	1	1	5	2	4	2	1	1	5	2	4	23.4	23.4	23.4	29.82	261	261;261	2.11	4	9	6	0	23.115	By MS/MS	By MS/MS	By MS/MS	By MS/MS	By matching	By matching	11.9	6.1
O70451	O70451	4	4	4	Monocarboxylate transporter 2	Slc16a7	sp|O70451|MOT2_MOUSE Monocarboxylate transporter 2 OS=Mus musculus OX=10090 GN=Slc16a7 PE=1 SV=1	1	4	4	4	4	4	4	4	0	1	4	4	4	4	0	1	4	4	4	4	0	1	7.2	7.2	7.2	52.603	484	484	1.82	7	6	4	0	12.218	By MS/MS	By MS/MS	By MS/MS	By MS/MS		By matching	7.2	7.2
O70456	O70456	5	2	2	14-3-3 protein sigma	Sfn	sp|O70456|1433S_MOUSE 14-3-3 protein sigma OS=Mus musculus OX=10090 GN=Sfn PE=1 SV=2	1	5	2	2	0	1	1	2	5	4	0	0	0	0	2	1	0	0	0	0	2	1	19.8	9.7	9.7	27.706	248	248	2.2	1	2	2	0.00078309	2.4078		By matching	By matching	By matching	By MS/MS	By matching	0	3.2
O70475;D3YXP9	O70475	13;2	13;2	13;2	UDP-glucose 6-dehydrogenase	Ugdh	sp|O70475|UGDH_MOUSE UDP-glucose 6-dehydrogenase OS=Mus musculus OX=10090 GN=Ugdh PE=1 SV=1	2	13	13	13	0	0	0	0	13	9	0	0	0	0	13	9	0	0	0	0	13	9	40.2	40.2	40.2	54.831	493	493;156	2.06	14	17	17	0	33.676					By MS/MS	By MS/MS	0	0
O70503	O70503	4	4	4	Very-long-chain 3-oxoacyl-CoA reductase	Hsd17b12	sp|O70503|DHB12_MOUSE Very-long-chain 3-oxoacyl-CoA reductase OS=Mus musculus OX=10090 GN=Hsd17b12 PE=1 SV=1	1	4	4	4	0	0	0	4	0	0	0	0	0	4	0	0	0	0	0	4	0	0	16.3	16.3	16.3	34.741	312	312	1.8	4	4	2	0	9.1011				By MS/MS			0	0
O70572;D6RGM4	O70572;D6RGM4	1;1	1;1	1;1	Sphingomyelin phosphodiesterase 2	Smpd2	sp|O70572|NSMA_MOUSE Sphingomyelin phosphodiesterase 2 OS=Mus musculus OX=10090 GN=Smpd2 PE=1 SV=1;tr|D6RGM4|D6RGM4_MOUSE Sphingomyelin phosphodiesterase 2 OS=Mus musculus OX=10090 GN=Smpd2 PE=1 SV=1	2	1	1	1	0	0	0	1	0	0	0	0	0	1	0	0	0	0	0	1	0	0	2.9	2.9	2.9	47.466	419	419;83	2	1	1	1	0.0094208	1.4698				By MS/MS			0	0
O70577	O70577	6	5	5	Solute carrier family 22 member 2	Slc22a2	sp|O70577|S22A2_MOUSE Solute carrier family 22 member 2 OS=Mus musculus OX=10090 GN=Slc22a2 PE=1 SV=1	1	6	5	5	3	2	3	6	0	2	3	2	3	5	0	1	3	2	3	5	0	1	13.6	11.8	11.8	61.83	553	553	2.06	5	5	6	0	11.04	By MS/MS	By MS/MS	By MS/MS	By MS/MS		By MS/MS	9.2	3.8
O70589;A0A067XG53;F6ZQR2;B1AUH5;F6Y9I5	O70589;A0A067XG53	5;5;2;1;1	5;5;2;1;1	5;5;2;1;1	Peripheral plasma membrane protein CASK	Cask	sp|O70589|CSKP_MOUSE Peripheral plasma membrane protein CASK OS=Mus musculus OX=10090 GN=Cask PE=1 SV=2;tr|A0A067XG53|A0A067XG53_MOUSE Peripheral plasma membrane protein CASK (Fragment) OS=Mus musculus OX=10090 GN=Cask PE=1 SV=1	5	5	5	5	1	2	4	3	2	0	1	2	4	3	2	0	1	2	4	3	2	0	8.1	8.1	8.1	105.11	926	926;871;249;155;282	2	2	4	2	0	12.562	By MS/MS	By MS/MS	By MS/MS	By MS/MS	By MS/MS		1.3	3.8
O70591;F8WJ30	O70591;F8WJ30	3;2	3;2	3;2	Prefoldin subunit 2	Pfdn2	sp|O70591|PFD2_MOUSE Prefoldin subunit 2 OS=Mus musculus OX=10090 GN=Pfdn2 PE=1 SV=2;tr|F8WJ30|F8WJ30_MOUSE Prefoldin subunit 2 (Fragment) OS=Mus musculus OX=10090 GN=Pfdn2 PE=1 SV=1	2	3	3	3	0	0	0	0	3	0	0	0	0	0	3	0	0	0	0	0	3	0	29.9	29.9	29.9	16.534	154	154;129	2	2	2	2	0.00039841	2.6033					By MS/MS		0	0
O88207;Q61245;Q64739;Q9JLI2;A0A1D5RMJ0	O88207;Q61245	6;3;2;1;1	6;3;2;1;1	6;3;2;1;1	Collagen alpha-1(V) chain;Collagen alpha-1(XI) chain	Col5a1;Col11a1	sp|O88207|CO5A1_MOUSE Collagen alpha-1(V) chain OS=Mus musculus OX=10090 GN=Col5a1 PE=1 SV=2;sp|Q61245|COBA1_MOUSE Collagen alpha-1(XI) chain OS=Mus musculus OX=10090 GN=Col11a1 PE=1 SV=2	5	6	6	6	3	4	3	3	1	2	3	4	3	3	1	2	3	4	3	3	1	2	4.6	4.6	4.6	183.67	1838	1838;1804;1736;1739;128	2.07	4	5	5	0	8.8947	By MS/MS	By MS/MS	By MS/MS	By MS/MS	By matching	By MS/MS	2.4	2.9
O88291;A0A0R4J098;D3YXQ7	O88291;A0A0R4J098;D3YXQ7	4;4;3	4;4;3	4;4;3	DBIRD complex subunit ZNF326	Znf326;Zfp326	sp|O88291|ZN326_MOUSE DBIRD complex subunit ZNF326 OS=Mus musculus OX=10090 GN=Znf326 PE=1 SV=1;tr|A0A0R4J098|A0A0R4J098_MOUSE Zinc finger protein 326 OS=Mus musculus OX=10090 GN=Zfp326 PE=1 SV=1;tr|D3YXQ7|D3YXQ7_MOUSE Zinc finger protein 326 (Fragment) OS	3	4	4	4	1	3	3	0	0	3	1	3	3	0	0	3	1	3	3	0	0	3	11.6	11.6	11.6	65.225	580	580;580;415	2.14	2	2	3	0	10.393	By MS/MS	By MS/MS	By MS/MS			By MS/MS	2.4	8.6
O88322;A0A286YCQ5	O88322;A0A286YCQ5	42;38	42;38	42;38	Nidogen-2	Nid2	sp|O88322|NID2_MOUSE Nidogen-2 OS=Mus musculus OX=10090 GN=Nid2 PE=1 SV=2;tr|A0A286YCQ5|A0A286YCQ5_MOUSE Nidogen-2 (Fragment) OS=Mus musculus OX=10090 GN=Nid2 PE=1 SV=1	2	42	42	42	27	25	28	26	5	37	27	25	28	26	5	37	27	25	28	26	5	37	38.3	38.3	38.3	153.91	1403	1403;1171	1.94	73	79	60	0	267.34	By MS/MS	By MS/MS	By MS/MS	By MS/MS	By MS/MS	By MS/MS	23.5	22.5
O88325	O88325	3	3	3		Naglu	tr|O88325|O88325_MOUSE Alpha-N-acetylglucosaminidase OS=Mus musculus OX=10090 GN=Naglu PE=1 SV=1	1	3	3	3	0	0	0	3	1	0	0	0	0	3	1	0	0	0	0	3	1	0	5.8	5.8	5.8	82.595	739	739	2.2	2		3	0	3.4835				By MS/MS	By matching		0	0
O88335;G3UWE7	O88335;G3UWE7	1;1	1;1	1;1	ATP-sensitive inward rectifier potassium channel 1	Kcnj1	sp|O88335|KCNJ1_MOUSE ATP-sensitive inward rectifier potassium channel 1 OS=Mus musculus OX=10090 GN=Kcnj1 PE=2 SV=1;tr|G3UWE7|G3UWE7_MOUSE ATP-sensitive inward rectifier potassium channel 1 OS=Mus musculus OX=10090 GN=Kcnj1 PE=3 SV=1	2	1	1	1	1	0	1	1	0	0	1	0	1	1	0	0	1	0	1	1	0	0	2.7	2.7	2.7	42.775	372	372;392	2	1	1	1	0.0047376	1.8095	By MS/MS		By matching	By MS/MS			2.7	0
O88338;Q8C730;Q3TPA4;A0A1D5RMM2;A0A1D5RMI6;A0A1D5RMB7;A0A1D5RM27;A0A1D5RMA8;A0A1D5RL88;A0A1D5RLS8;A0A1D5RLG9	O88338;Q8C730;Q3TPA4	23;23;21;6;5;4;3;3;2;2;2	23;23;21;6;5;4;3;3;2;2;2	23;23;21;6;5;4;3;3;2;2;2	Cadherin-16	Cdh16	sp|O88338|CAD16_MOUSE Cadherin-16 OS=Mus musculus OX=10090 GN=Cdh16 PE=1 SV=1;tr|Q8C730|Q8C730_MOUSE Cadherin-16 OS=Mus musculus OX=10090 GN=Cdh16 PE=1 SV=1;tr|Q3TPA4|Q3TPA4_MOUSE Cadherin-16 OS=Mus musculus OX=10090 GN=Cdh16 PE=1 SV=1	11	23	23	23	14	13	13	18	12	13	14	13	13	18	12	13	14	13	13	18	12	13	41.9	41.9	41.9	89.859	830	830;815;800;223;163;142;149;179;75;93;141	2.03	52	60	57	0	236.39	By MS/MS	By MS/MS	By MS/MS	By MS/MS	By MS/MS	By MS/MS	36.1	34.7
O88342;A0A0J9YU05	O88342;A0A0J9YU05	17;9	17;9	17;9	WD repeat-containing protein 1	Wdr1	sp|O88342|WDR1_MOUSE WD repeat-containing protein 1 OS=Mus musculus OX=10090 GN=Wdr1 PE=1 SV=3;tr|A0A0J9YU05|A0A0J9YU05_MOUSE WD repeat-containing protein 1 OS=Mus musculus OX=10090 GN=Wdr1 PE=1 SV=1	2	17	17	17	1	1	1	2	17	6	1	1	1	2	17	6	1	1	1	2	17	6	43.7	43.7	43.7	66.406	606	606;333	1.96	26	25	23	0	73.957	By MS/MS	By MS/MS	By MS/MS	By MS/MS	By MS/MS	By MS/MS	3.5	3.5
O88343;E9Q8N8	O88343;E9Q8N8	29;26	29;26	1;1	Electrogenic sodium bicarbonate cotransporter 1;Anion exchange protein	Slc4a4	sp|O88343|S4A4_MOUSE Electrogenic sodium bicarbonate cotransporter 1 OS=Mus musculus OX=10090 GN=Slc4a4 PE=1 SV=2;tr|E9Q8N8|E9Q8N8_MOUSE Anion exchange protein OS=Mus musculus OX=10090 GN=Slc4a4 PE=1 SV=1	2	29	29	1	16	17	23	24	13	17	16	17	23	24	13	17	1	1	1	1	0	0	24.8	24.8	1.4	121.48	1079	1079;1094	2.02	60	66	64	0	177.04	By MS/MS	By MS/MS	By MS/MS	By MS/MS	By MS/MS	By MS/MS	19	19
O88384;E0CYE5;Q91XH6	O88384;E0CYE5;Q91XH6	1;1;1	1;1;1	1;1;1	Vesicle transport through interaction with t-SNAREs homolog 1B	Vti1b	sp|O88384|VTI1B_MOUSE Vesicle transport through interaction with t-SNAREs homolog 1B OS=Mus musculus OX=10090 GN=Vti1b PE=1 SV=1;tr|E0CYE5|E0CYE5_MOUSE Vesicle transport through interaction with t-SNAREs homolog 1B OS=Mus musculus OX=10090 GN=Vti1b PE=1 SV	3	1	1	1	1	1	1	1	1	1	1	1	1	1	1	1	1	1	1	1	1	1	5.2	5.2	5.2	26.713	232	232;54;232	1.83	3	1	2	0	5.2153	By MS/MS	By MS/MS	By matching	By MS/MS	By matching	By matching	5.2	5.2
O88428;A0A494B923;A0A494BB18	O88428;A0A494B923;A0A494BB18	34;31;31	34;31;31	33;30;30	Bifunctional 3-phosphoadenosine 5-phosphosulfate synthase 2;Sulfate adenylyltransferase;Adenylyl-sulfate kinase	Papss2	sp|O88428|PAPS2_MOUSE Bifunctional 3-phosphoadenosine 5-phosphosulfate synthase 2 OS=Mus musculus OX=10090 GN=Papss2 PE=1 SV=2;tr|A0A494B923|A0A494B923_MOUSE 3-phosphoadenosine-5-phosphosulfate synthase OS=Mus musculus OX=10090 GN=Papss2 PE=1 SV=1;tr|A	3	34	34	33	2	2	1	27	33	23	2	2	1	27	33	23	2	2	1	27	32	23	60.2	60.2	58.1	70.35	621	621;614;616	1.95	85	64	74	0	119.26	By MS/MS	By MS/MS	By matching	By MS/MS	By MS/MS	By MS/MS	6.9	5.6
O88441	O88441	10	10	10	Metaxin-2	Mtx2	sp|O88441|MTX2_MOUSE Metaxin-2 OS=Mus musculus OX=10090 GN=Mtx2 PE=1 SV=1	1	10	10	10	7	7	8	9	0	9	7	7	8	9	0	9	7	7	8	9	0	9	46.4	46.4	46.4	29.758	263	263	1.97	21	20	19	0	127.86	By MS/MS	By MS/MS	By MS/MS	By MS/MS		By MS/MS	30.8	30.8
O88456;A0A0R4IZW8;A0A0R4J1C2;Q9D7J7	O88456;A0A0R4IZW8;A0A0R4J1C2	5;5;4;1	5;5;4;1	5;5;4;1	Calpain small subunit 1	Capns1	sp|O88456|CPNS1_MOUSE Calpain small subunit 1 OS=Mus musculus OX=10090 GN=Capns1 PE=1 SV=1;tr|A0A0R4IZW8|A0A0R4IZW8_MOUSE Calcium-activated neutral proteinase small subunit OS=Mus musculus OX=10090 GN=Capns1 PE=1 SV=1;tr|A0A0R4J1C2|A0A0R4J1C2_MOUSE Calcium	4	5	5	5	0	0	0	1	4	1	0	0	0	1	4	1	0	0	0	1	4	1	26	26	26	28.463	269	269;268;200;247	2.25	3	6	7	0	26.865				By MS/MS	By MS/MS	By matching	0	0
O88487;A2BFF8;Q3TPJ8;A2BFF5;A2BFF9	O88487;A2BFF8;Q3TPJ8;A2BFF5;A2BFF9	2;2;2;2;2	2;2;2;2;2	2;2;2;2;2	Cytoplasmic dynein 1 intermediate chain 2	Dync1i2	sp|O88487|DC1I2_MOUSE Cytoplasmic dynein 1 intermediate chain 2 OS=Mus musculus OX=10090 GN=Dync1i2 PE=1 SV=1;tr|A2BFF8|A2BFF8_MOUSE Cytoplasmic dynein 1 intermediate chain 2 OS=Mus musculus OX=10090 GN=Dync1i2 PE=1 SV=1;tr|Q3TPJ8|Q3TPJ8_MOUSE Cytoplasmic	5	2	2	2	0	0	0	2	2	2	0	0	0	2	2	2	0	0	0	2	2	2	6.9	6.9	6.9	68.393	612	612;611;632;637;638	2	3	8	3	0	14.211				By matching	By matching	By MS/MS	0	0
O88531;B1B0P8;B1B0P9	O88531;B1B0P8;B1B0P9	2;1;1	2;1;1	2;1;1	Palmitoyl-protein thioesterase 1	Ppt1	sp|O88531|PPT1_MOUSE Palmitoyl-protein thioesterase 1 OS=Mus musculus OX=10090 GN=Ppt1 PE=1 SV=2;tr|B1B0P8|B1B0P8_MOUSE Palmitoyl-protein hydrolase 1 OS=Mus musculus OX=10090 GN=Ppt1 PE=1 SV=1;tr|B1B0P9|B1B0P9_MOUSE Palmitoyl-protein hydrolase 1 OS=Mus mus	3	2	2	2	1	1	1	2	1	1	1	1	1	2	1	1	1	1	1	2	1	1	11.8	11.8	11.8	34.49	306	306;179;197	2.05	6	6	7	0	10.962	By matching	By MS/MS	By MS/MS	By MS/MS	By MS/MS	By MS/MS	3.9	3.9
O88533;Q5SUV9	O88533	7;3	7;3	7;3	Aromatic-L-amino-acid decarboxylase	Ddc	sp|O88533|DDC_MOUSE Aromatic-L-amino-acid decarboxylase OS=Mus musculus OX=10090 GN=Ddc PE=1 SV=1	2	7	7	7	0	0	0	0	7	0	0	0	0	0	7	0	0	0	0	0	7	0	19.6	19.6	19.6	53.873	480	480;253	1.97	10	10	9	0	36.054					By MS/MS		0	0
O88543;F6YCA7	O88543;F6YCA7	2;2	2;2	2;2	COP9 signalosome complex subunit 3	Cops3	sp|O88543|CSN3_MOUSE COP9 signalosome complex subunit 3 OS=Mus musculus OX=10090 GN=Cops3 PE=1 SV=3;tr|F6YCA7|F6YCA7_MOUSE COP9 signalosome complex subunit 3 (Fragment) OS=Mus musculus OX=10090 GN=Cops3 PE=1 SV=1	2	2	2	2	0	0	0	1	2	0	0	0	0	1	2	0	0	0	0	1	2	0	7.6	7.6	7.6	47.832	423	423;244	2	3	3	3	0	9.899				By matching	By MS/MS		0	0
O88544;F6QTS1;D3YV99	O88544;F6QTS1	3;2;1	3;2;1	3;2;1	COP9 signalosome complex subunit 4	Cops4	sp|O88544|CSN4_MOUSE COP9 signalosome complex subunit 4 OS=Mus musculus OX=10090 GN=Cops4 PE=1 SV=1;tr|F6QTS1|F6QTS1_MOUSE COP9 signalosome complex subunit 4 (Fragment) OS=Mus musculus OX=10090 GN=Cops4 PE=1 SV=1	3	3	3	3	0	0	0	0	3	0	0	0	0	0	3	0	0	0	0	0	3	0	9.4	9.4	9.4	46.284	406	406;253;244	2	1	3	1	0	5.3924					By MS/MS		0	0
O88569;A0A0N4SUM2	O88569	32;15	32;15	31;14	Heterogeneous nuclear ribonucleoproteins A2/B1	Hnrnpa2b1	sp|O88569|ROA2_MOUSE Heterogeneous nuclear ribonucleoproteins A2/B1 OS=Mus musculus OX=10090 GN=Hnrnpa2b1 PE=1 SV=2	2	32	32	31	20	20	22	10	30	24	20	20	22	10	30	24	20	20	22	10	29	24	60.1	60.1	60.1	37.402	353	353;155	2.05	95	104	111	0	323.31	By MS/MS	By MS/MS	By MS/MS	By MS/MS	By MS/MS	By MS/MS	53	56.9
O88575;A0A1L1STV0;Q8VDB9;F6TTF6;F7AVF9;E9Q0H0	O88575;A0A1L1STV0	3;3;1;1;1;1	3;3;1;1;1;1	3;3;1;1;1;1	Sodium- and chloride-dependent transporter XTRP3B	Slc6a20b	sp|O88575|S620B_MOUSE Sodium- and chloride-dependent transporter XTRP3B OS=Mus musculus OX=10090 GN=Slc6a20b PE=1 SV=3;tr|A0A1L1STV0|A0A1L1STV0_MOUSE Transporter OS=Mus musculus OX=10090 GN=Slc6a20b PE=1 SV=1	6	3	3	3	2	2	2	2	0	1	2	2	2	2	0	1	2	2	2	2	0	1	8.7	8.7	8.7	70.686	635	635;532;592;59;74;555	1.78	4	3	2	0	19.185	By MS/MS	By MS/MS	By MS/MS	By MS/MS		By matching	7.2	7.2
O88576;A0A217FL56	O88576;A0A217FL56	2;1	2;1	2;1	Sodium-dependent neutral amino acid transporter B(0)AT3	Slc6a18	sp|O88576|S6A18_MOUSE Sodium-dependent neutral amino acid transporter B(0)AT3 OS=Mus musculus OX=10090 GN=Slc6a18 PE=1 SV=1;tr|A0A217FL56|A0A217FL56_MOUSE Transporter OS=Mus musculus OX=10090 GN=Slc6a18 PE=1 SV=1	2	2	2	2	1	1	0	2	0	0	1	1	0	2	0	0	1	1	0	2	0	0	2.6	2.6	2.6	69.228	615	615;542	2	1	2	1	0.00041771	3.209	By matching	By MS/MS		By MS/MS			1.1	1.1
O88587;D3Z227	O88587	12;5	12;5	12;5	Catechol O-methyltransferase	Comt	sp|O88587|COMT_MOUSE Catechol O-methyltransferase OS=Mus musculus OX=10090 GN=Comt PE=1 SV=2	2	12	12	12	0	0	0	4	12	7	0	0	0	4	12	7	0	0	0	4	12	7	53.2	53.2	53.2	29.486	265	265;171	2.04	19	16	21	0	57.156				By MS/MS	By MS/MS	By MS/MS	0	0
O88630	O88630	2	2	2	Golgi SNAP receptor complex member 1	Gosr1	sp|O88630|GOSR1_MOUSE Golgi SNAP receptor complex member 1 OS=Mus musculus OX=10090 GN=Gosr1 PE=1 SV=2	1	2	2	2	0	0	0	2	1	2	0	0	0	2	1	2	0	0	0	2	1	2	10	10	10	28.489	250	250	2.12	6	3	8	0	6.7648				By MS/MS	By MS/MS	By MS/MS	0	0
O88643;G5E884;Q61036;A0A0U1RQ87;A3KGC3;S4R2K7;A3KGC4;A3KGC5	O88643;G5E884;Q61036;A0A0U1RQ87;A3KGC3;S4R2K7;A3KGC4;A3KGC5	2;2;1;1;1;1;1;1	1;1;0;0;0;0;0;0	1;1;0;0;0;0;0;0	Serine/threonine-protein kinase PAK 1;Non-specific serine/threonine protein kinase;Serine/threonine-protein kinase PAK 3	Pak1;Pak3	sp|O88643|PAK1_MOUSE Serine/threonine-protein kinase PAK 1 OS=Mus musculus OX=10090 GN=Pak1 PE=1 SV=1;tr|G5E884|G5E884_MOUSE Non-specific serine/threonine protein kinase OS=Mus musculus OX=10090 GN=Pak1 PE=1 SV=1;sp|Q61036|PAK3_MOUSE Serine/threonine-prote	8	2	1	1	0	0	0	0	2	0	0	0	0	0	1	0	0	0	0	0	1	0	4.8	3.1	3.1	60.736	545	545;544;559;118;155;178;195;366	2		1		0.0015302	2.1884					By MS/MS		0	0
O88653;A0A0G2JGQ3	O88653;A0A0G2JGQ3	1;1	1;1	1;1	Ragulator complex protein LAMTOR3	Lamtor3	sp|O88653|LTOR3_MOUSE Ragulator complex protein LAMTOR3 OS=Mus musculus OX=10090 GN=Lamtor3 PE=1 SV=1;tr|A0A0G2JGQ3|A0A0G2JGQ3_MOUSE Late endosomal/lysosomal adaptor and MAPK and MTOR activator 3 (Fragment) OS=Mus musculus OX=10090 GN=Lamtor3 PE=1 SV=1	2	1	1	1	1	1	0	1	1	1	1	1	0	1	1	1	1	1	0	1	1	1	18.5	18.5	18.5	13.553	124	124;36	2.12	2	3	3	0.0015256	2.1753	By MS/MS	By matching		By MS/MS	By MS/MS	By MS/MS	18.5	18.5
O88668;K4DI63	O88668;K4DI63	1;1	1;1	1;1	Protein CREG1	Creg1	sp|O88668|CREG1_MOUSE Protein CREG1 OS=Mus musculus OX=10090 GN=Creg1 PE=1 SV=1;tr|K4DI63|K4DI63_MOUSE Protein CREG1 OS=Mus musculus OX=10090 GN=Creg1 PE=1 SV=1	2	1	1	1	0	0	0	0	1	0	0	0	0	0	1	0	0	0	0	0	1	0	5	5	5	24.452	220	220;94	1.5	1	1		0.00077942	2.3665					By MS/MS		0	0
O88685;B7ZCF1;A2AGN7;A0A087WPH7;F6Q2E3	O88685;B7ZCF1;A2AGN7;A0A087WPH7	8;8;7;5;3	8;8;7;5;3	8;8;7;5;3	26S protease regulatory subunit 6A	Psmc3	sp|O88685|PRS6A_MOUSE 26S proteasome regulatory subunit 6A OS=Mus musculus OX=10090 GN=Psmc3 PE=1 SV=2;tr|B7ZCF1|B7ZCF1_MOUSE 26S proteasome regulatory subunit 6A OS=Mus musculus OX=10090 GN=Psmc3 PE=1 SV=1;tr|A2AGN7|A2AGN7_MOUSE 26S proteasome regulatory	5	8	8	8	0	0	0	3	6	7	0	0	0	3	6	7	0	0	0	3	6	7	29.4	29.4	29.4	49.548	442	442;451;400;305;203	1.95	13	13	11	0	38.847				By matching	By MS/MS	By MS/MS	0	0
O88696	O88696	2	2	2	ATP-dependent Clp protease proteolytic subunit, mitochondrial	Clpp	sp|O88696|CLPP_MOUSE ATP-dependent Clp protease proteolytic subunit, mitochondrial OS=Mus musculus OX=10090 GN=Clpp PE=1 SV=1	1	2	2	2	1	1	2	2	2	2	1	1	2	2	2	2	1	1	2	2	2	2	6.6	6.6	6.6	29.8	272	272	2	7	7	7	0	4.0795	By matching	By MS/MS	By MS/MS	By MS/MS	By MS/MS	By MS/MS	2.6	2.6
O88746;Q3UDC3;A0A1D5RL90	O88746;Q3UDC3;A0A1D5RL90	2;2;1	2;2;1	2;2;1	Target of Myb protein 1	Tom1	sp|O88746|TOM1_MOUSE Target of Myb protein 1 OS=Mus musculus OX=10090 GN=Tom1 PE=1 SV=1;tr|Q3UDC3|Q3UDC3_MOUSE Target of Myb protein 1 OS=Mus musculus OX=10090 GN=Tom1 PE=1 SV=1;tr|A0A1D5RL90|A0A1D5RL90_MOUSE Target of Myb protein 1 (Fragment) OS=Mus muscu	3	2	2	2	0	0	0	0	2	0	0	0	0	0	2	0	0	0	0	0	2	0	4.9	4.9	4.9	54.325	492	492;516;96	1.67	1	2		0	3.9801					By MS/MS		0	0
O88792	O88792	1	1	1	Junctional adhesion molecule A	F11r	sp|O88792|JAM1_MOUSE Junctional adhesion molecule A OS=Mus musculus OX=10090 GN=F11r PE=1 SV=2	1	1	1	1	0	0	0	1	0	0	0	0	0	1	0	0	0	0	0	1	0	0	3	3	3	32.423	300	300	2.5		1	1	0.0003917	2.4335				By MS/MS			0	0
O88819	O88819	2	2	2	Alpha-(1,3)-fucosyltransferase 9	Fut9	sp|O88819|FUT9_MOUSE 4-galactosyl-N-acetylglucosaminide 3-alpha-L-fucosyltransferase 9 OS=Mus musculus OX=10090 GN=Fut9 PE=1 SV=1	1	2	2	2	0	0	0	2	1	0	0	0	0	2	1	0	0	0	0	2	1	0	6.4	6.4	6.4	42.041	359	359	2.17	1	3	2	0	3.8113				By MS/MS	By matching		0	0
O88833;A2A977;A2A8T1;F8WGU9;Q91WL5;A2A974;Q91WU1	O88833;A2A977;A2A8T1	9;9;6;3;1;1;1	8;8;5;3;1;1;1	8;8;5;3;1;1;1	Cytochrome P450 4A10	Cyp4a10;Cyp4a32	sp|O88833|CP4AA_MOUSE Cytochrome P450 4A10 OS=Mus musculus OX=10090 GN=Cyp4a10 PE=1 SV=2;tr|A2A977|A2A977_MOUSE Cytochrome P450 4A10 OS=Mus musculus OX=10090 GN=Cyp4a10 PE=1 SV=1;tr|A2A8T1|A2A8T1_MOUSE Cytochrome P450, family 4, subfamily a, polypeptide 32	7	9	8	8	1	0	3	9	0	1	0	0	2	8	0	1	0	0	2	8	0	1	24.6	21.4	21.4	58.33	509	509;499;509;509;508;508;443	2.04	7	9	8	0	28.095	By matching		By MS/MS	By MS/MS		By matching	3.1	0
O88844;A0A087WPT4;A0A087WRS9;D3YVY3;A0A087WRM4	O88844;A0A087WPT4;A0A087WRS9	33;18;18;15;10	31;16;16;13;10	31;16;16;13;10	Isocitrate dehydrogenase [NADP] cytoplasmic	Idh1	sp|O88844|IDHC_MOUSE Isocitrate dehydrogenase [NADP] cytoplasmic OS=Mus musculus OX=10090 GN=Idh1 PE=1 SV=2;tr|A0A087WPT4|A0A087WPT4_MOUSE Isocitrate dehydrogenase [NADP] cytoplasmic (Fragment) OS=Mus musculus OX=10090 GN=Idh1 PE=1 SV=1;tr|A0A087WRS9|A0A08	5	33	31	31	5	4	7	27	32	28	5	4	7	25	31	26	5	4	7	25	31	26	76.1	72.2	72.2	46.674	414	414;187;202;143;84	1.99	93	89	90	0	221.73	By MS/MS	By MS/MS	By MS/MS	By MS/MS	By MS/MS	By MS/MS	13.8	12.6
O88851	O88851	5	5	5	Putative hydrolase RBBP9	Rbbp9	sp|O88851|RBBP9_MOUSE Putative hydrolase RBBP9 OS=Mus musculus OX=10090 GN=Rbbp9 PE=1 SV=2	1	5	5	5	0	0	0	1	5	1	0	0	0	1	5	1	0	0	0	1	5	1	44.6	44.6	44.6	20.911	186	186	2.11	8	8	11	0	24.27				By MS/MS	By MS/MS	By MS/MS	0	0
O88909;Q3UXZ9	O88909	8;1	8;1	8;1	Solute carrier family 22 member 8	Slc22a8	sp|O88909|S22A8_MOUSE Solute carrier family 22 member 8 OS=Mus musculus OX=10090 GN=Slc22a8 PE=1 SV=2	2	8	8	8	4	3	5	7	0	3	4	3	5	7	0	3	4	3	5	7	0	3	19	19	19	59.246	537	537;1690	2.17	6	7	10	0	25.849	By MS/MS	By MS/MS	By MS/MS	By MS/MS		By matching	5.2	3.7
O88952;Q8JZS0;O88951;Q3TUM0	O88952	8;2;1;1	8;2;1;1	8;2;1;1	Protein lin-7 homolog C	Lin7c	sp|O88952|LIN7C_MOUSE Protein lin-7 homolog C OS=Mus musculus OX=10090 GN=Lin7c PE=1 SV=2	4	8	8	8	6	6	2	0	4	4	6	6	2	0	4	4	6	6	2	0	4	4	66.5	66.5	66.5	21.834	197	197;233;207;111	2.1	8	11	11	0	48.13	By MS/MS	By MS/MS	By MS/MS		By MS/MS	By MS/MS	56.3	56.3
O88958;A0A494B9X2;D3Z0R5;A0A494BB68;Q9CRC9;D3YWR1	O88958;A0A494B9X2;D3Z0R5;A0A494BB68	5;4;3;3;1;1	5;4;3;3;1;1	5;4;3;3;1;1	Glucosamine-6-phosphate isomerase 1	Gnpda1	sp|O88958|GNPI1_MOUSE Glucosamine-6-phosphate isomerase 1 OS=Mus musculus OX=10090 GN=Gnpda1 PE=1 SV=3;tr|A0A494B9X2|A0A494B9X2_MOUSE Glucosamine-6-phosphate deaminase OS=Mus musculus OX=10090 GN=Gnpda1 PE=1 SV=1;tr|D3Z0R5|D3Z0R5_MOUSE Glucosamine-6-phosph	6	5	5	5	0	0	0	2	5	2	0	0	0	2	5	2	0	0	0	2	5	2	33.9	33.9	33.9	32.549	289	289;169;124;177;276;270	2.08	7	8	9	0	49.079				By matching	By MS/MS	By matching	0	0
O88986;A0A2R8VHE4;E9PWY6	O88986;A0A2R8VHE4;E9PWY6	9;6;6	9;6;6	9;6;6	2-amino-3-ketobutyrate coenzyme A ligase, mitochondrial	Gcat	sp|O88986|KBL_MOUSE 2-amino-3-ketobutyrate coenzyme A ligase, mitochondrial OS=Mus musculus OX=10090 GN=Gcat PE=1 SV=2;tr|A0A2R8VHE4|A0A2R8VHE4_MOUSE 2-amino-3-ketobutyrate coenzyme A ligase, mitochondrial (Fragment) OS=Mus musculus OX=10090 GN=Gcat PE=1 S	3	9	9	9	0	0	0	4	3	7	0	0	0	4	3	7	0	0	0	4	3	7	27.4	27.4	27.4	44.93	416	416;227;382	2.15	7	9	11	0	19.281				By MS/MS	By MS/MS	By MS/MS	0	0
O89017	O89017	9	9	9	Legumain	Lgmn	sp|O89017|LGMN_MOUSE Legumain OS=Mus musculus OX=10090 GN=Lgmn PE=1 SV=1	1	9	9	9	1	1	1	3	8	6	1	1	1	3	8	6	1	1	1	3	8	6	27.6	27.6	27.6	49.372	435	435	2.2	9	14	17	0	61.088	By matching	By MS/MS	By MS/MS	By MS/MS	By MS/MS	By MS/MS	6	6
O89020	O89020	2	2	2	Afamin	Afm	sp|O89020|AFAM_MOUSE Afamin OS=Mus musculus OX=10090 GN=Afm PE=1 SV=2	1	2	2	2	0	0	0	0	2	0	0	0	0	0	2	0	0	0	0	0	2	0	3.3	3.3	3.3	69.378	608	608	2	1	2	1	0.0088059	1.5295					By MS/MS		0	0
O89023	O89023	3	3	3	Tripeptidyl-peptidase 1	Tpp1	sp|O89023|TPP1_MOUSE Tripeptidyl-peptidase 1 OS=Mus musculus OX=10090 GN=Tpp1 PE=1 SV=2	1	3	3	3	2	2	3	3	3	3	2	2	3	3	3	3	2	2	3	3	3	3	10.5	10.5	10.5	61.341	562	562	2.03	10	11	11	0	46.705	By MS/MS	By MS/MS	By MS/MS	By MS/MS	By MS/MS	By MS/MS	8	8
O89051;A0A2I3BPW7	O89051;A0A2I3BPW7	1;1	1;1	1;1	Integral membrane protein 2B;BRI2, membrane form;BRI2 intracellular domain;BRI2C, soluble form;Bri23 peptide	Itm2b	sp|O89051|ITM2B_MOUSE Integral membrane protein 2B OS=Mus musculus OX=10090 GN=Itm2b PE=1 SV=1;tr|A0A2I3BPW7|A0A2I3BPW7_MOUSE Integral membrane protein 2 (Fragment) OS=Mus musculus OX=10090 GN=Itm2b PE=1 SV=1	2	1	1	1	0	0	0	1	0	0	0	0	0	1	0	0	0	0	0	1	0	0	12	12	12	30.26	266	266;144	2	1	1	1	0	5.6213				By MS/MS			0	0
O89079;D3Z315;F6YFR7;E9Q6I5;F6XIG5	O89079;D3Z315;F6YFR7	4;3;3;1;1	4;3;3;1;1	4;3;3;1;1	Coatomer subunit epsilon	Cope	sp|O89079|COPE_MOUSE Coatomer subunit epsilon OS=Mus musculus OX=10090 GN=Cope PE=1 SV=3;tr|D3Z315|D3Z315_MOUSE Coatomer subunit epsilon (Fragment) OS=Mus musculus OX=10090 GN=Cope PE=1 SV=1;tr|F6YFR7|F6YFR7_MOUSE Coatomer subunit epsilon (Fragment) OS=Mus	5	4	4	4	0	0	0	1	4	3	0	0	0	1	4	3	0	0	0	1	4	3	27.3	27.3	27.3	34.567	308	308;227;234;112;116	1.88	7	5	5	0	10.138				By MS/MS	By MS/MS	By MS/MS	0	0
O89086;Q8BG13;S4R2M6	O89086;Q8BG13;S4R2M6	5;5;4	5;5;4	5;5;4	RNA-binding protein 3	Rbm3	sp|O89086|RBM3_MOUSE RNA-binding protein 3 OS=Mus musculus OX=10090 GN=Rbm3 PE=1 SV=1;tr|Q8BG13|Q8BG13_MOUSE RNA-binding protein 3 OS=Mus musculus OX=10090 GN=Rbm3 PE=1 SV=1;tr|S4R2M6|S4R2M6_MOUSE RNA-binding protein 3 OS=Mus musculus OX=10090 GN=Rbm3 PE=1	3	5	5	5	1	2	1	0	4	2	1	2	1	0	4	2	1	2	1	0	4	2	43.1	43.1	43.1	16.604	153	153;154;90	2.05	6	6	7	0	37.307	By matching	By MS/MS	By MS/MS		By MS/MS	By MS/MS	11.8	36.6
O89106;E9PZ91;E9PVU9;F6SV10;E9Q3M6	O89106;E9PZ91;E9PVU9;F6SV10	4;4;3;2;1	4;4;3;2;1	4;4;3;2;1	Bis(5-adenosyl)-triphosphatase	Fhit	sp|O89106|FHIT_MOUSE Bis(5-adenosyl)-triphosphatase OS=Mus musculus OX=10090 GN=Fhit PE=1 SV=3;tr|E9PZ91|E9PZ91_MOUSE Bis(5-adenosyl)-triphosphatase OS=Mus musculus OX=10090 GN=Fhit PE=1 SV=1;tr|E9PVU9|E9PVU9_MOUSE Bis(5-adenosyl)-triphosphatase (Fragme	5	4	4	4	0	1	1	1	4	4	0	1	1	1	4	4	0	1	1	1	4	4	36	36	36	17.234	150	150;213;124;100;57	2	12	8	12	0	18.284		By matching	By MS/MS	By matching	By MS/MS	By MS/MS	0	6
O89112	O89112	2	2	2	LanC-like protein 1	Lancl1	sp|O89112|LANC1_MOUSE Glutathione S-transferase LANCL1 OS=Mus musculus OX=10090 GN=Lancl1 PE=1 SV=1	1	2	2	2	0	0	0	1	2	0	0	0	0	1	2	0	0	0	0	1	2	0	5.5	5.5	5.5	45.341	399	399	2	2		2	0	5.0229				By MS/MS	By MS/MS		0	0
P00158	P00158	1	1	1	Cytochrome b	Mt-Cyb	sp|P00158|CYB_MOUSE Cytochrome b OS=Mus musculus OX=10090 GN=Mt-Cyb PE=1 SV=1	1	1	1	1	0	0	0	1	0	0	0	0	0	1	0	0	0	0	0	1	0	0	2.4	2.4	2.4	43.209	381	381	2		1		0.0084656	1.5374				By MS/MS			0	0
P00329	P00329	12	12	12	Alcohol dehydrogenase 1	Adh1	sp|P00329|ADH1_MOUSE Alcohol dehydrogenase 1 OS=Mus musculus OX=10090 GN=Adh1 PE=1 SV=2	1	12	12	12	1	1	1	7	12	6	1	1	1	7	12	6	1	1	1	7	12	6	47.2	47.2	47.2	39.771	375	375	2.12	21	23	30	0	41.05	By MS/MS	By MS/MS	By MS/MS	By MS/MS	By MS/MS	By MS/MS	4.3	4.3
P00375	P00375	3	3	3	Dihydrofolate reductase	Dhfr	sp|P00375|DYR_MOUSE Dihydrofolate reductase OS=Mus musculus OX=10090 GN=Dhfr PE=1 SV=3	1	3	3	3	0	0	0	0	3	1	0	0	0	0	3	1	0	0	0	0	3	1	27.8	27.8	27.8	21.606	187	187	2.1	3	3	4	0	14.275					By MS/MS	By MS/MS	0	0
P00397	P00397	3	3	3	Cytochrome c oxidase subunit 1	Mtco1	sp|P00397|COX1_MOUSE Cytochrome c oxidase subunit 1 OS=Mus musculus OX=10090 GN=Mtco1 PE=1 SV=2	1	3	3	3	1	2	2	3	0	0	1	2	2	3	0	0	1	2	2	3	0	0	8	8	8	56.909	514	514	2.1	3	3	4	0	48.65	By MS/MS	By MS/MS	By MS/MS	By MS/MS			6.4	6.4
P00405	P00405	8	8	8	Cytochrome c oxidase subunit 2	Mtco2	sp|P00405|COX2_MOUSE Cytochrome c oxidase subunit 2 OS=Mus musculus OX=10090 GN=Mtco2 PE=1 SV=1	1	8	8	8	6	7	7	8	1	6	6	7	7	8	1	6	6	7	7	8	1	6	56.8	56.8	56.8	25.976	227	227	2.02	37	42	39	0	122.3	By MS/MS	By MS/MS	By MS/MS	By MS/MS	By matching	By MS/MS	23.8	41
P00416	P00416	1	1	1	Cytochrome c oxidase subunit 3	mt-Co3	sp|P00416|COX3_MOUSE Cytochrome c oxidase subunit 3 OS=Mus musculus OX=10090 GN=mt-Co3 PE=1 SV=2	1	1	1	1	0	0	1	1	0	0	0	0	1	1	0	0	0	0	1	1	0	0	5.4	5.4	5.4	29.922	261	261	2	1	1	1	0.0026168	2.0235			By MS/MS	By MS/MS			0	0
P00493	P00493	3	3	3	Hypoxanthine-guanine phosphoribosyltransferase	Hprt1	sp|P00493|HPRT_MOUSE Hypoxanthine-guanine phosphoribosyltransferase OS=Mus musculus OX=10090 GN=Hprt1 PE=1 SV=3	1	3	3	3	0	0	0	1	3	2	0	0	0	1	3	2	0	0	0	1	3	2	14.2	14.2	14.2	24.57	218	218	2	6	4	6	0	5.2794				By matching	By MS/MS	By MS/MS	0	0
P00920;A0A0A6YX78	P00920;A0A0A6YX78	15;8	15;8	15;8	Carbonic anhydrase 2	Ca2;Car2	sp|P00920|CAH2_MOUSE Carbonic anhydrase 2 OS=Mus musculus OX=10090 GN=Ca2 PE=1 SV=4;tr|A0A0A6YX78|A0A0A6YX78_MOUSE Carbonic anhydrase 2 (Fragment) OS=Mus musculus OX=10090 GN=Car2 PE=1 SV=1	2	15	15	15	2	2	5	7	14	9	2	2	5	7	14	9	2	2	5	7	14	9	75	75	75	29.032	260	260;115	2.01	48	41	49	0	183.96	By MS/MS	By MS/MS	By MS/MS	By MS/MS	By MS/MS	By MS/MS	6.9	6.9
P01029	P01029	4	4	4	Complement C4-B;Complement C4 beta chain;Complement C4 alpha chain;C4a anaphylatoxin;Complement C4 gamma chain	C4b	sp|P01029|CO4B_MOUSE Complement C4-B OS=Mus musculus OX=10090 GN=C4b PE=1 SV=3	1	4	4	4	2	3	2	1	1	1	2	3	2	1	1	1	2	3	2	1	1	1	3.1	3.1	3.1	192.91	1738	1738	1.5	2	2		0	6.6905	By MS/MS	By MS/MS	By matching	By MS/MS	By MS/MS	By matching	2.1	2.6
P01132;A0A0G2JFB8;A0A0G2JDT8;A0A0G2JF92	P01132;A0A0G2JFB8;A0A0G2JDT8;A0A0G2JF92	2;1;1;1	2;1;1;1	2;1;1;1	Pro-epidermal growth factor;Epidermal growth factor	Egf	sp|P01132|EGF_MOUSE Pro-epidermal growth factor OS=Mus musculus OX=10090 GN=Egf PE=1 SV=2;tr|A0A0G2JFB8|A0A0G2JFB8_MOUSE Pro-epidermal growth factor OS=Mus musculus OX=10090 GN=Egf PE=1 SV=1;tr|A0A0G2JDT8|A0A0G2JDT8_MOUSE Pro-epidermal growth factor OS=Mus	4	2	2	2	0	0	0	2	0	1	0	0	0	2	0	1	0	0	0	2	0	1	2.1	2.1	2.1	133.07	1217	1217;254;675;716	2.4	1	1	3	0	3.9783				By MS/MS		By matching	0	0
P01887	P01887	4	4	4	Beta-2-microglobulin	B2m	sp|P01887|B2MG_MOUSE Beta-2-microglobulin OS=Mus musculus OX=10090 GN=B2m PE=1 SV=2	1	4	4	4	2	2	2	2	2	4	2	2	2	2	2	4	2	2	2	2	2	4	58	58	58	13.779	119	119	1.86	9	7	6	0	20.964	By MS/MS	By MS/MS	By MS/MS	By MS/MS	By MS/MS	By MS/MS	26.1	26.1
P01898	P01898	2	1	1	H-2 class I histocompatibility antigen, Q10 alpha chain	H2-Q10	sp|P01898|HA10_MOUSE H-2 class I histocompatibility antigen, Q10 alpha chain OS=Mus musculus OX=10090 GN=H2-Q10 PE=1 SV=3	1	2	1	1	0	0	0	1	1	1	0	0	0	0	1	1	0	0	0	0	1	1	8	4.9	4.9	37.251	325	325	2.25	1	1	2	0	3.5432				By matching	By MS/MS	By matching	0	0
P01899;G3UZP7;P01897	P01899;G3UZP7;P01897	6;6;4	6;6;4	4;4;2	H-2 class I histocompatibility antigen, D-B alpha chain;H-2 class I histocompatibility antigen, L-D alpha chain	H2-D1;H2-L	sp|P01899|HA11_MOUSE H-2 class I histocompatibility antigen, D-B alpha chain OS=Mus musculus OX=10090 GN=H2-D1 PE=1 SV=2;tr|G3UZP7|G3UZP7_MOUSE H-2 class I histocompatibility antigen, D-K alpha chain OS=Mus musculus OX=10090 GN=H2-D1 PE=1 SV=2;sp|P01897|HA	3	6	6	4	2	2	3	5	1	2	2	2	3	5	1	2	1	1	2	3	0	1	19.6	19.6	14.6	40.836	362	362;380;362	2	6	5	6	0	9.8692	By MS/MS	By MS/MS	By MS/MS	By MS/MS	By matching	By MS/MS	5.8	5.8
P01901;A0A494BA33;A0A494BAT0;Q3TH01;G3UXW2;A0A0B4J1G3;A0A494B9G8;P14428;P03991	P01901;A0A494BA33;A0A494BAT0;Q3TH01;G3UXW2;A0A0B4J1G3;A0A494B9G8;P14428;P03991	4;4;4;4;3;2;2;2;2	3;3;3;3;3;1;1;1;1	2;2;2;2;2;1;1;1;1	H-2 class I histocompatibility antigen, K-B alpha chain;Beta-2-microglobulin;H-2 class I histocompatibility antigen, K-Q alpha chain;H-2 class I histocompatibility antigen, K-W28 alpha chain	H2-K1	sp|P01901|HA1B_MOUSE H-2 class I histocompatibility antigen, K-B alpha chain OS=Mus musculus OX=10090 GN=H2-K1 PE=1 SV=1;tr|A0A494BA33|A0A494BA33_MOUSE H-2 class I histocompatibility antigen, K-K alpha chain (Fragment) OS=Mus musculus OX=10090 GN=H2-K1 PE=	9	4	3	2	2	2	3	2	1	1	2	2	3	1	1	1	2	2	2	1	1	1	16.5	13.8	10.6	41.301	369	369;355;356;360;289;187;190;328;368	1.92	5	4	4	0	4.7863	By MS/MS	By MS/MS	By MS/MS	By MS/MS	By matching	By MS/MS	10.6	10.6
P02089	P02089	7	1	1	Hemoglobin subunit beta-2	Hbb-b2	sp|P02089|HBB2_MOUSE Hemoglobin subunit beta-2 OS=Mus musculus OX=10090 GN=Hbb-b2 PE=1 SV=2	1	7	1	1	5	5	5	6	7	6	0	0	0	0	1	0	0	0	0	0	1	0	44.2	8.8	8.8	15.878	147	147	1	1			0	3.5666	By matching	By matching	By matching	By matching	By MS/MS	By matching	35.4	35.4
P02104;Q9CR49	P02104;Q9CR49	2;1	1;1	1;1	Hemoglobin subunit epsilon-Y2	Hbb-y	sp|P02104|HBE_MOUSE Hemoglobin subunit epsilon-Y2 OS=Mus musculus OX=10090 GN=Hbb-y PE=1 SV=2;tr|Q9CR49|Q9CR49_MOUSE Globin b1 OS=Mus musculus OX=10090 GN=Hbb-y PE=1 SV=1	2	2	1	1	1	1	1	1	2	1	0	0	0	0	1	0	0	0	0	0	1	0	12.2	5.4	5.4	16.136	147	147;147	2	1	1	1	0.0032847	1.8348	By matching	By matching	By matching	By matching	By MS/MS	By matching	6.8	6.8
P02463;A0A1B0GSI7;A0A1B0GRC0	P02463;A0A1B0GSI7;A0A1B0GRC0	16;12;10	16;12;10	14;11;9	Collagen alpha-1(IV) chain;Arresten	Col4a1	sp|P02463|CO4A1_MOUSE Collagen alpha-1(IV) chain OS=Mus musculus OX=10090 GN=Col4a1 PE=1 SV=4;tr|A0A1B0GSI7|A0A1B0GSI7_MOUSE Collagen alpha-1(IV) chain OS=Mus musculus OX=10090 GN=Col4a1 PE=1 SV=1;tr|A0A1B0GRC0|A0A1B0GRC0_MOUSE Collagen alpha-1(IV) chain (	3	16	16	14	10	13	12	13	0	4	10	13	12	13	0	4	8	11	10	11	0	3	13.3	13.3	12.7	160.68	1669	1669;1562;328	2.06	32	37	38	0	186.35	By MS/MS	By MS/MS	By MS/MS	By MS/MS		By MS/MS	8.9	11.4
P02469;E9QN70	P02469;E9QN70	56;56	56;56	56;56	Laminin subunit beta-1	Lamb1	sp|P02469|LAMB1_MOUSE Laminin subunit beta-1 OS=Mus musculus OX=10090 GN=Lamb1 PE=1 SV=3;tr|E9QN70|E9QN70_MOUSE Laminin subunit beta-1 OS=Mus musculus OX=10090 GN=Lamb1 PE=1 SV=1	2	56	56	56	35	34	39	40	4	25	35	34	39	40	4	25	35	34	39	40	4	25	40.9	40.9	40.9	197.09	1786	1786;1834	2.11	54	72	76	0	323.31	By MS/MS	By MS/MS	By MS/MS	By MS/MS	By matching	By MS/MS	28.9	25.9
P03888	P03888	1	1	1	NADH-ubiquinone oxidoreductase chain 1	Mtnd1	sp|P03888|NU1M_MOUSE NADH-ubiquinone oxidoreductase chain 1 OS=Mus musculus OX=10090 GN=Mtnd1 PE=1 SV=3	1	1	1	1	1	1	1	1	0	0	1	1	1	1	0	0	1	1	1	1	0	0	6.3	6.3	6.3	36.059	318	318	2	1	1	1	0.00039339	2.4747	By matching	By matching	By MS/MS	By MS/MS			6.3	6.3
P03921	P03921	2	2	2	NADH-ubiquinone oxidoreductase chain 5	Mtnd5	sp|P03921|NU5M_MOUSE NADH-ubiquinone oxidoreductase chain 5 OS=Mus musculus OX=10090 GN=Mtnd5 PE=1 SV=3	1	2	2	2	0	0	1	2	0	0	0	0	1	2	0	0	0	0	1	2	0	0	4.4	4.4	4.4	68.474	607	607	2	2	2	2	0	4.7633			By MS/MS	By MS/MS			0	0
P03930	P03930	2	2	2	ATP synthase protein 8	Mtatp8	sp|P03930|ATP8_MOUSE ATP synthase protein 8 OS=Mus musculus OX=10090 GN=Mtatp8 PE=1 SV=1	1	2	2	2	2	2	2	2	0	2	2	2	2	2	0	2	2	2	2	2	0	2	26.9	26.9	26.9	7.7662	67	67	1.88	3	3	2	0	3.6629	By MS/MS	By MS/MS	By MS/MS	By MS/MS		By MS/MS	26.9	26.9
P03953	P03953	5	5	5	Complement factor D	Cfd	sp|P03953|CFAD_MOUSE Complement factor D OS=Mus musculus OX=10090 GN=Cfd PE=1 SV=1	1	5	5	5	0	0	0	0	5	3	0	0	0	0	5	3	0	0	0	0	5	3	34.7	34.7	34.7	28.057	259	259	1.96	8	9	7	0	19.613					By MS/MS	By MS/MS	0	0
P04117;P24526;O08716;A0A0A6YW05;A0A0A6YXB9;A0A0A6YXI2	P04117	9;1;1;1;1;1	9;1;1;1;1;1	9;1;1;1;1;1	Fatty acid-binding protein, adipocyte	Fabp4	sp|P04117|FABP4_MOUSE Fatty acid-binding protein, adipocyte OS=Mus musculus OX=10090 GN=Fabp4 PE=1 SV=3	6	9	9	9	0	0	0	1	9	5	0	0	0	1	9	5	0	0	0	1	9	5	68.9	68.9	68.9	14.65	132	132;132;132;95;108;142	2.05	13	14	15	0	98.577				By matching	By MS/MS	By MS/MS	0	0
P04186;H3BK95;F6XQ00;B8JJM6;B8JJM5;F6VQX8;B8JJN0;B8JJM3;F6W2T4	P04186;H3BK95;F6XQ00;B8JJM6;B8JJM5;F6VQX8;B8JJN0;B8JJM3;F6W2T4	2;2;2;2;2;2;2;1;1	2;2;2;2;2;2;2;1;1	2;2;2;2;2;2;2;1;1	Complement factor B;Complement factor B Ba fragment;Complement factor B Bb fragment	Cfb;Gm20547	sp|P04186|CFAB_MOUSE Complement factor B OS=Mus musculus OX=10090 GN=Cfb PE=1 SV=2;tr|H3BK95|H3BK95_MOUSE Complement factor B (Fragment) OS=Mus musculus OX=10090 GN=Cfb PE=4 SV=1;tr|F6XQ00|F6XQ00_MOUSE C3/C5 convertase OS=Mus musculus OX=10090 GN=Cfb PE=4	9	2	2	2	0	0	0	0	2	1	0	0	0	0	2	1	0	0	0	0	2	1	2.8	2.8	2.8	85.004	761	761;296;711;713;763;971;1276;234;259	2.09	3	4	4	0	4.0671					By MS/MS	By matching	0	0
P04919	P04919	14	14	14	Band 3 anion transport protein	Slc4a1	sp|P04919|B3AT_MOUSE Band 3 anion transport protein OS=Mus musculus OX=10090 GN=Slc4a1 PE=1 SV=1	1	14	14	14	6	8	7	12	0	3	6	8	7	12	0	3	6	8	7	12	0	3	17.5	17.5	17.5	103.13	929	929	1.91	18	14	14	0	62.79	By MS/MS	By MS/MS	By MS/MS	By MS/MS		By MS/MS	5.8	8.3
P05063	P05063	5	1	1	Fructose-bisphosphate aldolase C	Aldoc	sp|P05063|ALDOC_MOUSE Fructose-bisphosphate aldolase C OS=Mus musculus OX=10090 GN=Aldoc PE=1 SV=4	1	5	1	1	0	0	0	1	5	4	0	0	0	0	1	0	0	0	0	0	1	0	18.2	4.4	4.4	39.394	363	363	2	1	1	1	0.00077851	2.3552				By matching	By MS/MS	By matching	0	0
P05064;A6ZI44;Q9CPQ9;A6ZI46;D3YWI1;D3Z510;A0A0U1RPN8;A0A0U1RPT5;D3YV98;A6ZI47	P05064;A6ZI44;Q9CPQ9;A6ZI46;D3YWI1	24;23;16;16;14;11;11;9;8;8	23;22;15;15;13;11;11;9;8;7	20;19;14;14;10;10;10;8;8;7	Fructose-bisphosphate aldolase A;Fructose-bisphosphate aldolase	Aldoa;Aldoart1	sp|P05064|ALDOA_MOUSE Fructose-bisphosphate aldolase A OS=Mus musculus OX=10090 GN=Aldoa PE=1 SV=2;tr|A6ZI44|A6ZI44_MOUSE Fructose-bisphosphate aldolase OS=Mus musculus OX=10090 GN=Aldoa PE=1 SV=1;tr|Q9CPQ9|Q9CPQ9_MOUSE Fructose-bisphosphate aldolase OS=Mu	10	24	23	20	3	4	6	7	23	17	3	4	6	6	22	16	3	4	6	6	19	13	80.5	78.6	66.8	39.355	364	364;418;364;419;236;180;190;209;193;364	2.01	62	59	63	0	162.17	By MS/MS	By MS/MS	By MS/MS	By MS/MS	By MS/MS	By MS/MS	15.1	19
P05132;P68181	P05132;P68181	3;2	3;2	3;2	cAMP-dependent protein kinase catalytic subunit alpha;cAMP-dependent protein kinase catalytic subunit beta	Prkaca;Prkacb	sp|P05132|KAPCA_MOUSE cAMP-dependent protein kinase catalytic subunit alpha OS=Mus musculus OX=10090 GN=Prkaca PE=1 SV=3;sp|P68181|KAPCB_MOUSE cAMP-dependent protein kinase catalytic subunit beta OS=Mus musculus OX=10090 GN=Prkacb PE=1 SV=2	2	3	3	3	0	0	1	1	1	0	0	0	1	1	1	0	0	0	1	1	1	0	8.5	8.5	8.5	40.57	351	351;351	1.33	2	1		0	8.0289			By MS/MS	By MS/MS	By MS/MS		0	0
P05201;F7ALS6	P05201	16;7	16;7	16;7	Aspartate aminotransferase, cytoplasmic	Got1	sp|P05201|AATC_MOUSE Aspartate aminotransferase, cytoplasmic OS=Mus musculus OX=10090 GN=Got1 PE=1 SV=3	2	16	16	16	0	0	0	3	16	6	0	0	0	3	16	6	0	0	0	3	16	6	55.4	55.4	55.4	46.247	413	413;182	2.04	25	23	28	0	91.002				By MS/MS	By MS/MS	By MS/MS	0	0
P05202	P05202	29	29	29	Aspartate aminotransferase, mitochondrial	Got2	sp|P05202|AATM_MOUSE Aspartate aminotransferase, mitochondrial OS=Mus musculus OX=10090 GN=Got2 PE=1 SV=1	1	29	29	29	5	7	14	21	27	28	5	7	14	21	27	28	5	7	14	21	27	28	74.2	74.2	74.2	47.411	430	430	2	100	98	101	0	323.31	By MS/MS	By MS/MS	By MS/MS	By MS/MS	By MS/MS	By MS/MS	14.4	23.3
P05213;A0A2R8VHF3	P05213;A0A2R8VHF3	29;16	8;7	0;0	Tubulin alpha-1B chain	Tuba1b	sp|P05213|TBA1B_MOUSE Tubulin alpha-1B chain OS=Mus musculus OX=10090 GN=Tuba1b PE=1 SV=2;tr|A0A2R8VHF3|A0A2R8VHF3_MOUSE Tubulin alpha chain (Fragment) OS=Mus musculus OX=10090 GN=Gm49450 PE=3 SV=1	2	29	8	0	9	9	13	26	25	24	3	2	1	6	6	4	0	0	0	0	0	0	79.2	30.8	0	50.151	451	451;267	1.94	18	17	15	0	82.192	By MS/MS	By MS/MS	By MS/MS	By MS/MS	By MS/MS	By MS/MS	29.3	26.8
P05533	P05533	1	1	1	Lymphocyte antigen 6A-2/6E-1	Ly6a	sp|P05533|LY6A_MOUSE Lymphocyte antigen 6A-2/6E-1 OS=Mus musculus OX=10090 GN=Ly6a PE=1 SV=1	1	1	1	1	1	1	1	0	0	0	1	1	1	0	0	0	1	1	1	0	0	0	15.7	15.7	15.7	14.377	134	134	NaN				0.00041806	3.2232	By MS/MS	By matching	By matching				15.7	15.7
P05622;E9QN12	P05622;E9QN12	2;2	2;2	2;2	Platelet-derived growth factor receptor beta	Pdgfrb	sp|P05622|PGFRB_MOUSE Platelet-derived growth factor receptor beta OS=Mus musculus OX=10090 GN=Pdgfrb PE=1 SV=2;tr|E9QN12|E9QN12_MOUSE Platelet-derived growth factor receptor beta OS=Mus musculus OX=10090 GN=Pdgfrb PE=1 SV=1	2	2	2	2	1	1	1	2	1	1	1	1	1	2	1	1	1	1	1	2	1	1	2.1	2.1	2.1	122.79	1098	1098;1103	1.9	4	3	3	0.00041736	3.1972	By MS/MS	By MS/MS	By MS/MS	By MS/MS	By MS/MS	By MS/MS	0.6	0.6
P05977;P09542;A0A087WRZ7;A0A0G2JDM3;E9PWG4;A0A0G2JDW2	P05977;P09542;A0A087WRZ7;A0A0G2JDM3;E9PWG4;A0A0G2JDW2	1;1;1;1;1;1	1;1;1;1;1;1	1;1;1;1;1;1	Myosin light chain 1/3, skeletal muscle isoform;Myosin light chain 3	Myl1;Myl3	sp|P05977|MYL1_MOUSE Myosin light chain 1/3, skeletal muscle isoform OS=Mus musculus OX=10090 GN=Myl1 PE=1 SV=2;sp|P09542|MYL3_MOUSE Myosin light chain 3 OS=Mus musculus OX=10090 GN=Myl3 PE=1 SV=4;tr|A0A087WRZ7|A0A087WRZ7_MOUSE Myosin light chain 1/3, skel	6	1	1	1	0	0	1	0	0	1	0	0	1	0	0	1	0	0	1	0	0	1	8.5	8.5	8.5	20.594	188	188;204;92;127;161;184	2	1	2	1	0	9.0271			By MS/MS			By MS/MS	0	0
P06151;A0A1B0GSX0;A0A1B0GSR9;D3YZQ9;A0A1B0GT41;A0A1B0GQX5;A0A1B0GSL7;A0A1B0GRW9;A0A1B0GS79;A0A1B0GRC1;A0A1B0GRS2	P06151;A0A1B0GSX0;A0A1B0GSR9;D3YZQ9;A0A1B0GT41;A0A1B0GQX5	18;17;16;13;10;10;8;6;6;4;4	17;16;15;12;9;9;8;6;6;4;4	17;16;15;12;9;9;8;6;6;4;4	L-lactate dehydrogenase A chain;L-lactate dehydrogenase	Ldha	sp|P06151|LDHA_MOUSE L-lactate dehydrogenase A chain OS=Mus musculus OX=10090 GN=Ldha PE=1 SV=3;tr|A0A1B0GSX0|A0A1B0GSX0_MOUSE L-lactate dehydrogenase OS=Mus musculus OX=10090 GN=Ldha PE=1 SV=1;tr|A0A1B0GSR9|A0A1B0GSR9_MOUSE L-lactate dehydrogenase OS=Mus	11	18	17	17	1	2	3	7	18	8	1	2	2	6	17	7	1	2	2	6	17	7	62	58.4	58.4	36.498	332	332;361;315;236;176;201;128;104;205;66;68	2.02	34	32	36	0	98.523	By matching	By matching	By MS/MS	By MS/MS	By MS/MS	By MS/MS	10.5	13
P06281;P00796	P06281;P00796	4;3	4;3	4;3	Renin-1;Renin-2;Renin-2 heavy chain;Renin-2 light chain	Ren1;Ren2	sp|P06281|RENI1_MOUSE Renin-1 OS=Mus musculus OX=10090 GN=Ren1 PE=1 SV=1;sp|P00796|RENI2_MOUSE Renin-2 OS=Mus musculus OX=10090 GN=Ren2 PE=1 SV=1	2	4	4	4	0	0	1	2	3	4	0	0	1	2	3	4	0	0	1	2	3	4	14.2	14.2	14.2	44.342	402	402;401	2	7	3	7	0	7.6542			By MS/MS	By MS/MS	By MS/MS	By MS/MS	0	0
P06728	P06728	9	9	9	Apolipoprotein A-IV	Apoa4	sp|P06728|APOA4_MOUSE Apolipoprotein A-IV OS=Mus musculus OX=10090 GN=Apoa4 PE=1 SV=3	1	9	9	9	1	1	1	0	8	1	1	1	1	0	8	1	1	1	1	0	8	1	28.9	28.9	28.9	45.029	395	395	1.85	10	10	6	0	27.407	By MS/MS	By MS/MS	By MS/MS		By MS/MS	By matching	7.3	7.3
P06801;Q3TQP6	P06801;Q3TQP6	26;25	26;25	26;25	NADP-dependent malic enzyme;Malic enzyme	Me1	sp|P06801|MAOX_MOUSE NADP-dependent malic enzyme OS=Mus musculus OX=10090 GN=Me1 PE=1 SV=2;tr|Q3TQP6|Q3TQP6_MOUSE Malic enzyme OS=Mus musculus OX=10090 GN=Me1 PE=1 SV=1	2	26	26	26	2	1	2	10	26	13	2	1	2	10	26	13	2	1	2	10	26	13	68.7	68.7	68.7	63.953	572	572;552	2.04	41	37	46	0	224.01	By matching	By matching	By MS/MS	By MS/MS	By MS/MS	By MS/MS	7.3	3.8
P06802;G3X9S2;A0A0R4J1Q7	P06802;G3X9S2;A0A0R4J1Q7	1;1;1	1;1;1	1;1;1	Ectonucleotide pyrophosphatase/phosphodiesterase family member 1;Alkaline phosphodiesterase I;Nucleotide pyrophosphatase	Enpp1	sp|P06802|ENPP1_MOUSE Ectonucleotide pyrophosphatase/phosphodiesterase family member 1 OS=Mus musculus OX=10090 GN=Enpp1 PE=1 SV=4;tr|G3X9S2|G3X9S2_MOUSE Ectonucleotide pyrophosphatase/phosphodiesterase family member 1 OS=Mus musculus OX=10090 GN=Enpp1 PE=	3	1	1	1	1	1	0	0	0	0	1	1	0	0	0	0	1	1	0	0	0	0	2.8	2.8	2.8	103.17	906	906;905;906	NaN				0	3.8135	By MS/MS	By MS/MS					2.8	2.8
P06869	P06869	2	2	2	Urokinase-type plasminogen activator;Urokinase-type plasminogen activator long chain A;Urokinase-type plasminogen activator short chain A;Urokinase-type plasminogen activator chain B	Plau	sp|P06869|UROK_MOUSE Urokinase-type plasminogen activator OS=Mus musculus OX=10090 GN=Plau PE=1 SV=1	1	2	2	2	1	1	1	0	0	0	1	1	1	0	0	0	1	1	1	0	0	0	6.7	6.7	6.7	48.267	433	433	NaN				0.0025604	1.8556	By MS/MS	By matching	By MS/MS				3.7	3.7
P06909;D6RGQ0;E9Q8I0;E9Q8H9;A0A0A6YVP8;A0A0A6YWP4;Q4LDF6;Q61405;A0A668KLU9	P06909;D6RGQ0;E9Q8I0;E9Q8H9;A0A0A6YVP8;A0A0A6YWP4	8;8;8;6;5;5;1;1;1	8;8;8;6;5;5;1;1;1	8;8;8;6;5;5;1;1;1	Complement factor H	Cfh	sp|P06909|CFAH_MOUSE Complement factor H OS=Mus musculus OX=10090 GN=Cfh PE=1 SV=2;tr|D6RGQ0|D6RGQ0_MOUSE Complement factor H OS=Mus musculus OX=10090 GN=Cfh PE=1 SV=1;tr|E9Q8I0|E9Q8I0_MOUSE Complement factor H OS=Mus musculus OX=10090 GN=Cfh PE=1 SV=1;tr|	9	8	8	8	0	0	0	1	8	4	0	0	0	1	8	4	0	0	0	1	8	4	9.7	9.7	9.7	139.14	1234	1234;1110;1252;1195;707;837;332;303;332	1.92	8	11	6	0	14.362				By matching	By MS/MS	By MS/MS	0	0
P07309	P07309	2	2	2	Transthyretin	Ttr	sp|P07309|TTHY_MOUSE Transthyretin OS=Mus musculus OX=10090 GN=Ttr PE=1 SV=1	1	2	2	2	0	0	0	0	2	1	0	0	0	0	2	1	0	0	0	0	2	1	20.4	20.4	20.4	15.776	147	147	2.2	1	2	2	0.00041511	3.1263					By MS/MS	By MS/MS	0	0
P07356;B0V2N8;B0V2N7;B0V2N5	P07356;B0V2N8;B0V2N7	17;14;14;7	17;14;14;7	17;14;14;7	Annexin A2;Annexin	Anxa2	sp|P07356|ANXA2_MOUSE Annexin A2 OS=Mus musculus OX=10090 GN=Anxa2 PE=1 SV=2;tr|B0V2N8|B0V2N8_MOUSE Annexin (Fragment) OS=Mus musculus OX=10090 GN=Anxa2 PE=1 SV=1;tr|B0V2N7|B0V2N7_MOUSE Annexin (Fragment) OS=Mus musculus OX=10090 GN=Anxa2 PE=1 SV=1	4	17	17	17	4	5	5	8	15	12	4	5	5	8	15	12	4	5	5	8	15	12	56	56	56	38.676	339	339;176;196;272	2.01	32	28	33	0	103.97	By MS/MS	By MS/MS	By MS/MS	By MS/MS	By MS/MS	By MS/MS	14.7	17.4
P07758;A0A0A0MQA3;D3YZL0	P07758;A0A0A0MQA3	16;16;2	16;16;2	1;1;0	Alpha-1-antitrypsin 1-1	Serpina1a	sp|P07758|A1AT1_MOUSE Alpha-1-antitrypsin 1-1 OS=Mus musculus OX=10090 GN=Serpina1a PE=1 SV=4;tr|A0A0A0MQA3|A0A0A0MQA3_MOUSE Alpha-1-antitrypsin 1-1 OS=Mus musculus OX=10090 GN=Serpina1a PE=1 SV=1	3	16	16	1	0	0	0	1	16	10	0	0	0	1	16	10	0	0	0	0	1	1	57.1	57.1	5.3	46.002	413	413;436;96	2.05	19	24	22	0	98.236				By matching	By MS/MS	By MS/MS	0	0
P08003;A0A0R4J0Z1	P08003;A0A0R4J0Z1	15;15	15;15	15;15	Protein disulfide-isomerase A4	Pdia4	sp|P08003|PDIA4_MOUSE Protein disulfide-isomerase A4 OS=Mus musculus OX=10090 GN=Pdia4 PE=1 SV=3;tr|A0A0R4J0Z1|A0A0R4J0Z1_MOUSE Protein disulfide-isomerase A4 OS=Mus musculus OX=10090 GN=Pdia4 PE=1 SV=1	2	15	15	15	7	8	7	9	9	15	7	8	7	9	9	15	7	8	7	9	9	15	26.5	26.5	26.5	71.982	638	638;641	2	32	25	32	0	54.257	By MS/MS	By MS/MS	By MS/MS	By MS/MS	By MS/MS	By MS/MS	14.4	16
P08030;A0A1D5RLR6	P08030;A0A1D5RLR6	2;1	2;1	2;1	Adenine phosphoribosyltransferase	Aprt	sp|P08030|APT_MOUSE Adenine phosphoribosyltransferase OS=Mus musculus OX=10090 GN=Aprt PE=1 SV=2;tr|A0A1D5RLR6|A0A1D5RLR6_MOUSE Adenine phosphoribosyltransferase OS=Mus musculus OX=10090 GN=Aprt PE=1 SV=1	2	2	2	2	0	0	0	1	2	0	0	0	0	1	2	0	0	0	0	1	2	0	14.4	14.4	14.4	19.724	180	180;67	2.14	2	2	3	0	4.8133				By matching	By MS/MS		0	0
P08032	P08032	9	9	9	Spectrin alpha chain, erythrocytic 1	Spta1	sp|P08032|SPTA1_MOUSE Spectrin alpha chain, erythrocytic 1 OS=Mus musculus OX=10090 GN=Spta1 PE=1 SV=3	1	9	9	9	5	5	6	3	0	5	5	5	6	3	0	5	5	5	6	3	0	5	6.2	6.2	6.2	279.86	2415	2415	2.06	5	5	6	0	30.673	By MS/MS	By MS/MS	By MS/MS	By MS/MS		By MS/MS	3.5	3.5
P08113;F7C312	P08113;F7C312	34;19	32;19	32;19	Endoplasmin	Hsp90b1	sp|P08113|ENPL_MOUSE Endoplasmin OS=Mus musculus OX=10090 GN=Hsp90b1 PE=1 SV=2;tr|F7C312|F7C312_MOUSE Endoplasmin (Fragment) OS=Mus musculus OX=10090 GN=Hsp90b1 PE=1 SV=1	2	34	32	32	10	11	14	20	20	30	10	11	14	19	18	29	10	11	14	19	18	29	45.5	43.8	43.8	92.475	802	802;373	1.97	67	54	61	0	152.4	By MS/MS	By MS/MS	By MS/MS	By MS/MS	By MS/MS	By MS/MS	17.3	17.5
P08121;A0A087WPS3	P08121	60;16	60;16	51;16	Collagen alpha-1(III) chain	Col3a1	sp|P08121|CO3A1_MOUSE Collagen alpha-1(III) chain OS=Mus musculus OX=10090 GN=Col3a1 PE=1 SV=4	2	60	60	51	36	37	42	57	0	21	36	37	42	57	0	21	32	33	39	49	0	20	51.4	51.4	44	138.94	1464	1464;195	2.02	118	122	127	0	323.31	By MS/MS	By MS/MS	By MS/MS	By MS/MS		By MS/MS	38.2	40
P08122	P08122	26	26	25	Collagen alpha-2(IV) chain;Canstatin	Col4a2	sp|P08122|CO4A2_MOUSE Collagen alpha-2(IV) chain OS=Mus musculus OX=10090 GN=Col4a2 PE=1 SV=4	1	26	26	25	15	14	20	22	0	3	15	14	20	22	0	3	15	14	19	21	0	3	22.7	22.7	22.7	167.32	1707	1707	2.04	32	36	36	0	152.58	By MS/MS	By MS/MS	By MS/MS	By MS/MS		By MS/MS	12.8	12.8
P08207	P08207	6	6	6	Protein S100-A10	S100a10	sp|P08207|S10AA_MOUSE Protein S100-A10 OS=Mus musculus OX=10090 GN=S100a10 PE=1 SV=2	1	6	6	6	3	3	3	3	4	4	3	3	3	3	4	4	3	3	3	3	4	4	63.9	63.9	63.9	11.186	97	97	2	10	10	10	0	31.18	By MS/MS	By MS/MS	By MS/MS	By MS/MS	By MS/MS	By MS/MS	54.6	54.6
P08226;A0A1B0GX15;G3UWN5;G3UZM8	P08226	7;3;3;1	7;3;3;1	7;3;3;1	Apolipoprotein E	Apoe	sp|P08226|APOE_MOUSE Apolipoprotein E OS=Mus musculus OX=10090 GN=Apoe PE=1 SV=2	4	7	7	7	0	0	0	0	5	7	0	0	0	0	5	7	0	0	0	0	5	7	26.4	26.4	26.4	35.866	311	311;231;232;146	1.88	10	7	7	0	23.95					By MS/MS	By MS/MS	0	0
P08228	P08228	13	13	13	Superoxide dismutase [Cu-Zn]	Sod1	sp|P08228|SODC_MOUSE Superoxide dismutase [Cu-Zn] OS=Mus musculus OX=10090 GN=Sod1 PE=1 SV=2	1	13	13	13	3	3	2	3	12	12	3	3	2	3	12	12	3	3	2	3	12	12	59.1	59.1	59.1	15.942	154	154	2.09	31	28	40	0	72.199	By MS/MS	By MS/MS	By MS/MS	By MS/MS	By MS/MS	By MS/MS	31.8	31.8
P08249;A0A0G2JF23;A0A0G2JGY4	P08249	27;11;8	27;11;8	27;11;8	Malate dehydrogenase, mitochondrial	Mdh2	sp|P08249|MDHM_MOUSE Malate dehydrogenase, mitochondrial OS=Mus musculus OX=10090 GN=Mdh2 PE=1 SV=3	3	27	27	27	21	22	21	19	22	24	21	22	21	19	22	24	21	22	21	19	22	24	70.7	70.7	70.7	35.611	338	338;199;153	1.98	83	74	78	0	206.42	By MS/MS	By MS/MS	By MS/MS	By MS/MS	By MS/MS	By MS/MS	66	66
P08752;A0A0A6YWA9	P08752;A0A0A6YWA9	17;10	17;10	8;7	Guanine nucleotide-binding protein G(i) subunit alpha-2	Gnai2	sp|P08752|GNAI2_MOUSE Guanine nucleotide-binding protein G(i) subunit alpha-2 OS=Mus musculus OX=10090 GN=Gnai2 PE=1 SV=5;tr|A0A0A6YWA9|A0A0A6YWA9_MOUSE Guanine nucleotide-binding protein G(i) subunit alpha-2 (Fragment) OS=Mus musculus OX=10090 GN=Gnai2 PE	2	17	17	8	8	8	9	17	4	8	8	8	9	17	4	8	3	3	4	8	0	4	51	51	27.9	40.489	355	355;160	2.04	22	22	25	0	74.36	By MS/MS	By MS/MS	By MS/MS	By MS/MS	By MS/MS	By MS/MS	30.7	30.7
P08775;A0A0R4J0V5	P08775;A0A0R4J0V5	1;1	1;1	1;1	DNA-directed RNA polymerase II subunit RPB1	Polr2a	sp|P08775|RPB1_MOUSE DNA-directed RNA polymerase II subunit RPB1 OS=Mus musculus OX=10090 GN=Polr2a PE=1 SV=3;tr|A0A0R4J0V5|A0A0R4J0V5_MOUSE DNA-directed RNA polymerase subunit OS=Mus musculus OX=10090 GN=Polr2a PE=1 SV=1	2	1	1	1	0	0	1	0	0	0	0	0	1	0	0	0	0	0	1	0	0	0	0.8	0.8	0.8	217.17	1970	1970;1932	NaN				0.0091132	1.5062			By MS/MS				0	0
P08905;P17897	P08905;P17897	6;3	6;3	6;3	Lysozyme C-2;Lysozyme C-1	Lyz2;Lyz1	sp|P08905|LYZ2_MOUSE Lysozyme C-2 OS=Mus musculus OX=10090 GN=Lyz2 PE=1 SV=2;sp|P17897|LYZ1_MOUSE Lysozyme C-1 OS=Mus musculus OX=10090 GN=Lyz1 PE=1 SV=1	2	6	6	6	1	3	4	0	6	6	1	3	4	0	6	6	1	3	4	0	6	6	44.6	44.6	44.6	16.689	148	148;148	2.02	15	13	16	0	24.795	By MS/MS	By MS/MS	By MS/MS		By MS/MS	By MS/MS	6.8	29.7
P09041	P09041	6	1	1	Phosphoglycerate kinase 2	Pgk2	sp|P09041|PGK2_MOUSE Phosphoglycerate kinase 2 OS=Mus musculus OX=10090 GN=Pgk2 PE=1 SV=4	1	6	1	1	2	2	2	2	6	5	0	0	0	0	1	0	0	0	0	0	1	0	17	2.6	2.6	44.852	417	417	2	1	1	1	1	-2	By matching	By matching	By matching	By matching	By MS/MS	By matching	6	6
P09055	P09055	31	31	31	Integrin beta-1	Itgb1	sp|P09055|ITB1_MOUSE Integrin beta-1 OS=Mus musculus OX=10090 GN=Itgb1 PE=1 SV=1	1	31	31	31	18	19	19	28	3	9	18	19	19	28	3	9	18	19	19	28	3	9	46.2	46.2	46.2	88.231	798	798	2.01	44	48	46	0	258.85	By MS/MS	By MS/MS	By MS/MS	By MS/MS	By MS/MS	By MS/MS	35.1	35
P09103;E9Q8G8	P09103	32;8	32;8	32;8	Protein disulfide-isomerase	P4hb	sp|P09103|PDIA1_MOUSE Protein disulfide-isomerase OS=Mus musculus OX=10090 GN=P4hb PE=1 SV=2	2	32	32	32	16	14	15	22	18	26	16	14	15	22	18	26	16	14	15	22	18	26	62.1	62.1	62.1	57.058	509	509;165	2.09	59	43	75	0	129.19	By MS/MS	By MS/MS	By MS/MS	By MS/MS	By MS/MS	By MS/MS	34.8	30.5
P09242;E9Q7P8;B1AXF5;B1AXF6	P09242	20;8;7;4	20;8;7;4	20;8;7;4	Alkaline phosphatase, tissue-nonspecific isozyme	Alpl	sp|P09242|PPBT_MOUSE Alkaline phosphatase, tissue-nonspecific isozyme OS=Mus musculus OX=10090 GN=Alpl PE=1 SV=2	4	20	20	20	14	14	14	18	0	16	14	14	14	18	0	16	14	14	14	18	0	16	44.8	44.8	44.8	57.514	524	524;216;157;98	2.11	36	47	50	0	269.7	By MS/MS	By MS/MS	By MS/MS	By MS/MS		By MS/MS	39.7	39.7
P09405;A0A087WRM5	P09405	21;2	21;2	21;2	Nucleolin	Ncl	sp|P09405|NUCL_MOUSE Nucleolin OS=Mus musculus OX=10090 GN=Ncl PE=1 SV=2	2	21	21	21	6	5	6	1	19	13	6	5	6	1	19	13	6	5	6	1	19	13	30.8	30.8	30.8	76.722	707	707;76	2.08	22	26	28	0	79.907	By MS/MS	By MS/MS	By MS/MS	By matching	By MS/MS	By MS/MS	9.9	7.1
P09411;S4R2M7	P09411;S4R2M7	30;20	30;20	25;16	Phosphoglycerate kinase 1;Phosphoglycerate kinase	Pgk1	sp|P09411|PGK1_MOUSE Phosphoglycerate kinase 1 OS=Mus musculus OX=10090 GN=Pgk1 PE=1 SV=4;tr|S4R2M7|S4R2M7_MOUSE Phosphoglycerate kinase OS=Mus musculus OX=10090 GN=Pgk1 PE=1 SV=1	2	30	30	25	10	11	11	13	30	26	10	11	11	13	30	26	8	9	9	11	25	21	74.3	74.3	62.4	44.55	417	417;255	2.04	75	70	83	0	263.19	By MS/MS	By MS/MS	By MS/MS	By MS/MS	By MS/MS	By MS/MS	38.4	40
P09470;F6QCP8;D0G895	P09470;F6QCP8	30;23;1	30;23;1	30;23;1	Angiotensin-converting enzyme;Angiotensin-converting enzyme, soluble form	Ace	sp|P09470|ACE_MOUSE Angiotensin-converting enzyme OS=Mus musculus OX=10090 GN=Ace PE=1 SV=3;tr|F6QCP8|F6QCP8_MOUSE Angiotensin-converting enzyme (Fragment) OS=Mus musculus OX=10090 GN=Ace PE=1 SV=1	3	30	30	30	5	5	6	30	3	8	5	5	6	30	3	8	5	5	6	30	3	8	32.2	32.2	32.2	150.92	1312	1312;1016;737	1.95	40	39	34	0	139.96	By MS/MS	By MS/MS	By MS/MS	By MS/MS	By MS/MS	By MS/MS	7.5	7.4
P09528;A0A494BA92;A0A494BAP3;A0A494B9D4	P09528	5;2;1;1	5;2;1;1	5;2;1;1	Ferritin heavy chain;Ferritin heavy chain, N-terminally processed	Fth1	sp|P09528|FRIH_MOUSE Ferritin heavy chain OS=Mus musculus OX=10090 GN=Fth1 PE=1 SV=2	4	5	5	5	1	1	1	2	3	5	1	1	1	2	3	5	1	1	1	2	3	5	52.7	52.7	52.7	21.066	182	182;136;59;116	2.12	7	7	10	0	16.722	By MS/MS	By matching	By matching	By matching	By MS/MS	By MS/MS	8.2	8.2
P09602;A3KGL9;B7ZCQ3;F6W687;Q5XK38;A0A087WR34	P09602;A3KGL9;B7ZCQ3;F6W687;Q5XK38	5;5;5;5;4;1	5;5;5;5;4;1	5;5;5;5;4;1	Non-histone chromosomal protein HMG-17	Hmgn2	sp|P09602|HMGN2_MOUSE Non-histone chromosomal protein HMG-17 OS=Mus musculus OX=10090 GN=Hmgn2 PE=1 SV=2;tr|A3KGL9|A3KGL9_MOUSE Non-histone chromosomal protein HMG-17 OS=Mus musculus OX=10090 GN=Hmgn2 PE=1 SV=1;tr|B7ZCQ3|B7ZCQ3_MOUSE Non-histone chromosoma	6	5	5	5	3	3	4	0	4	3	3	3	4	0	4	3	3	3	4	0	4	3	33.3	33.3	33.3	9.4226	90	90;96;109;112;92;119	2	6	8	6	0	7.0568	By MS/MS	By MS/MS	By MS/MS		By MS/MS	By MS/MS	28.9	28.9
P09671;A0A3B2WBF0	P09671;A0A3B2WBF0	13;11	13;11	13;11	Superoxide dismutase [Mn], mitochondrial	Sod2	sp|P09671|SODM_MOUSE Superoxide dismutase [Mn], mitochondrial OS=Mus musculus OX=10090 GN=Sod2 PE=1 SV=3;tr|A0A3B2WBF0|A0A3B2WBF0_MOUSE Superoxide dismutase OS=Mus musculus OX=10090 GN=Sod2 PE=1 SV=1	2	13	13	13	6	6	10	9	13	13	6	6	10	9	13	13	6	6	10	9	13	13	65.3	65.3	65.3	24.603	222	222;182	1.96	58	46	52	0	142.64	By MS/MS	By MS/MS	By MS/MS	By MS/MS	By MS/MS	By MS/MS	44.1	44.1
P09803;A0A0R4IZW5	P09803;A0A0R4IZW5	6;6	6;6	6;6	Cadherin-1;E-Cad/CTF1;E-Cad/CTF2;E-Cad/CTF3	Cdh1	sp|P09803|CADH1_MOUSE Cadherin-1 OS=Mus musculus OX=10090 GN=Cdh1 PE=1 SV=1;tr|A0A0R4IZW5|A0A0R4IZW5_MOUSE Cadherin-1 OS=Mus musculus OX=10090 GN=Cdh1 PE=1 SV=1	2	6	6	6	2	3	3	2	2	2	2	3	3	2	2	2	2	3	3	2	2	2	10.7	10.7	10.7	98.255	884	884;884	2	5	3	5	0	23.378	By MS/MS	By MS/MS	By MS/MS	By MS/MS	By MS/MS	By MS/MS	6.4	6.4
P09813	P09813	2	2	2	Apolipoprotein A-II;Proapolipoprotein A-II	Apoa2	sp|P09813|APOA2_MOUSE Apolipoprotein A-II OS=Mus musculus OX=10090 GN=Apoa2 PE=1 SV=2	1	2	2	2	1	1	1	1	2	1	1	1	1	1	2	1	1	1	1	1	2	1	18.6	18.6	18.6	11.309	102	102	1.83	5	4	3	0	4.4766	By matching	By MS/MS	By matching	By matching	By MS/MS	By matching	9.8	9.8
P09925;A0A0A6YVR9;V9GXE6	P09925;A0A0A6YVR9;V9GXE6	3;3;3	3;3;3	3;3;3	Surfeit locus protein 1	Surf1	sp|P09925|SURF1_MOUSE Surfeit locus protein 1 OS=Mus musculus OX=10090 GN=Surf1 PE=1 SV=3;tr|A0A0A6YVR9|A0A0A6YVR9_MOUSE SURF1-like protein (Fragment) OS=Mus musculus OX=10090 GN=Surf1 PE=1 SV=1;tr|V9GXE6|V9GXE6_MOUSE SURF1-like protein (Fragment) OS=Mus m	3	3	3	3	3	3	2	3	0	1	3	3	2	3	0	1	3	3	2	3	0	1	5.2	5.2	5.2	34.798	306	306;240;248	1.78	4	3	2	0	5.1595	By MS/MS	By MS/MS	By MS/MS	By MS/MS		By matching	5.2	5.2
P0C028;P0C027;Q8R2U6	P0C028;P0C027;Q8R2U6	1;1;1	1;1;1	1;1;1	Diphosphoinositol polyphosphate phosphohydrolase 3-beta;Diphosphoinositol polyphosphate phosphohydrolase 3-alpha;Diphosphoinositol polyphosphate phosphohydrolase 2	Nudt11;Nudt10;Nudt4	sp|P0C028|NUD11_MOUSE Diphosphoinositol polyphosphate phosphohydrolase 3-beta OS=Mus musculus OX=10090 GN=Nudt11 PE=1 SV=1;sp|P0C027|NUD10_MOUSE Diphosphoinositol polyphosphate phosphohydrolase 3-alpha OS=Mus musculus OX=10090 GN=Nudt10 PE=1 SV=1;sp|Q8R2U6	3	1	1	1	0	0	0	0	1	1	0	0	0	0	1	1	0	0	0	0	1	1	9.1	9.1	9.1	18.593	164	164;164;179	2.25	1	1	2	0	4.4276					By MS/MS	By MS/MS	0	0
P0C6F1;D3Z667;A0A140LHI3	P0C6F1;D3Z667;A0A140LHI3	2;2;1	2;2;1	2;2;1	Dynein heavy chain 2, axonemal	Dnah2	sp|P0C6F1|DYH2_MOUSE Dynein heavy chain 2, axonemal OS=Mus musculus OX=10090 GN=Dnah2 PE=1 SV=1;tr|D3Z667|D3Z667_MOUSE Dynein heavy chain 2, axonemal OS=Mus musculus OX=10090 GN=Dnah2 PE=1 SV=1;tr|A0A140LHI3|A0A140LHI3_MOUSE Dynein heavy chain 2, axonemal	3	2	2	2	1	1	0	1	1	1	1	1	0	1	1	1	1	1	0	1	1	1	0.7	0.7	0.7	511.56	4456	4456;4462;232	1.75	1	3		0.0090814	1.4852	By MS/MS	By matching		By matching	By matching	By MS/MS	0.5	0.5
P0C8K7;S4R191;S4R1P3;S4R2T3	P0C8K7;S4R191;S4R1P3;S4R2T3	1;1;1;1	1;1;1;1	1;1;1;1	Small integral membrane protein 1	Smim1	sp|P0C8K7|SMIM1_MOUSE Small integral membrane protein 1 OS=Mus musculus OX=10090 GN=Smim1 PE=1 SV=1;tr|S4R191|S4R191_MOUSE Small integral membrane protein 1 (Fragment) OS=Mus musculus OX=10090 GN=Smim1 PE=1 SV=8;tr|S4R1P3|S4R1P3_MOUSE Small integral membra	4	1	1	1	1	1	0	1	1	0	1	1	0	1	1	0	1	1	0	1	1	0	15.4	15.4	15.4	8.764	78	78;24;33;67	2.25	1	1	2	0	5.5808	By MS/MS	By MS/MS		By MS/MS	By MS/MS		15.4	15.4
P0DN34	P0DN34	6	6	6			sp|P0DN34|NDUB1_MOUSE NADH dehydrogenase [ubiquinone] 1 beta subcomplex subunit 1 OS=Mus musculus OX=10090 GN=Ndufb1 PE=1 SV=1	1	6	6	6	4	3	4	4	0	5	4	3	4	4	0	5	4	3	4	4	0	5	86	86	86	6.954	57	57	2.06	10	10	12	0	23.781	By MS/MS	By MS/MS	By MS/MS	By MS/MS		By MS/MS	86	42.1
P0DP28;P0DP27;P0DP26;A0A3Q4EHJ0;Q9D6P8;A0A1Y7VK66;P20801	P0DP28;P0DP27;P0DP26;A0A3Q4EHJ0	7;7;7;4;3;3;1	7;7;7;4;3;3;1	7;7;7;4;3;3;1			sp|P0DP28|CALM3_MOUSE Calmodulin-3 OS=Mus musculus OX=10090 GN=Calm3 PE=1 SV=1;sp|P0DP27|CALM2_MOUSE Calmodulin-2 OS=Mus musculus OX=10090 GN=Calm2 PE=1 SV=1;sp|P0DP26|CALM1_MOUSE Calmodulin-1 OS=Mus musculus OX=10090 GN=Calm1 PE=1 SV=1;tr|A0A3Q4EHJ0|A0A3Q	7	7	7	7	5	5	6	1	7	7	5	5	6	1	7	7	5	5	6	1	7	7	45.6	45.6	45.6	16.837	149	149;149;149;113;149;115;160	1.99	26	23	25	0	112.48	By MS/MS	By MS/MS	By MS/MS	By matching	By MS/MS	By MS/MS	45.6	45.6
P10107;A0A494BBD8	P10107;A0A494BBD8	2;2	2;2	2;2	Annexin A1	Anxa1	sp|P10107|ANXA1_MOUSE Annexin A1 OS=Mus musculus OX=10090 GN=Anxa1 PE=1 SV=2;tr|A0A494BBD8|A0A494BBD8_MOUSE Annexin OS=Mus musculus OX=10090 GN=Anxa1 PE=1 SV=1	2	2	2	2	0	0	0	0	2	1	0	0	0	0	2	1	0	0	0	0	2	1	4.6	4.6	4.6	38.734	346	346;302	1.88	3	3	2	0	4.4443					By MS/MS	By MS/MS	0	0
P10126;D3YZ68;D3Z3I8;P62631	P10126;D3YZ68	32;20;15;13	32;20;15;13	32;20;15;13	Elongation factor 1-alpha 1	Eef1a1	sp|P10126|EF1A1_MOUSE Elongation factor 1-alpha 1 OS=Mus musculus OX=10090 GN=Eef1a1 PE=1 SV=3;tr|D3YZ68|D3YZ68_MOUSE Elongation factor 1-alpha 1 (Fragment) OS=Mus musculus OX=10090 GN=Eef1a1 PE=1 SV=1	4	32	32	32	15	15	13	25	26	24	15	15	13	25	26	24	15	15	13	25	26	24	67.7	67.7	67.7	50.113	462	462;249;186;463	1.98	102	84	97	0	171.78	By MS/MS	By MS/MS	By MS/MS	By MS/MS	By MS/MS	By MS/MS	48.1	40.7
P10493	P10493	46	46	46	Nidogen-1	Nid1	sp|P10493|NID1_MOUSE Nidogen-1 OS=Mus musculus OX=10090 GN=Nid1 PE=1 SV=2	1	46	46	46	27	27	36	23	2	41	27	27	36	23	2	41	27	27	36	23	2	41	39.7	39.7	39.7	136.54	1245	1245	2.02	87	99	92	0	299.01	By MS/MS	By MS/MS	By MS/MS	By MS/MS	By MS/MS	By MS/MS	24.3	24.6
P10518	P10518	8	8	8	Delta-aminolevulinic acid dehydratase	Alad	sp|P10518|HEM2_MOUSE Delta-aminolevulinic acid dehydratase OS=Mus musculus OX=10090 GN=Alad PE=1 SV=1	1	8	8	8	0	1	1	2	8	3	0	1	1	2	8	3	0	1	1	2	8	3	49.4	49.4	49.4	36.023	330	330	1.93	17	12	14	0	58.475		By matching	By MS/MS	By MS/MS	By MS/MS	By MS/MS	0	5.2
P10605	P10605	5	5	5	Cathepsin B;Cathepsin B light chain;Cathepsin B heavy chain	Ctsb	sp|P10605|CATB_MOUSE Cathepsin B OS=Mus musculus OX=10090 GN=Ctsb PE=1 SV=2	1	5	5	5	0	2	2	2	5	4	0	2	2	2	5	4	0	2	2	2	5	4	21.8	21.8	21.8	37.279	339	339	2.11	14	14	19	0	90.264		By matching	By MS/MS	By MS/MS	By MS/MS	By MS/MS	0	9.7
P10630;Q8BTU6;A0A338P6X5;E9Q561;D6RJ60;D6RJ11	P10630;Q8BTU6;A0A338P6X5;E9Q561	13;12;11;9;3;3	6;5;5;4;2;2	6;5;5;4;2;2	Eukaryotic initiation factor 4A-II;Eukaryotic initiation factor 4A-II, N-terminally processed	Eif4a2	sp|P10630|IF4A2_MOUSE Eukaryotic initiation factor 4A-II OS=Mus musculus OX=10090 GN=Eif4a2 PE=1 SV=2;tr|Q8BTU6|Q8BTU6_MOUSE RNA helicase OS=Mus musculus OX=10090 GN=Eif4a2 PE=1 SV=1;tr|A0A338P6X5|A0A338P6X5_MOUSE RNA helicase (Fragment) OS=Mus musculus OX	6	13	6	6	1	1	3	4	13	6	0	0	0	0	6	2	0	0	0	0	6	2	40.8	22.6	22.6	46.402	407	407;362;322;312;96;97	1.95	7	6	6	0	20.665	By matching	By matching	By matching	By matching	By MS/MS	By matching	3.9	3.9
P10639	P10639	10	10	10	Thioredoxin	Txn	sp|P10639|THIO_MOUSE Thioredoxin OS=Mus musculus OX=10090 GN=Txn PE=1 SV=3	1	10	10	10	2	2	2	3	10	8	2	2	2	3	10	8	2	2	2	3	10	8	81	81	81	11.675	105	105	2.07	24	21	29	0	40.536	By MS/MS	By MS/MS	By MS/MS	By MS/MS	By MS/MS	By MS/MS	20	20
P10648;D3Z6A6;D3YZV3	P10648;D3Z6A6;D3YZV3	18;13;13	18;13;13	1;1;1	Glutathione S-transferase A2;Glutathione S-transferase	Gsta2	sp|P10648|GSTA2_MOUSE Glutathione S-transferase A2 OS=Mus musculus OX=10090 GN=Gsta2 PE=1 SV=3;tr|D3Z6A6|D3Z6A6_MOUSE Glutathione S-transferase (Fragment) OS=Mus musculus OX=10090 GN=Gsta2 PE=3 SV=1;tr|D3YZV3|D3YZV3_MOUSE Glutathione S-transferase (Fragmen	3	18	18	1	3	3	2	10	18	10	3	3	2	10	18	10	0	0	0	0	1	1	64.9	64.9	12.6	25.542	222	222;179;182	2.06	35	29	41	0	56.685	By MS/MS	By MS/MS	By MS/MS	By MS/MS	By MS/MS	By MS/MS	7.7	7.7
P10649;A2AE89;F6WHQ7	P10649;A2AE89;F6WHQ7	27;26;16	27;26;16	19;18;9	Glutathione S-transferase Mu 1	Gstm1	sp|P10649|GSTM1_MOUSE Glutathione S-transferase Mu 1 OS=Mus musculus OX=10090 GN=Gstm1 PE=1 SV=2;tr|A2AE89|A2AE89_MOUSE Glutathione transferase OS=Mus musculus OX=10090 GN=Gstm1 PE=1 SV=2;tr|F6WHQ7|F6WHQ7_MOUSE Glutathione S-transferase Mu 1 (Fragment) OS=	3	27	27	19	1	4	5	19	26	25	1	4	5	19	26	25	0	1	2	14	18	17	81.2	81.2	48.2	25.97	218	218;244;194	2	84	71	83	0	170.86	By MS/MS	By MS/MS	By MS/MS	By MS/MS	By MS/MS	By MS/MS	7.8	21.6
P10833	P10833	2	2	2	Ras-related protein R-Ras	Rras	sp|P10833|RRAS_MOUSE Ras-related protein R-Ras OS=Mus musculus OX=10090 GN=Rras PE=1 SV=1	1	2	2	2	1	1	1	2	1	2	1	1	1	2	1	2	1	1	1	2	1	2	9.6	9.6	9.6	23.764	218	218	2.33	2	2	5	0	6.5036	By matching	By MS/MS	By MS/MS	By MS/MS	By matching	By matching	6.4	6.4
P10852;A0A0U1RPK4;A0A0U1RP98;A0A0U1RPL8;A0A0U1RPQ7;A0A0U1RPG5;A0A0U1RP32	P10852;A0A0U1RPK4	29;19;10;5;5;1;1	29;19;10;5;5;1;1	29;19;10;5;5;1;1	4F2 cell-surface antigen heavy chain	Slc3a2	sp|P10852|4F2_MOUSE 4F2 cell-surface antigen heavy chain OS=Mus musculus OX=10090 GN=Slc3a2 PE=1 SV=1;tr|A0A0U1RPK4|A0A0U1RPK4_MOUSE 4F2 cell-surface antigen heavy chain OS=Mus musculus OX=10090 GN=Slc3a2 PE=1 SV=1	7	29	29	29	22	20	18	25	0	15	22	20	18	25	0	15	22	20	18	25	0	15	60.5	60.5	60.5	58.336	526	526;303;231;80;126;109;113	2.03	41	48	45	0	231.01	By MS/MS	By MS/MS	By MS/MS	By MS/MS		By MS/MS	40.1	40.1
P10853;Q8CGP1;Q8CBB6;Q64475;Q8CGP2;P70696;Q9D2U9;Q8CGP0;Q64524	P10853;Q8CGP1;Q8CBB6;Q64475;Q8CGP2;P70696;Q9D2U9;Q8CGP0;Q64524	18;18;18;17;17;13;11;11;9	2;2;2;2;2;1;2;2;0	2;2;2;2;2;1;2;2;0	Histone H2B type 1-F/J/L;Histone H2B type 1-K;Histone H2B;Histone H2B type 1-B;Histone H2B type 1-P;Histone H2B type 1-A;Histone H2B type 3-A;Histone H2B type 3-B;Histone H2B type 2-E	Hist1h2bf;Hist1h2bk;Hist1h2br;Hist1h2bb;Hist1h2bp;Hist1h2ba;Hist3h2ba;Hist3h2bb;Hist2h2be	sp|P10853|H2B1F_MOUSE Histone H2B type 1-F/J/L OS=Mus musculus OX=10090 GN=H2bc7 PE=1 SV=2;sp|Q8CGP1|H2B1K_MOUSE Histone H2B type 1-K OS=Mus musculus OX=10090 GN=H2bc12 PE=1 SV=3;tr|Q8CBB6|Q8CBB6_MOUSE Histone H2B OS=Mus musculus OX=10090 GN=H2bc24 PE=2 SV	9	18	2	2	17	17	12	10	5	14	2	2	0	0	0	0	2	2	0	0	0	0	77.8	22.2	22.2	13.936	126	126;126;134;126;126;127;126;126;126	NaN				0	20.477	By MS/MS	By MS/MS	By matching	By matching	By matching	By matching	77.8	77.8
P10922	P10922	11	11	11	Histone H1.0;Histone H1.0, N-terminally processed	H1f0	sp|P10922|H10_MOUSE Histone H1.0 OS=Mus musculus OX=10090 GN=H1-0 PE=2 SV=4	1	11	11	11	11	11	10	7	7	8	11	11	10	7	7	8	11	11	10	7	7	8	42.8	42.8	42.8	20.861	194	194	2	26	28	26	0	33.639	By MS/MS	By MS/MS	By MS/MS	By MS/MS	By MS/MS	By MS/MS	42.8	42.8
P11031	P11031	3	3	3	Activated RNA polymerase II transcriptional coactivator p15	Sub1	sp|P11031|TCP4_MOUSE Activated RNA polymerase II transcriptional coactivator p15 OS=Mus musculus OX=10090 GN=Sub1 PE=1 SV=3	1	3	3	3	0	0	1	0	3	1	0	0	1	0	3	1	0	0	1	0	3	1	38.6	38.6	38.6	14.427	127	127	2.22	2	3	4	0	9.4215			By MS/MS		By MS/MS	By matching	0	0
P11087	P11087	74	74	72	Collagen alpha-1(I) chain	Col1a1	sp|P11087|CO1A1_MOUSE Collagen alpha-1(I) chain OS=Mus musculus OX=10090 GN=Col1a1 PE=1 SV=4	1	74	74	72	62	68	56	61	1	55	62	68	56	61	1	55	60	66	55	60	1	54	61.9	61.9	60.4	138.03	1453	1453	2.02	186	192	196	0	323.31	By MS/MS	By MS/MS	By MS/MS	By MS/MS	By matching	By MS/MS	53.7	59.1
P11152	P11152	4	4	4	Lipoprotein lipase	Lpl	sp|P11152|LIPL_MOUSE Lipoprotein lipase OS=Mus musculus OX=10090 GN=Lpl PE=1 SV=3	1	4	4	4	2	1	0	3	0	3	2	1	0	3	0	3	2	1	0	3	0	3	11.8	11.8	11.8	53.109	474	474	1.29	6		1	0	22.208	By MS/MS	By matching		By MS/MS		By MS/MS	11.8	3.6
P11276;B9EHT6;A0A087WSN6;Q3UHL6;A0A087WR50;B7ZNJ1;A0A087WS56;Q4KL80;A0A087WS99;A0A087WQE0;A0A087WQW8	P11276;B9EHT6;A0A087WSN6;Q3UHL6;A0A087WR50;B7ZNJ1;A0A087WS56	45;45;45;45;45;44;44;7;6;2;2	45;45;45;45;45;44;44;7;6;2;2	45;45;45;45;45;44;44;7;6;2;2	Fibronectin;Anastellin	Fn1	sp|P11276|FINC_MOUSE Fibronectin OS=Mus musculus OX=10090 GN=Fn1 PE=1 SV=4;tr|B9EHT6|B9EHT6_MOUSE Fibronectin OS=Mus musculus OX=10090 GN=Fn1 PE=1 SV=1;tr|A0A087WSN6|A0A087WSN6_MOUSE Fibronectin OS=Mus musculus OX=10090 GN=Fn1 PE=1 SV=1;tr|Q3UHL6|Q3UHL6_MO	11	45	45	45	25	22	26	23	3	39	25	22	26	23	3	39	25	22	26	23	3	39	25.8	25.8	25.8	272.53	2477	2477;2271;2296;2361;2386;2176;2266;383;200;71;160	2.01	61	80	64	0	283.91	By MS/MS	By MS/MS	By MS/MS	By MS/MS	By MS/MS	By MS/MS	14	12.9
P11352;A0A0A6YVV2;A0A0A6YY34	P11352;A0A0A6YVV2;A0A0A6YY34	14;12;10	14;12;10	14;12;10	Glutathione peroxidase 1;Glutathione peroxidase	Gpx1	sp|P11352|GPX1_MOUSE Glutathione peroxidase 1 OS=Mus musculus OX=10090 GN=Gpx1 PE=1 SV=2;tr|A0A0A6YVV2|A0A0A6YVV2_MOUSE Glutathione peroxidase OS=Mus musculus OX=10090 GN=Gpx1 PE=1 SV=1;tr|A0A0A6YY34|A0A0A6YY34_MOUSE Glutathione peroxidase OS=Mus musculus	3	14	14	14	6	6	6	9	12	13	6	6	6	9	12	13	6	6	6	9	12	13	75.6	75.6	75.6	22.329	201	201;145;144	1.94	51	44	43	0	87.061	By MS/MS	By MS/MS	By MS/MS	By MS/MS	By MS/MS	By MS/MS	38.3	38.3
P11404	P11404	7	7	7	Fatty acid-binding protein, heart	Fabp3	sp|P11404|FABPH_MOUSE Fatty acid-binding protein, heart OS=Mus musculus OX=10090 GN=Fabp3 PE=1 SV=5	1	7	7	7	0	0	0	0	7	2	0	0	0	0	7	2	0	0	0	0	7	2	53.4	53.4	53.4	14.819	133	133	2.12	7	7	10	0	24.297					By MS/MS	By MS/MS	0	0
P11438	P11438	5	5	5	Lysosome-associated membrane glycoprotein 1	Lamp1	sp|P11438|LAMP1_MOUSE Lysosome-associated membrane glycoprotein 1 OS=Mus musculus OX=10090 GN=Lamp1 PE=1 SV=2	1	5	5	5	0	0	2	5	1	2	0	0	2	5	1	2	0	0	2	5	1	2	18.2	18.2	18.2	43.865	406	406	1.91	8	9	6	0	16.596			By MS/MS	By MS/MS	By matching	By MS/MS	0	0
P11499;E9Q3D6;E9Q0C3;E9PX27;D3Z1R1	P11499	48;11;8;6;5	48;11;8;6;5	31;5;8;2;1	Heat shock protein HSP 90-beta	Hsp90ab1	sp|P11499|HS90B_MOUSE Heat shock protein HSP 90-beta OS=Mus musculus OX=10090 GN=Hsp90ab1 PE=1 SV=3	5	48	48	31	7	8	10	36	47	30	7	8	10	36	47	30	3	4	6	23	30	18	60.5	60.5	45.4	83.28	724	724;189;161;112;76	1.99	134	111	131	0	323.31	By MS/MS	By MS/MS	By MS/MS	By MS/MS	By MS/MS	By MS/MS	8.8	10.5
P11531;A0A668KLA2;A2A9Z1;A0A1Q1PRS4;A2A9Z2	P11531;A0A668KLA2;A2A9Z1;A0A1Q1PRS4;A2A9Z2	5;4;3;3;3	4;4;3;3;3	4;4;3;3;3	Dystrophin	Dmd	sp|P11531|DMD_MOUSE Dystrophin OS=Mus musculus OX=10090 GN=Dmd PE=1 SV=3;tr|A0A668KLA2|A0A668KLA2_MOUSE Dystrophin OS=Mus musculus OX=10090 GN=Dmd PE=1 SV=1;tr|A2A9Z1|A2A9Z1_MOUSE Dystrophin OS=Mus musculus OX=10090 GN=Dmd PE=1 SV=1;tr|A0A1Q1PRS4|A0A1Q1PRS	5	5	4	4	0	1	0	3	1	1	0	1	0	2	1	1	0	1	0	2	1	1	1.8	1.6	1.6	425.83	3678	3678;2332;604;525;617	1.89	3	4	2	0	4.6858		By MS/MS		By MS/MS	By MS/MS	By MS/MS	0	0.2
P11627;A2AFG7;A2AFG8;Q6PGJ3;F6UIL7;F7A5H7	P11627;A2AFG7;A2AFG8;Q6PGJ3	3;3;3;3;1;1	3;3;3;3;1;1	3;3;3;3;1;1	Neural cell adhesion molecule L1	L1cam	sp|P11627|L1CAM_MOUSE Neural cell adhesion molecule L1 OS=Mus musculus OX=10090 GN=L1cam PE=1 SV=1;tr|A2AFG7|A2AFG7_MOUSE Neural cell adhesion molecule L1 OS=Mus musculus OX=10090 GN=L1cam PE=1 SV=1;tr|A2AFG8|A2AFG8_MOUSE Neural cell adhesion molecule L1 O	6	3	3	3	0	0	0	1	1	3	0	0	0	1	1	3	0	0	0	1	1	3	2.8	2.8	2.8	140.97	1260	1260;1250;1255;1259;145;190	2.3	2	3	5	0.00040683	2.8768				By MS/MS	By matching	By MS/MS	0	0
P11679	P11679	14	10	2	Keratin, type II cytoskeletal 8	Krt8	sp|P11679|K2C8_MOUSE Keratin, type II cytoskeletal 8 OS=Mus musculus OX=10090 GN=Krt8 PE=1 SV=4	1	14	10	2	8	9	6	3	3	14	5	6	3	1	3	10	1	1	0	0	0	2	32	28.6	7.3	54.565	490	490	1.85	13	13	8	0	47.974	By MS/MS	By MS/MS	By MS/MS	By MS/MS	By MS/MS	By MS/MS	19.8	23.5
P11862;D3Z503;D6RDR2	P11862;D3Z503	10;7;1	10;7;1	10;7;1	Growth arrest-specific protein 2	Gas2	sp|P11862|GAS2_MOUSE Growth arrest-specific protein 2 OS=Mus musculus OX=10090 GN=Gas2 PE=1 SV=1;tr|D3Z503|D3Z503_MOUSE Growth arrest-specific protein 2 (Fragment) OS=Mus musculus OX=10090 GN=Gas2 PE=1 SV=1	3	10	10	10	0	0	1	4	10	5	0	0	1	4	10	5	0	0	1	4	10	5	42	42	42	34.9	314	314;185;53	2	12	16	12	0	74.078			By MS/MS	By MS/MS	By MS/MS	By MS/MS	0	0
P11881;A0A0N4SWI0	P11881	16;2	16;2	12;2	Inositol 1,4,5-trisphosphate receptor type 1	Itpr1	sp|P11881|ITPR1_MOUSE Inositol 1,4,5-trisphosphate receptor type 1 OS=Mus musculus OX=10090 GN=Itpr1 PE=1 SV=2	2	16	16	12	3	3	6	15	0	3	3	3	6	15	0	3	2	2	3	11	0	2	8.2	8.2	6.8	313.16	2749	2749;215	1.93	15	15	12	0	44.873	By MS/MS	By MS/MS	By MS/MS	By MS/MS		By MS/MS	2.1	1.5
P11930	P11930	18	18	18	Nucleoside diphosphate-linked moiety X motif 19, mitochondrial	Nudt19	sp|P11930|NUD19_MOUSE Nucleoside diphosphate-linked moiety X motif 19 OS=Mus musculus OX=10090 GN=Nudt19 PE=1 SV=2	1	18	18	18	3	6	9	17	15	16	3	6	9	17	15	16	3	6	9	17	15	16	67.2	67.2	67.2	40.32	357	357	2.06	59	54	70	0	194.1	By MS/MS	By MS/MS	By MS/MS	By MS/MS	By MS/MS	By MS/MS	11.5	31.4
P11983;A0A3B2WDE2;F2Z483	P11983	8;1;1	8;1;1	8;1;1	T-complex protein 1 subunit alpha	Tcp1	sp|P11983|TCPA_MOUSE T-complex protein 1 subunit alpha OS=Mus musculus OX=10090 GN=Tcp1 PE=1 SV=3	3	8	8	8	4	4	5	6	5	6	4	4	5	6	5	6	4	4	5	6	5	6	15.8	15.8	15.8	60.448	556	556;54;103	2.08	15	15	19	0	23.445	By MS/MS	By MS/MS	By MS/MS	By MS/MS	By MS/MS	By MS/MS	9.7	9.7
P12023;A0A2I3BR03;A0A2I3BPT1;A0A2I3BQZ9;Q3TWF3	P12023;A0A2I3BR03;A0A2I3BPT1;A0A2I3BQZ9;Q3TWF3	3;3;3;3;3	3;3;3;3;3	3;3;3;3;3	Amyloid beta A4 protein;N-APP;Soluble APP-alpha;Soluble APP-beta;C99;Beta-amyloid protein 42;Beta-amyloid protein 40;C83;P3(42);P3(40);C80;Gamma-secretase C-terminal fragment 59;Gamma-secretase C-terminal fragment 57;Gamma-secretase C-terminal fragment 50;C31	App	sp|P12023|A4_MOUSE Amyloid-beta A4 protein OS=Mus musculus OX=10090 GN=App PE=1 SV=3;tr|A0A2I3BR03|A0A2I3BR03_MOUSE ABPP OS=Mus musculus OX=10090 GN=App PE=1 SV=1;tr|A0A2I3BPT1|A0A2I3BPT1_MOUSE ABPP OS=Mus musculus OX=10090 GN=App PE=1 SV=1;tr|A0A2I3BQZ9|A	5	3	3	3	0	1	1	0	0	1	0	1	1	0	0	1	0	1	1	0	0	1	4.4	4.4	4.4	86.721	770	770;582;733;751;752	1	1			0.00039714	2.5781		By MS/MS	By MS/MS			By MS/MS	0	1.2
P12367;A0A0A6YX73;Q8K1M3;A0A0A6YY28;H3BK84	P12367;A0A0A6YX73;Q8K1M3;A0A0A6YY28;H3BK84	4;4;4;3;2	4;4;4;3;2	2;2;2;2;0	cAMP-dependent protein kinase type II-alpha regulatory subunit	Prkar2a;Prkar2b	sp|P12367|KAP2_MOUSE cAMP-dependent protein kinase type II-alpha regulatory subunit OS=Mus musculus OX=10090 GN=Prkar2a PE=1 SV=2;tr|A0A0A6YX73|A0A0A6YX73_MOUSE cAMP-dependent protein kinase type II-alpha regulatory subunit OS=Mus musculus OX=10090 GN=Prka	5	4	4	2	1	1	1	2	4	4	1	1	1	2	4	4	1	1	1	1	2	2	14.7	14.7	7.5	45.389	401	401;380;402;200;256	1.89	7	6	5	0	7.5039	By MS/MS	By MS/MS	By MS/MS	By MS/MS	By MS/MS	By MS/MS	3.2	3.2
P12382	P12382	7	7	4	ATP-dependent 6-phosphofructokinase, liver type	Pfkl	sp|P12382|PFKAL_MOUSE ATP-dependent 6-phosphofructokinase, liver type OS=Mus musculus OX=10090 GN=Pfkl PE=1 SV=4	1	7	7	4	0	0	0	7	7	0	0	0	0	7	7	0	0	0	0	4	4	0	9.9	9.9	6.2	85.359	780	780	1.97	11	12	10	0	18.433				By MS/MS	By MS/MS		0	0
P12658;Q08331;Q8CCS7	P12658	22;1;1	22;1;1	22;1;1	Calbindin	Calb1	sp|P12658|CALB1_MOUSE Calbindin OS=Mus musculus OX=10090 GN=Calb1 PE=1 SV=2	3	22	22	22	0	0	0	2	22	13	0	0	0	2	22	13	0	0	0	2	22	13	72	72	72	29.994	261	261;271;242	2.16	24	24	38	0	119.04				By MS/MS	By MS/MS	By MS/MS	0	0
P12787	P12787	10	10	10	Cytochrome c oxidase subunit 5A, mitochondrial	Cox5a	sp|P12787|COX5A_MOUSE Cytochrome c oxidase subunit 5A, mitochondrial OS=Mus musculus OX=10090 GN=Cox5a PE=1 SV=2	1	10	10	10	10	9	8	8	1	8	10	9	8	8	1	8	10	9	8	8	1	8	61.6	61.6	61.6	16.101	146	146	2.01	36	38	37	0	88.863	By MS/MS	By MS/MS	By MS/MS	By MS/MS	By matching	By MS/MS	61.6	61.6
P12815	P12815	3	3	3	Programmed cell death protein 6	Pdcd6	sp|P12815|PDCD6_MOUSE Programmed cell death protein 6 OS=Mus musculus OX=10090 GN=Pdcd6 PE=1 SV=2	1	3	3	3	0	0	0	3	2	2	0	0	0	3	2	2	0	0	0	3	2	2	12	12	12	21.867	191	191	2.15	4	3	6	0	5.8302				By MS/MS	By MS/MS	By MS/MS	0	0
P12970;V9GX35	P12970	15;6	15;6	15;6	60S ribosomal protein L7a	Rpl7a	sp|P12970|RL7A_MOUSE 60S ribosomal protein L7a OS=Mus musculus OX=10090 GN=Rpl7a PE=1 SV=2	2	15	15	15	6	5	5	9	5	14	6	5	5	9	5	14	6	5	5	9	5	14	45.5	45.5	45.5	29.976	266	266;225	2	25	29	25	0	31.082	By MS/MS	By MS/MS	By MS/MS	By MS/MS	By MS/MS	By MS/MS	20.3	17.7
P13439	P13439	1	1	1	Uridine 5-monophosphate synthase;Orotate phosphoribosyltransferase;Orotidine 5-phosphate decarboxylase	Umps	sp|P13439|UMPS_MOUSE Uridine 5-monophosphate synthase OS=Mus musculus OX=10090 GN=Umps PE=1 SV=3	1	1	1	1	0	0	0	0	1	1	0	0	0	0	1	1	0	0	0	0	1	1	2.9	2.9	2.9	52.292	481	481	1.33	2	1		0.0078125	1.575					By MS/MS	By matching	0	0
P13597	P13597	3	3	3	Intercellular adhesion molecule 1	Icam1	sp|P13597|ICAM1_MOUSE Intercellular adhesion molecule 1 OS=Mus musculus OX=10090 GN=Icam1 PE=1 SV=1	1	3	3	3	0	0	1	2	0	1	0	0	1	2	0	1	0	0	1	2	0	1	7.4	7.4	7.4	58.844	537	537	1.86	3	2	2	0	7.5105			By MS/MS	By MS/MS		By matching	0	0
P13634;D3YYQ4	P13634;D3YYQ4	5;4	5;4	5;4	Carbonic anhydrase 1	Ca1;Car1	sp|P13634|CAH1_MOUSE Carbonic anhydrase 1 OS=Mus musculus OX=10090 GN=Ca1 PE=1 SV=4;tr|D3YYQ4|D3YYQ4_MOUSE Carbonic anhydrase (Fragment) OS=Mus musculus OX=10090 GN=Car1 PE=1 SV=1	2	5	5	5	0	0	0	0	5	0	0	0	0	0	5	0	0	0	0	0	5	0	26.8	26.8	26.8	28.33	261	261;92	1.94	6	6	5	0	12.336					By MS/MS		0	0
P13707;E0CXN5	P13707;E0CXN5	21;20	21;20	20;19	Glycerol-3-phosphate dehydrogenase [NAD(+)], cytoplasmic;Glycerol-3-phosphate dehydrogenase [NAD(+)]	Gpd1	sp|P13707|GPDA_MOUSE Glycerol-3-phosphate dehydrogenase [NAD(+)], cytoplasmic OS=Mus musculus OX=10090 GN=Gpd1 PE=1 SV=3;tr|E0CXN5|E0CXN5_MOUSE Glycerol-3-phosphate dehydrogenase [NAD(+)] OS=Mus musculus OX=10090 GN=Gpd1 PE=1 SV=1	2	21	21	20	2	1	4	11	21	16	2	1	4	11	21	16	2	1	4	11	20	15	67.9	67.9	64.8	37.572	349	349;326	2.1	45	42	59	0	89.44	By MS/MS	By MS/MS	By MS/MS	By MS/MS	By MS/MS	By MS/MS	8	4
P13745	P13745	16	2	0	Glutathione S-transferase A1;Glutathione S-transferase A1, N-terminally processed	Gsta1	sp|P13745|GSTA1_MOUSE Glutathione S-transferase A1 OS=Mus musculus OX=10090 GN=Gsta1 PE=1 SV=2	1	16	2	0	1	1	1	9	16	8	0	0	0	1	2	1	0	0	0	0	0	0	48.9	4	0	25.608	223	223	2	4	3	4	0	4.4775	By matching	By matching	By matching	By matching	By MS/MS	By MS/MS	3.6	3.6
P14069	P14069	3	3	3	Protein S100-A6	S100a6	sp|P14069|S10A6_MOUSE Protein S100-A6 OS=Mus musculus OX=10090 GN=S100a6 PE=1 SV=3	1	3	3	3	0	0	0	1	3	1	0	0	0	1	3	1	0	0	0	1	3	1	42.7	42.7	42.7	10.051	89	89	2.07	5	4	6	0	11.801				By MS/MS	By MS/MS	By MS/MS	0	0
P14094;A0A0A6YX05	P14094	34;15	34;15	34;15	Sodium/potassium-transporting ATPase subunit beta-1	Atp1b1	sp|P14094|AT1B1_MOUSE Sodium/potassium-transporting ATPase subunit beta-1 OS=Mus musculus OX=10090 GN=Atp1b1 PE=1 SV=1	2	34	34	34	30	31	30	33	1	29	30	31	30	33	1	29	30	31	30	33	1	29	76	76	76	35.194	304	304;132	2.03	93	104	103	0	241.36	By MS/MS	By MS/MS	By MS/MS	By MS/MS	By matching	By MS/MS	74	74
P14115	P14115	7	7	7	60S ribosomal protein L27a	Rpl27a	sp|P14115|RL27A_MOUSE 60S ribosomal protein L27a OS=Mus musculus OX=10090 GN=Rpl27a PE=1 SV=5	1	7	7	7	7	5	4	4	4	4	7	5	4	4	4	4	7	5	4	4	4	4	44.6	44.6	44.6	16.605	148	148	2.03	12	12	13	0	31.193	By MS/MS	By MS/MS	By MS/MS	By MS/MS	By MS/MS	By MS/MS	44.6	35.1
P14131	P14131	11	11	11	40S ribosomal protein S16	Rps16	sp|P14131|RS16_MOUSE 40S ribosomal protein S16 OS=Mus musculus OX=10090 GN=Rps16 PE=1 SV=4	1	11	11	11	5	6	4	10	4	11	5	6	4	10	4	11	5	6	4	10	4	11	63	63	63	16.445	146	146	2	22	22	22	0	21.841	By MS/MS	By MS/MS	By MS/MS	By MS/MS	By MS/MS	By MS/MS	35.6	35.6
P14148;F6XI62	P14148;F6XI62	16;14	16;14	16;14	60S ribosomal protein L7	Rpl7	sp|P14148|RL7_MOUSE 60S ribosomal protein L7 OS=Mus musculus OX=10090 GN=Rpl7 PE=1 SV=2;tr|F6XI62|F6XI62_MOUSE 60S ribosomal protein L7 (Fragment) OS=Mus musculus OX=10090 GN=Rpl7 PE=1 SV=1	2	16	16	16	8	7	8	14	8	15	8	7	8	14	8	15	8	7	8	14	8	15	47	47	47	31.419	270	270;279	2.01	38	40	39	0	49.176	By MS/MS	By MS/MS	By MS/MS	By MS/MS	By MS/MS	By MS/MS	31.9	25.2
P14152;A0A5F8MPN8;B1ATQ3	P14152;A0A5F8MPN8	16;15;2	16;15;2	16;15;2	Malate dehydrogenase, cytoplasmic	Mdh1	sp|P14152|MDHC_MOUSE Malate dehydrogenase, cytoplasmic OS=Mus musculus OX=10090 GN=Mdh1 PE=1 SV=3;tr|A0A5F8MPN8|A0A5F8MPN8_MOUSE Malate dehydrogenase OS=Mus musculus OX=10090 GN=Mdh1 PE=1 SV=1	3	16	16	16	4	5	4	11	15	12	4	5	4	11	15	12	4	5	4	11	15	12	43.4	43.4	43.4	36.511	334	334;355;155	2.08	40	41	51	0	129.99	By MS/MS	By MS/MS	By MS/MS	By MS/MS	By MS/MS	By MS/MS	18	21
P14206;A0A1L1SRW0;A0A1L1SUK3	P14206;A0A1L1SRW0	10;5;3	10;5;3	10;5;3	40S ribosomal protein SA	Rpsa	sp|P14206|RSSA_MOUSE 40S ribosomal protein SA OS=Mus musculus OX=10090 GN=Rpsa PE=1 SV=4;tr|A0A1L1SRW0|A0A1L1SRW0_MOUSE 40S ribosomal protein SA (Fragment) OS=Mus musculus OX=10090 GN=Rpsa PE=1 SV=1	3	10	10	10	1	1	3	5	10	8	1	1	3	5	10	8	1	1	3	5	10	8	55.9	55.9	55.9	32.838	295	295;93;133	1.97	23	28	21	0	66.793	By MS/MS	By MS/MS	By MS/MS	By MS/MS	By MS/MS	By MS/MS	4.4	4.4
P14211	P14211	21	21	21	Calreticulin	Calr	sp|P14211|CALR_MOUSE Calreticulin OS=Mus musculus OX=10090 GN=Calr PE=1 SV=1	1	21	21	21	10	10	11	11	15	17	10	10	11	11	15	17	10	10	11	11	15	17	49.5	49.5	49.5	47.994	416	416	2.02	47	36	50	0	136.8	By MS/MS	By MS/MS	By MS/MS	By MS/MS	By MS/MS	By MS/MS	35.3	34.9
P14246;E9PXR7	P14246	7;2	7;2	7;2	Solute carrier family 2, facilitated glucose transporter member 2	Slc2a2	sp|P14246|GTR2_MOUSE Solute carrier family 2, facilitated glucose transporter member 2 OS=Mus musculus OX=10090 GN=Slc2a2 PE=1 SV=3	2	7	7	7	3	4	4	6	0	1	3	4	4	6	0	1	3	4	4	6	0	1	8.4	8.4	8.4	57.106	523	523;159	2.04	8	8	9	0	17.577	By MS/MS	By MS/MS	By MS/MS	By MS/MS		By matching	4.4	6.1
P14434	P14434	1	1	1	H-2 class II histocompatibility antigen, A-B alpha chain	H2-Aa	sp|P14434|HA2B_MOUSE H-2 class II histocompatibility antigen, A-B alpha chain OS=Mus musculus OX=10090 GN=H2-Aa PE=1 SV=2	1	1	1	1	1	0	1	0	0	0	1	0	1	0	0	0	1	0	1	0	0	0	11.3	11.3	11.3	28.093	256	256	NaN				0	4.4651	By MS/MS		By matching				11.3	0
P14576;E9PXC0	P14576;E9PXC0	1;1	1;1	1;1	Signal recognition particle 54 kDa protein	Srp54;Srp54c	sp|P14576|SRP54_MOUSE Signal recognition particle 54 kDa protein OS=Mus musculus OX=10090 GN=Srp54 PE=1 SV=2;tr|E9PXC0|E9PXC0_MOUSE Signal recognition particle 54 kDa protein OS=Mus musculus OX=10090 GN=Srp54c PE=1 SV=1	2	1	1	1	0	0	0	0	1	1	0	0	0	0	1	1	0	0	0	0	1	1	3.6	3.6	3.6	55.72	504	504;504	2.25	1	1	2	0	3.5535					By MS/MS	By matching	0	0
P14602;D3YZ06	P14602;D3YZ06	3;3	3;3	3;3	Heat shock protein beta-1	Hspb1	sp|P14602|HSPB1_MOUSE Heat shock protein beta-1 OS=Mus musculus OX=10090 GN=Hspb1 PE=1 SV=3;tr|D3YZ06|D3YZ06_MOUSE Heat shock protein beta-1 OS=Mus musculus OX=10090 GN=Hspb1 PE=1 SV=1	2	3	3	3	2	2	2	1	3	3	2	2	2	1	3	3	2	2	2	1	3	3	15.3	15.3	15.3	23.014	209	209;147	2.1	5	9	7	0	15.594	By MS/MS	By MS/MS	By MS/MS	By MS/MS	By MS/MS	By MS/MS	10.5	10.5
P14685;F7B7L8	P14685	5;2	5;2	5;2	26S proteasome non-ATPase regulatory subunit 3	Psmd3	sp|P14685|PSMD3_MOUSE 26S proteasome non-ATPase regulatory subunit 3 OS=Mus musculus OX=10090 GN=Psmd3 PE=1 SV=3	2	5	5	5	0	0	1	4	4	4	0	0	1	4	4	4	0	0	1	4	4	4	15.1	15.1	15.1	60.718	530	530;222	2.25	5	11	12	0	17.337			By MS/MS	By MS/MS	By MS/MS	By MS/MS	0	0
P14733	P14733	45	44	39	Lamin-B1	Lmnb1	sp|P14733|LMNB1_MOUSE Lamin-B1 OS=Mus musculus OX=10090 GN=Lmnb1 PE=1 SV=3	1	45	44	39	31	33	29	28	9	35	31	33	29	28	8	34	28	30	25	25	7	30	72.4	72.4	66.5	66.785	588	588	1.98	65	71	62	0	287.14	By MS/MS	By MS/MS	By MS/MS	By MS/MS	By MS/MS	By MS/MS	66.5	68.5
P14824;F8WIT2	P14824;F8WIT2	23;23	23;23	23;23	Annexin A6;Annexin	Anxa6	sp|P14824|ANXA6_MOUSE Annexin A6 OS=Mus musculus OX=10090 GN=Anxa6 PE=1 SV=3;tr|F8WIT2|F8WIT2_MOUSE Annexin OS=Mus musculus OX=10090 GN=Anxa6 PE=1 SV=1	2	23	23	23	4	4	5	11	21	11	4	4	5	11	21	11	4	4	5	11	21	11	37.3	37.3	37.3	75.884	673	673;667	2.05	33	33	38	0	78.976	By MS/MS	By MS/MS	By MS/MS	By MS/MS	By MS/MS	By MS/MS	8.9	8.9
P14869;S4R1N1;D3YVM5	P14869;S4R1N1;D3YVM5	7;6;5	7;6;5	7;6;5	60S acidic ribosomal protein P0	Rplp0	sp|P14869|RLA0_MOUSE 60S acidic ribosomal protein P0 OS=Mus musculus OX=10090 GN=Rplp0 PE=1 SV=3;tr|S4R1N1|S4R1N1_MOUSE 60S acidic ribosomal protein P0 (Fragment) OS=Mus musculus OX=10090 GN=Rplp0 PE=1 SV=1;tr|D3YVM5|D3YVM5_MOUSE 60S acidic ribosomal prote	3	7	7	7	4	4	4	6	2	4	4	4	4	6	2	4	4	4	4	6	2	4	24.6	24.6	24.6	34.216	317	317;221;145	2.03	11	12	12	0	30.552	By MS/MS	By MS/MS	By MS/MS	By MS/MS	By MS/MS	By MS/MS	13.6	13.9
P15105;D3YVK1	P15105	20;9	20;9	20;9	Glutamine synthetase	Glul	sp|P15105|GLNA_MOUSE Glutamine synthetase OS=Mus musculus OX=10090 GN=Glul PE=1 SV=6	2	20	20	20	2	2	3	15	20	14	2	2	3	15	20	14	2	2	3	15	20	14	60.6	60.6	60.6	42.119	373	373;198	2.01	48	50	49	0	200.28	By MS/MS	By MS/MS	By MS/MS	By MS/MS	By MS/MS	By MS/MS	8	8
P15327;D3Z223;D3YUE8;D3YYH3	P15327;D3Z223;D3YUE8;D3YYH3	6;6;4;3	6;6;4;3	6;6;4;3	Bisphosphoglycerate mutase;Phosphoglycerate mutase	Bpgm	sp|P15327|PMGE_MOUSE Bisphosphoglycerate mutase OS=Mus musculus OX=10090 GN=Bpgm PE=1 SV=2;tr|D3Z223|D3Z223_MOUSE Phosphoglycerate mutase (Fragment) OS=Mus musculus OX=10090 GN=Bpgm PE=1 SV=1;tr|D3YUE8|D3YUE8_MOUSE Phosphoglycerate mutase (Fragment) OS=Mus	4	6	6	6	0	0	0	1	6	1	0	0	0	1	6	1	0	0	0	1	6	1	29.3	29.3	29.3	29.978	259	259;166;132;112	1.89	8	5	6	0	13.859				By matching	By MS/MS	By matching	0	0
P15392;P20852;Q91X75	P15392;P20852;Q91X75	3;2;2	3;2;2	3;2;2	Cytochrome P450 2A4;Cytochrome P450 2A5	Cyp2a4;Cyp2a5	sp|P15392|CP2A4_MOUSE Cytochrome P450 2A4 OS=Mus musculus OX=10090 GN=Cyp2a4 PE=2 SV=3;sp|P20852|CP2A5_MOUSE Cytochrome P450 2A5 OS=Mus musculus OX=10090 GN=Cyp2a5 PE=2 SV=1;tr|Q91X75|Q91X75_MOUSE Cyp2a4 protein OS=Mus musculus OX=10090 GN=Cyp2a5 PE=1 SV=1	3	3	3	3	0	0	0	3	0	0	0	0	0	3	0	0	0	0	0	3	0	0	6.3	6.3	6.3	56.781	494	494;494;494	1.88	3	3	2	0	6.412				By MS/MS			0	0
P15508;Q3UGX2;E9Q397	P15508;Q3UGX2;E9Q397	20;20;20	10;10;10	10;10;10	Spectrin beta chain, erythrocytic	Sptb	sp|P15508|SPTB1_MOUSE Spectrin beta chain, erythrocytic OS=Mus musculus OX=10090 GN=Sptb PE=1 SV=4;tr|Q3UGX2|Q3UGX2_MOUSE Spectrin beta chain OS=Mus musculus OX=10090 GN=Sptb PE=1 SV=1;tr|E9Q397|E9Q397_MOUSE Spectrin beta chain OS=Mus musculus OX=10090 GN=	3	20	10	10	11	13	11	11	7	11	4	6	4	3	0	4	4	6	4	3	0	4	10.2	6.3	6.3	245.25	2128	2128;2329;2137	2	6	5	6	0	22.409	By MS/MS	By MS/MS	By MS/MS	By MS/MS	By matching	By MS/MS	5.3	8
P15532;Q5NC80	P15532;Q5NC80	12;10	3;1	3;1	Nucleoside diphosphate kinase A;Nucleoside diphosphate kinase	Nme1	sp|P15532|NDKA_MOUSE Nucleoside diphosphate kinase A OS=Mus musculus OX=10090 GN=Nme1 PE=1 SV=1;tr|Q5NC80|Q5NC80_MOUSE Nucleoside diphosphate kinase (Fragment) OS=Mus musculus OX=10090 GN=Nme1 PE=1 SV=1	2	12	3	3	2	2	3	3	12	9	0	0	0	0	3	2	0	0	0	0	3	2	80.3	19.1	19.1	17.208	152	152;127	2.13	4	5	6	0	31.661	By matching	By matching	By matching	By matching	By MS/MS	By MS/MS	13.8	13.8
P15626;D3YX76	P15626;D3YX76	13;11	10;8	6;6	Glutathione S-transferase Mu 2	Gstm2	sp|P15626|GSTM2_MOUSE Glutathione S-transferase Mu 2 OS=Mus musculus OX=10090 GN=Gstm2 PE=1 SV=2;tr|D3YX76|D3YX76_MOUSE Glutathione S-transferase OS=Mus musculus OX=10090 GN=Gstm2 PE=1 SV=1	2	13	10	6	1	2	3	9	13	6	0	0	1	7	10	3	0	0	1	5	6	2	61.9	46.3	33	25.716	218	218;184	1.95	21	21	18	0	47.162	By matching	By matching	By MS/MS	By MS/MS	By MS/MS	By MS/MS	7.8	11.9
P15864;Q07133;I7HFT9	P15864	22;6;6	22;6;6	8;0;0	Histone H1.2	Hist1h1c	sp|P15864|H12_MOUSE Histone H1.2 OS=Mus musculus OX=10090 GN=H1-2 PE=1 SV=2	3	22	22	8	21	21	17	11	17	19	21	21	17	11	17	19	8	8	8	3	8	8	55.2	55.2	23.6	21.266	212	212;208;209	1.97	60	59	55	0	114.75	By MS/MS	By MS/MS	By MS/MS	By MS/MS	By MS/MS	By MS/MS	55.2	55.2
P15947;P15945;P00757	P15947	3;1;1	3;1;1	3;1;1	Kallikrein-1	Klk1	sp|P15947|KLK1_MOUSE Kallikrein-1 OS=Mus musculus OX=10090 GN=Klk1 PE=1 SV=3	3	3	3	3	2	1	3	2	1	2	2	1	3	2	1	2	2	1	3	2	1	2	18	18	18	28.774	261	261;261;256	1.93	5	5	4	0	10.414	By MS/MS	By MS/MS	By MS/MS	By MS/MS	By MS/MS	By MS/MS	18	11.9
P16015	P16015	9	9	9	Carbonic anhydrase 3	Ca3	sp|P16015|CAH3_MOUSE Carbonic anhydrase 3 OS=Mus musculus OX=10090 GN=Ca3 PE=1 SV=3	1	9	9	9	0	0	0	0	9	1	0	0	0	0	9	1	0	0	0	0	9	1	47.3	47.3	47.3	29.366	260	260	1.94	13	12	11	0	29.102					By MS/MS	By MS/MS	0	0
P16045;A0A2R8VHJ0	P16045	7;2	7;2	7;2	Galectin-1	Lgals1	sp|P16045|LEG1_MOUSE Galectin-1 OS=Mus musculus OX=10090 GN=Lgals1 PE=1 SV=3	2	7	7	7	1	2	2	6	7	6	1	2	2	6	7	6	1	2	2	6	7	6	82.2	82.2	82.2	14.866	135	135;35	1.91	22	17	17	0	41.811	By MS/MS	By MS/MS	By MS/MS	By MS/MS	By MS/MS	By MS/MS	7.4	16.3
P16056;F8VQL0;F6X333	P16056;F8VQL0;F6X333	2;2;1	2;2;1	2;2;1	Hepatocyte growth factor receptor;Receptor protein-tyrosine kinase	Met	sp|P16056|MET_MOUSE Hepatocyte growth factor receptor OS=Mus musculus OX=10090 GN=Met PE=1 SV=1;tr|F8VQL0|F8VQL0_MOUSE HGF/SF receptor OS=Mus musculus OX=10090 GN=Met PE=1 SV=1;tr|F6X333|F6X333_MOUSE Hepatocyte growth factor receptor (Fragment) OS=Mus musc	3	2	2	2	1	1	1	2	1	0	1	1	1	2	1	0	1	1	1	2	1	0	2	2	2	153.55	1379	1379;1379;214	2	2	3	2	0	5.7423	By MS/MS	By matching	By MS/MS	By MS/MS	By matching		0.8	0.8
P16110;Q8C253	P16110;Q8C253	5;5	5;5	5;5	Galectin-3;Galectin	Lgals3	sp|P16110|LEG3_MOUSE Galectin-3 OS=Mus musculus OX=10090 GN=Lgals3 PE=1 SV=3;tr|Q8C253|Q8C253_MOUSE Galectin OS=Mus musculus OX=10090 GN=Lgals3 PE=1 SV=1	2	5	5	5	2	3	3	2	2	5	2	3	3	2	2	5	2	3	3	2	2	5	22.7	22.7	22.7	27.515	264	264;264	1.96	7	10	6	0	7.1349	By MS/MS	By MS/MS	By MS/MS	By MS/MS	By MS/MS	By MS/MS	9.5	12.1
P16125;A0A6I8MX27;D3Z7F0;A0A0N4SVV8;P00342;D3YVR7;D3YZE4	P16125;A0A6I8MX27;D3Z7F0	22;22;13;6;1;1;1	22;22;13;6;1;1;1	21;21;12;5;0;0;0	L-lactate dehydrogenase B chain;L-lactate dehydrogenase	Ldhb	sp|P16125|LDHB_MOUSE L-lactate dehydrogenase B chain OS=Mus musculus OX=10090 GN=Ldhb PE=1 SV=2;tr|A0A6I8MX27|A0A6I8MX27_MOUSE L-lactate dehydrogenase OS=Mus musculus OX=10090 GN=Ldhb PE=1 SV=1;tr|D3Z7F0|D3Z7F0_MOUSE L-lactate dehydrogenase (Fragment) OS=M	7	22	22	21	7	7	9	14	21	14	7	7	9	14	21	14	7	7	8	13	20	13	57.2	57.2	53.6	36.572	334	334;341;198;193;332;235;236	2.02	54	57	57	0	187.55	By MS/MS	By MS/MS	By MS/MS	By MS/MS	By MS/MS	By MS/MS	25.1	25.1
P16331;A0A1W2P6U4;A0A1W2P7X8;A0A1W2P781	P16331	27;10;6;3	27;10;6;3	27;10;6;3	Phenylalanine-4-hydroxylase	Pah	sp|P16331|PH4H_MOUSE Phenylalanine-4-hydroxylase OS=Mus musculus OX=10090 GN=Pah PE=1 SV=4	4	27	27	27	2	2	4	21	27	23	2	2	4	21	27	23	2	2	4	21	27	23	79.7	79.7	79.7	51.899	453	453;174;117;81	2.02	78	78	82	0	276.49	By MS/MS	By MS/MS	By MS/MS	By MS/MS	By MS/MS	By MS/MS	8.8	8.8
P16332;A0A3B2WCT0	P16332	8;1	8;1	8;1	Methylmalonyl-CoA mutase, mitochondrial	Mut	sp|P16332|MUTA_MOUSE Methylmalonyl-CoA mutase, mitochondrial OS=Mus musculus OX=10090 GN=Mmut PE=1 SV=2	2	8	8	8	1	3	2	7	8	5	1	3	2	7	8	5	1	3	2	7	8	5	17.9	17.9	17.9	82.843	748	748;184	2.04	15	20	17	0	22.963	By MS/MS	By MS/MS	By MS/MS	By MS/MS	By MS/MS	By MS/MS	3.1	7
P16406;F7B9G4;F6YHW2	P16406;F7B9G4	35;22;10	35;22;10	35;22;10	Glutamyl aminopeptidase	Enpep	sp|P16406|AMPE_MOUSE Glutamyl aminopeptidase OS=Mus musculus OX=10090 GN=Enpep PE=1 SV=1;tr|F7B9G4|F7B9G4_MOUSE Aminopeptidase A (Fragment) OS=Mus musculus OX=10090 GN=Enpep PE=1 SV=1	3	35	35	35	19	20	22	32	3	12	19	20	22	32	3	12	19	20	22	32	3	12	35.6	35.6	35.6	107.96	945	945;501;235	2.03	43	48	47	0	190.94	By MS/MS	By MS/MS	By MS/MS	By MS/MS	By matching	By MS/MS	20.2	23
P16460	P16460	44	44	44	Argininosuccinate synthase	Ass1	sp|P16460|ASSY_MOUSE Argininosuccinate synthase OS=Mus musculus OX=10090 GN=Ass1 PE=1 SV=1	1	44	44	44	11	13	14	35	41	38	11	13	14	35	41	38	11	13	14	35	41	38	73.3	73.3	73.3	46.584	412	412	2.03	151	150	165	0	323.31	By MS/MS	By MS/MS	By MS/MS	By MS/MS	By MS/MS	By MS/MS	42.5	38.8
P16546;A3KGU7;A3KGU9;E9Q447;A3KGU5;A3KGU4;A0A5F8MQC3	P16546;A3KGU7;A3KGU9;E9Q447;A3KGU5	224;223;223;221;221;16;3	224;223;223;221;221;16;3	224;223;223;221;221;16;3	Spectrin alpha chain, non-erythrocytic 1	Sptan1	sp|P16546|SPTN1_MOUSE Spectrin alpha chain, non-erythrocytic 1 OS=Mus musculus OX=10090 GN=Sptan1 PE=1 SV=4;tr|A3KGU7|A3KGU7_MOUSE Spectrin alpha chain, non-erythrocytic 1 OS=Mus musculus OX=10090 GN=Sptan1 PE=1 SV=1;tr|A3KGU9|A3KGU9_MOUSE Spectrin alpha c	7	224	224	224	130	143	141	139	109	182	130	143	141	139	109	182	130	143	141	139	109	182	79.8	79.8	79.8	284.59	2472	2472;2477;2498;2478;2457;219;112	1.98	469	461	442	0	323.31	By MS/MS	By MS/MS	By MS/MS	By MS/MS	By MS/MS	By MS/MS	61.7	64.2
P16858;A0A0A0MQF6;S4R1W1;A0A1D5RLD8;S4R257;V9GX06;Q64467;S4R1W8;A0A0R4J0X7;S4R2G5;V9GXA7;S4R1N5;V9GXK0	P16858;A0A0A0MQF6;S4R1W1;A0A1D5RLD8;S4R257	23;23;21;20;19;4;3;3;3;3;2;1;1	23;23;21;20;19;4;3;3;3;3;2;1;1	23;23;21;20;19;4;3;3;3;3;2;1;1	Glyceraldehyde-3-phosphate dehydrogenase	Gapdh;Gm3839	sp|P16858|G3P_MOUSE Glyceraldehyde-3-phosphate dehydrogenase OS=Mus musculus OX=10090 GN=Gapdh PE=1 SV=2;tr|A0A0A0MQF6|A0A0A0MQF6_MOUSE Glyceraldehyde-3-phosphate dehydrogenase OS=Mus musculus OX=10090 GN=Gapdh PE=1 SV=1;tr|S4R1W1|S4R1W1_MOUSE Glyceraldehy	13	23	23	23	11	11	13	20	20	21	11	11	13	20	20	21	11	11	13	20	20	21	73.6	73.6	73.6	35.81	333	333;359;333;333;280;183;440;55;438;440;121;57;151	2.01	148	134	153	0	323.31	By MS/MS	By MS/MS	By MS/MS	By MS/MS	By MS/MS	By MS/MS	50.5	50.2
P17047	P17047	6	6	6	Lysosome-associated membrane glycoprotein 2	Lamp2	sp|P17047|LAMP2_MOUSE Lysosome-associated membrane glycoprotein 2 OS=Mus musculus OX=10090 GN=Lamp2 PE=1 SV=2	1	6	6	6	3	2	3	6	2	5	3	2	3	6	2	5	3	2	3	6	2	5	13.5	13.5	13.5	45.681	415	415	2.15	8	13	13	0	43.152	By MS/MS	By MS/MS	By MS/MS	By MS/MS	By MS/MS	By MS/MS	11.1	8.9
P17095;Q3TE85;A0A338P6F6	P17095;Q3TE85;A0A338P6F6	1;1;1	1;1;1	1;1;1	High mobility group protein HMG-I/HMG-Y	Hmga1	sp|P17095|HMGA1_MOUSE High mobility group protein HMG-I/HMG-Y OS=Mus musculus OX=10090 GN=Hmga1 PE=1 SV=4;tr|Q3TE85|Q3TE85_MOUSE High mobility group AT-hook protein 1 OS=Mus musculus OX=10090 GN=Hmga1 PE=1 SV=1;tr|A0A338P6F6|A0A338P6F6_MOUSE High mobility	3	1	1	1	0	1	0	0	0	0	0	1	0	0	0	0	0	1	0	0	0	0	23.4	23.4	23.4	11.614	107	107;106;118	NaN				0.0003951	2.5267		By MS/MS					0	23.4
P17182;Q6PHC1;B1ARR7;B0QZL1;B1ARR6;A0A0N4SUX5;P21550;D3Z2S4;P17183;A0A0N4SUI6;Q5SX59;D3Z6E4;D3YVD3;Q5SX60;J3QPZ9;Q5SX61;A0A0N4SUW8	P17182;Q6PHC1	34;24;14;14;5;3;3;3;3;2;2;2;2;1;1;1;1	34;24;14;14;5;3;3;3;3;2;2;2;2;1;1;1;1	34;24;14;14;5;3;3;3;3;2;2;2;2;1;1;1;1	Alpha-enolase	Eno1	sp|P17182|ENOA_MOUSE Alpha-enolase OS=Mus musculus OX=10090 GN=Eno1 PE=1 SV=3;tr|Q6PHC1|Q6PHC1_MOUSE 2-phospho-D-glycerate hydro-lyase OS=Mus musculus OX=10090 GN=Eno1 PE=1 SV=1	17	34	34	34	14	14	9	22	30	31	14	14	9	22	30	31	14	14	9	22	30	31	78.3	78.3	78.3	47.14	434	434;366;119;221;67;391;434;162;434;58;196;315;121;80;190;70;37	2	121	114	121	0	314.42	By MS/MS	By MS/MS	By MS/MS	By MS/MS	By MS/MS	By MS/MS	57.6	57.8
P17427;A0A140LHG0	P17427	25;2	25;2	17;0	AP-2 complex subunit alpha-2	Ap2a2	sp|P17427|AP2A2_MOUSE AP-2 complex subunit alpha-2 OS=Mus musculus OX=10090 GN=Ap2a2 PE=1 SV=2	2	25	25	17	10	9	10	20	15	10	10	9	10	20	15	10	5	4	7	14	10	6	31.6	31.6	22.4	104.02	938	938;38	2.1	27	33	37	0	80.736	By MS/MS	By MS/MS	By MS/MS	By MS/MS	By MS/MS	By MS/MS	13.3	13.1
P17563;Q63836;A0A0R4J135;G3UYY2;D6RHN2;G3UWK0;G3UZT2	P17563;Q63836;A0A0R4J135;G3UYY2	32;24;22;16;11;8;6	32;24;22;16;11;8;6	32;24;22;16;11;8;6	Selenium-binding protein 1;Selenium-binding protein 2	Selenbp1;Selenbp2	sp|P17563|SBP1_MOUSE Methanethiol oxidase OS=Mus musculus OX=10090 GN=Selenbp1 PE=1 SV=2;sp|Q63836|SBP2_MOUSE Selenium-binding protein 2 OS=Mus musculus OX=10090 GN=Selenbp2 PE=1 SV=2;tr|A0A0R4J135|A0A0R4J135_MOUSE Selenium-binding protein 2 OS=Mus musculu	7	32	32	32	2	3	4	22	32	23	2	3	4	22	32	23	2	3	4	22	32	23	78.6	78.6	78.6	52.513	472	472;472;472;410;123;128;134	2.04	79	73	88	0	323.31	By MS/MS	By MS/MS	By MS/MS	By MS/MS	By MS/MS	By MS/MS	4.9	9.7
P17665	P17665	2	2	2	Cytochrome c oxidase subunit 7C, mitochondrial	Cox7c	sp|P17665|COX7C_MOUSE Cytochrome c oxidase subunit 7C, mitochondrial OS=Mus musculus OX=10090 GN=Cox7c PE=1 SV=1	1	2	2	2	1	1	1	1	0	2	1	1	1	1	0	2	1	1	1	1	0	2	31.7	31.7	31.7	7.3325	63	63	1.86	3	2	2	0	3.7153	By MS/MS	By MS/MS	By MS/MS	By MS/MS		By MS/MS	14.3	14.3
P17710;G3UVV4;D3YYR4;D3Z365;O08528;E9Q5B5;Q91W97;D3Z105;Q3TRM8;E9Q9M6;B4YB29;E9Q3Z4;E9Q8S8	P17710;G3UVV4	48;48;11;11;4;4;3;2;1;1;1;1;1	48;48;11;11;4;4;3;2;1;1;1;1;1	48;48;11;11;4;4;3;2;1;1;1;1;1	Hexokinase-1;Hexokinase	Hk1	sp|P17710|HXK1_MOUSE Hexokinase-1 OS=Mus musculus OX=10090 GN=Hk1 PE=1 SV=3;tr|G3UVV4|G3UVV4_MOUSE Hexokinase OS=Mus musculus OX=10090 GN=Hk1 PE=1 SV=1	13	48	48	48	30	30	31	34	17	26	30	30	31	34	17	26	30	30	31	34	17	26	49.5	49.5	49.5	108.3	974	974;917;184;223;917;889;915;80;922;43;49;867;877	2.08	53	68	69	0	195.01	By MS/MS	By MS/MS	By MS/MS	By MS/MS	By MS/MS	By MS/MS	35.2	36.6
P17742;A0A1L1SST0;V9GXC1;V9GX31;A0A1L1SRX5	P17742;A0A1L1SST0	16;12;2;2;1	16;12;2;2;1	16;12;2;2;1	Peptidyl-prolyl cis-trans isomerase A;Peptidyl-prolyl cis-trans isomerase A, N-terminally processed	Ppia	sp|P17742|PPIA_MOUSE Peptidyl-prolyl cis-trans isomerase A OS=Mus musculus OX=10090 GN=Ppia PE=1 SV=2;tr|A0A1L1SST0|A0A1L1SST0_MOUSE Peptidyl-prolyl cis-trans isomerase OS=Mus musculus OX=10090 GN=Ppia PE=1 SV=1	5	16	16	16	10	10	7	7	12	14	10	10	7	7	12	14	10	10	7	7	12	14	82.9	82.9	82.9	17.971	164	164;156;77;77;40	1.94	52	39	44	0	200.12	By MS/MS	By MS/MS	By MS/MS	By MS/MS	By MS/MS	By MS/MS	72.6	72.6
P17751;H7BXC3	P17751;H7BXC3	22;16	22;16	22;16	Triosephosphate isomerase	Tpi1	sp|P17751|TPIS_MOUSE Triosephosphate isomerase OS=Mus musculus OX=10090 GN=Tpi1 PE=1 SV=5;tr|H7BXC3|H7BXC3_MOUSE Triosephosphate isomerase OS=Mus musculus OX=10090 GN=Tpi1 PE=1 SV=1	2	22	22	22	9	8	9	14	22	20	9	8	9	14	22	20	9	8	9	14	22	20	88.4	88.4	88.4	26.712	249	249;167	2.02	79	64	83	0	214.86	By MS/MS	By MS/MS	By MS/MS	By MS/MS	By MS/MS	By MS/MS	43.4	43
P17809;A0A140LIU2;G3UYL0;A2A7P3;G3V010	P17809	3;1;1;1;1	3;1;1;1;1	3;1;1;1;1	Solute carrier family 2, facilitated glucose transporter member 1	Slc2a1	sp|P17809|GTR1_MOUSE Solute carrier family 2, facilitated glucose transporter member 1 OS=Mus musculus OX=10090 GN=Slc2a1 PE=1 SV=4	5	3	3	3	0	0	1	3	0	0	0	0	1	3	0	0	0	0	1	3	0	0	6.3	6.3	6.3	53.984	492	492;116;123;140;173	2	3	3	3	0	4.2392			By MS/MS	By MS/MS			0	0
P18242;F8WIR1;F6Y6L6;A0A1B0GT66	P18242;F8WIR1;F6Y6L6;A0A1B0GT66	11;11;10;8	11;11;10;8	11;11;10;8	Cathepsin D	Ctsd	sp|P18242|CATD_MOUSE Cathepsin D OS=Mus musculus OX=10090 GN=Ctsd PE=1 SV=1;tr|F8WIR1|F8WIR1_MOUSE Cathepsin D OS=Mus musculus OX=10090 GN=Ctsd PE=1 SV=2;tr|F6Y6L6|F6Y6L6_MOUSE Predicted gene, 49369 (Fragment) OS=Mus musculus OX=10090 GN=Gm49369 PE=1 SV=1;	4	11	11	11	1	1	1	4	11	7	1	1	1	4	11	7	1	1	1	4	11	7	41	41	41	44.953	410	410;404;278;273	2.1	17	20	23	0	33.196	By MS/MS	By MS/MS	By MS/MS	By MS/MS	By MS/MS	By MS/MS	2.7	2.7
P18572;J3QP71;K3W4Q8	P18572;J3QP71;K3W4Q8	11;11;10	11;11;10	11;11;10	Basigin	Bsg	sp|P18572|BASI_MOUSE Basigin OS=Mus musculus OX=10090 GN=Bsg PE=1 SV=2;tr|J3QP71|J3QP71_MOUSE Basigin (Fragment) OS=Mus musculus OX=10090 GN=Bsg PE=1 SV=1;tr|K3W4Q8|K3W4Q8_MOUSE Basigin OS=Mus musculus OX=10090 GN=Bsg PE=1 SV=1	3	11	11	11	9	10	9	8	0	8	9	10	9	8	0	8	9	10	9	8	0	8	31.1	31.1	31.1	42.444	389	389;197;218	2.03	19	19	21	0	191.98	By MS/MS	By MS/MS	By MS/MS	By MS/MS		By MS/MS	26.2	31.1
P18608	P18608	1	1	1	Non-histone chromosomal protein HMG-14	Hmgn1	sp|P18608|HMGN1_MOUSE Non-histone chromosomal protein HMG-14 OS=Mus musculus OX=10090 GN=Hmgn1 PE=1 SV=2	1	1	1	1	1	1	1	0	1	1	1	1	1	0	1	1	1	1	1	0	1	1	9.4	9.4	9.4	10.152	96	96	2	2	2	2	0.0022556	2.066	By MS/MS	By MS/MS	By MS/MS		By MS/MS	By MS/MS	9.4	9.4
P18760;F8WGL3;A0A494B9A7	P18760;F8WGL3;A0A494B9A7	14;13;12	13;12;11	12;11;10	Cofilin-1	Cfl1	sp|P18760|COF1_MOUSE Cofilin-1 OS=Mus musculus OX=10090 GN=Cfl1 PE=1 SV=3;tr|F8WGL3|F8WGL3_MOUSE Cofilin, non-muscle isoform OS=Mus musculus OX=10090 GN=Cfl1 PE=1 SV=1;tr|A0A494B9A7|A0A494B9A7_MOUSE Cofilin, non-muscle isoform OS=Mus musculus OX=10090 GN=C	3	14	13	12	4	4	4	6	14	12	4	4	4	5	13	11	4	4	4	5	12	10	80.1	75.9	69.3	18.559	166	166;227;178	1.97	35	28	32	0	85.478	By MS/MS	By MS/MS	By MS/MS	By MS/MS	By MS/MS	By MS/MS	36.1	43.4
P18894;A0A0R4J203;Q91WH3;A0A0G2JFX0	P18894;A0A0R4J203;Q91WH3	16;16;12;7	16;16;12;7	16;16;12;7	D-amino-acid oxidase	Dao	sp|P18894|OXDA_MOUSE D-amino-acid oxidase OS=Mus musculus OX=10090 GN=Dao PE=1 SV=3;tr|A0A0R4J203|A0A0R4J203_MOUSE D-amino-acid oxidase OS=Mus musculus OX=10090 GN=Dao PE=1 SV=1;tr|Q91WH3|Q91WH3_MOUSE D-amino-acid oxidase OS=Mus musculus OX=10090 GN=Dao PE	4	16	16	16	8	8	10	15	3	14	8	8	10	15	3	14	8	8	10	15	3	14	49.6	49.6	49.6	38.661	345	345;345;249;133	2.05	33	33	38	0	138.24	By MS/MS	By MS/MS	By MS/MS	By MS/MS	By MS/MS	By MS/MS	32.8	32.8
P19096;A0A0U1RNJ1	P19096;A0A0U1RNJ1	19;18	19;18	19;18	Fatty acid synthase;[Acyl-carrier-protein] S-acetyltransferase;[Acyl-carrier-protein] S-malonyltransferase;3-oxoacyl-[acyl-carrier-protein] synthase;3-oxoacyl-[acyl-carrier-protein] reductase;3-hydroxyacyl-[acyl-carrier-protein] dehydratase;Enoyl-[acyl-carrier-protein] reductase;Oleoyl-[acyl-carrier-protein] hydrolase	Fasn	sp|P19096|FAS_MOUSE Fatty acid synthase OS=Mus musculus OX=10090 GN=Fasn PE=1 SV=2;tr|A0A0U1RNJ1|A0A0U1RNJ1_MOUSE 3-hydroxyacyl-[acyl-carrier-protein] dehydratase OS=Mus musculus OX=10090 GN=Fasn PE=1 SV=1	2	19	19	19	0	0	2	10	19	7	0	0	2	10	19	7	0	0	2	10	19	7	12.7	12.7	12.7	272.43	2504	2504;2502	2.03	32	24	35	0	47.191			By MS/MS	By MS/MS	By MS/MS	By MS/MS	0	0
P19137	P19137	35	34	34	Laminin subunit alpha-1	Lama1	sp|P19137|LAMA1_MOUSE Laminin subunit alpha-1 OS=Mus musculus OX=10090 GN=Lama1 PE=1 SV=2	1	35	34	34	19	22	20	21	1	12	18	21	19	20	1	12	18	21	19	20	1	12	16.4	16.2	16.2	338.14	3083	3083	2.05	24	32	28	0	148.15	By MS/MS	By MS/MS	By MS/MS	By MS/MS	By matching	By MS/MS	9.8	11.4
P19157;A0A494BAW2;A0A494B908;P46425;A0A494BAS3;A0A494BAU3;A0A494BAM8	P19157;A0A494BAW2;A0A494B908;P46425	9;8;7;5;3;3;3	9;8;7;5;3;3;3	9;8;7;5;3;3;3	Glutathione S-transferase P 1;Glutathione S-transferase P 2	Gstp1;Gstp2	sp|P19157|GSTP1_MOUSE Glutathione S-transferase P 1 OS=Mus musculus OX=10090 GN=Gstp1 PE=1 SV=2;tr|A0A494BAW2|A0A494BAW2_MOUSE GST class-pi OS=Mus musculus OX=10090 GN=Gstp1 PE=1 SV=1;tr|A0A494B908|A0A494B908_MOUSE GST class-pi (Fragment) OS=Mus musculus O	7	9	9	9	0	1	1	7	9	7	0	1	1	7	9	7	0	1	1	7	9	7	61.4	61.4	61.4	23.609	210	210;193;160;210;84;95;132	1.99	29	27	28	0	124.2		By matching	By MS/MS	By MS/MS	By MS/MS	By MS/MS	0	9.5
P19221;H7BX99	P19221;H7BX99	2;2	2;2	2;2	Prothrombin;Activation peptide fragment 1;Activation peptide fragment 2;Thrombin light chain;Thrombin heavy chain;Prothrombin	F2	sp|P19221|THRB_MOUSE Prothrombin OS=Mus musculus OX=10090 GN=F2 PE=1 SV=1;tr|H7BX99|H7BX99_MOUSE Prothrombin OS=Mus musculus OX=10090 GN=F2 PE=1 SV=1	2	2	2	2	0	0	0	0	2	1	0	0	0	0	2	1	0	0	0	0	2	1	4.5	4.5	4.5	70.268	618	618;617	2.17	2	1	3	0	6.8562					By MS/MS	By matching	0	0
P19253;A0A1B0GSQ6;A0A1B0GTA1;A0A1B0GS68;A0A1B0GQW6;A0A1B0GSF0;A0A1B0GSB2;A0A1B0GSC2;A0A1B0GRH1;A0A1B0GT00;A0A1B0GSJ2;A0A1B0GSL5	P19253;A0A1B0GSQ6;A0A1B0GTA1;A0A1B0GS68;A0A1B0GQW6;A0A1B0GSF0;A0A1B0GSB2;A0A1B0GSC2	8;7;7;7;5;5;5;4;2;2;1;1	8;7;7;7;5;5;5;4;2;2;1;1	8;7;7;7;5;5;5;4;2;2;1;1	60S ribosomal protein L13a	Rpl13a	sp|P19253|RL13A_MOUSE 60S ribosomal protein L13a OS=Mus musculus OX=10090 GN=Rpl13a PE=1 SV=4;tr|A0A1B0GSQ6|A0A1B0GSQ6_MOUSE 60S ribosomal protein L13a (Fragment) OS=Mus musculus OX=10090 GN=Rpl13a PE=3 SV=1;tr|A0A1B0GTA1|A0A1B0GTA1_MOUSE 60S ribosomal pro	12	8	8	8	4	2	1	6	1	6	4	2	1	6	1	6	4	2	1	6	1	6	34	34	34	23.464	203	203;167;177;446;69;131;148;122;128;133;110;110	2.07	8	11	10	0	13.336	By MS/MS	By MS/MS	By MS/MS	By MS/MS	By MS/MS	By MS/MS	24.6	13.8
P19324;A0A140LHR4;A0A140LHK0;A0A140LHD6	P19324	18;7;4;1	18;7;4;1	18;7;4;1	Serpin H1	Serpinh1	sp|P19324|SERPH_MOUSE Serpin H1 OS=Mus musculus OX=10090 GN=Serpinh1 PE=1 SV=3	4	18	18	18	12	11	12	11	7	16	12	11	12	11	7	16	12	11	12	11	7	16	59.2	59.2	59.2	46.533	417	417;203;115;53	1.98	42	41	39	0	224.32	By MS/MS	By MS/MS	By MS/MS	By MS/MS	By MS/MS	By MS/MS	37.4	33.3
P19536;Q9D881;F7C106;A0A0A6YVR0	P19536;Q9D881	11;11;1;1	11;11;1;1	11;11;1;1	Cytochrome c oxidase subunit 5B, mitochondrial	Cox5b	sp|P19536|COX5B_MOUSE Cytochrome c oxidase subunit 5B, mitochondrial OS=Mus musculus OX=10090 GN=Cox5b PE=1 SV=1;tr|Q9D881|Q9D881_MOUSE Cytochrome c oxidase polypeptide Vb OS=Mus musculus OX=10090 GN=Cox5b-ps PE=1 SV=1	4	11	11	11	9	9	7	10	1	11	9	9	7	10	1	11	9	9	7	10	1	11	62.5	62.5	62.5	13.813	128	128;129;85;98	2.02	35	33	37	0	94.423	By MS/MS	By MS/MS	By MS/MS	By MS/MS	By matching	By MS/MS	46.9	46.9
P20029	P20029	40	38	38	78 kDa glucose-regulated protein	Hspa5	sp|P20029|BIP_MOUSE Endoplasmic reticulum chaperone BiP OS=Mus musculus OX=10090 GN=Hspa5 PE=1 SV=3	1	40	38	38	25	26	23	19	21	35	24	25	22	18	19	33	24	25	22	18	19	33	60.2	60.2	60.2	72.421	655	655	1.98	73	58	69	0	200.44	By MS/MS	By MS/MS	By MS/MS	By MS/MS	By MS/MS	By MS/MS	48.4	48.5
P20060	P20060	2	2	2	Beta-hexosaminidase subunit beta	Hexb	sp|P20060|HEXB_MOUSE Beta-hexosaminidase subunit beta OS=Mus musculus OX=10090 GN=Hexb PE=1 SV=2	1	2	2	2	0	0	0	2	2	1	0	0	0	2	2	1	0	0	0	2	2	1	7.8	7.8	7.8	61.115	536	536	2.2	1	2	2	0	6.6673				By matching	By MS/MS	By matching	0	0
P20065	P20065	4	4	4	Thymosin beta-4;Hematopoietic system regulatory peptide	Tmsb4x	sp|P20065|TYB4_MOUSE Thymosin beta-4 OS=Mus musculus OX=10090 GN=Tmsb4x PE=1 SV=1	1	4	4	4	0	0	0	0	4	1	0	0	0	0	4	1	0	0	0	0	4	1	48	48	48	5.6794	50	50	2.06	5	5	6	0	21.086					By MS/MS	By matching	0	0
P20108	P20108	8	8	8	Thioredoxin-dependent peroxide reductase, mitochondrial	Prdx3	sp|P20108|PRDX3_MOUSE Thioredoxin-dependent peroxide reductase, mitochondrial OS=Mus musculus OX=10090 GN=Prdx3 PE=1 SV=1	1	8	8	8	3	4	5	6	8	7	3	4	5	6	8	7	3	4	5	6	8	7	40.1	40.1	40.1	28.127	257	257	2.04	20	24	23	0	55.657	By MS/MS	By MS/MS	By MS/MS	By MS/MS	By MS/MS	By MS/MS	19.1	23.7
P20152;A0A0A6YWC8;A2AKJ2;P15331;G5E846;A0A2R8W6R6;G3X981;P08553;P46660;D3YZ35;A0A0R4J036;P19246;P08551	P20152;A0A0A6YWC8	55;50;10;5;5;5;5;2;2;2;2;1;1	55;50;10;5;5;5;5;2;2;2;2;1;1	49;44;8;3;3;3;3;0;0;0;0;0;0	Vimentin	Vim	sp|P20152|VIME_MOUSE Vimentin OS=Mus musculus OX=10090 GN=Vim PE=1 SV=3;tr|A0A0A6YWC8|A0A0A6YWC8_MOUSE Vimentin OS=Mus musculus OX=10090 GN=Vim PE=1 SV=1	13	55	55	49	39	40	41	20	4	46	39	40	41	20	4	46	36	37	38	17	4	40	86.5	86.5	82.4	53.687	466	466;427;134;475;475;506;507;848;501;470;848;1090;543	1.96	79	85	69	0	323.31	By MS/MS	By MS/MS	By MS/MS	By MS/MS	By MS/MS	By MS/MS	81.3	81.8
P20918	P20918	9	9	9	Plasminogen;Plasmin heavy chain A;Activation peptide;Angiostatin;Plasmin heavy chain A, short form;Plasmin light chain B	Plg	sp|P20918|PLMN_MOUSE Plasminogen OS=Mus musculus OX=10090 GN=Plg PE=1 SV=3	1	9	9	9	1	2	2	4	5	9	1	2	2	4	5	9	1	2	2	4	5	9	13.8	13.8	13.8	90.807	812	812	1.85	17	19	10	0	16.341	By MS/MS	By matching	By MS/MS	By MS/MS	By MS/MS	By MS/MS	1.7	4.9
P21271;G3X9Y9;G5E8G6	P21271;G3X9Y9;G5E8G6	4;4;4	3;3;3	3;3;3	Unconventional myosin-Vb	Myo5b	sp|P21271|MYO5B_MOUSE Unconventional myosin-Vb OS=Mus musculus OX=10090 GN=Myo5b PE=1 SV=2;tr|G3X9Y9|G3X9Y9_MOUSE Unconventional myosin-Vb OS=Mus musculus OX=10090 GN=Myo5b PE=1 SV=1;tr|G5E8G6|G5E8G6_MOUSE Unconventional myosin-Vb OS=Mus musculus OX=10090	3	4	3	3	2	3	2	3	0	2	1	2	2	3	0	2	1	2	2	3	0	2	3.3	2.8	2.8	210.57	1818	1818;1844;1818	2	3	5	3	0	10.061	By MS/MS	By MS/MS	By MS/MS	By MS/MS		By MS/MS	1.3	2.3
P21278;P30677;A0A494BBL5	P21278	7;3;2	4;1;1	4;1;1	Guanine nucleotide-binding protein subunit alpha-11	Gna11	sp|P21278|GNA11_MOUSE Guanine nucleotide-binding protein subunit alpha-11 OS=Mus musculus OX=10090 GN=Gna11 PE=1 SV=1	3	7	4	4	1	1	2	5	2	0	1	1	2	2	1	0	1	1	2	2	1	0	28.1	17.3	17.3	42.024	359	359;355;301	2.14	2	2	3	0	10.94	By MS/MS	By matching	By MS/MS	By MS/MS	By matching		6.4	6.4
P21279;O70443;P27600;A0A0G2JG40	P21279	7;1;1;1	6;0;0;0	4;0;0;0	Guanine nucleotide-binding protein G(q) subunit alpha	Gnaq	sp|P21279|GNAQ_MOUSE Guanine nucleotide-binding protein G(q) subunit alpha OS=Mus musculus OX=10090 GN=Gnaq PE=1 SV=4	4	7	6	4	2	2	3	7	2	2	2	2	3	6	1	2	2	2	3	4	1	2	27.3	25.1	16.4	42.158	359	359;355;379;316	2	6	9	6	0	19.651	By MS/MS	By matching	By MS/MS	By MS/MS	By matching	By MS/MS	8.1	8.1
P21300	P21300	2	1	1	Aldose reductase-related protein 1	Akr1b7	sp|P21300|ALD1_MOUSE Aldo-keto reductase family 1 member B7 OS=Mus musculus OX=10090 GN=Akr1b7 PE=1 SV=4	1	2	1	1	0	0	0	2	2	1	0	0	0	1	1	0	0	0	0	1	1	0	5.7	3.2	3.2	35.988	316	316	1.75	2	1	1	0.0060628	1.6187				By matching	By MS/MS	By matching	0	0
P21460;A2APX3	P21460;A2APX3	1;1	1;1	1;1	Cystatin-C	Cst3	sp|P21460|CYTC_MOUSE Cystatin-C OS=Mus musculus OX=10090 GN=Cst3 PE=1 SV=2;tr|A2APX3|A2APX3_MOUSE Cystatin-C (Fragment) OS=Mus musculus OX=10090 GN=Cst3 PE=1 SV=1	2	1	1	1	0	0	0	0	0	1	0	0	0	0	0	1	0	0	0	0	0	1	12.1	12.1	12.1	15.531	140	140;102	2	1	1	1	0.00039557	2.5462						By MS/MS	0	0
P21614;A0A0G2JGM6	P21614	7;2	7;2	7;2	Vitamin D-binding protein	Gc	sp|P21614|VTDB_MOUSE Vitamin D-binding protein OS=Mus musculus OX=10090 GN=Gc PE=1 SV=2	2	7	7	7	0	0	0	0	7	2	0	0	0	0	7	2	0	0	0	0	7	2	16	16	16	53.6	476	476;125	2.17	6	7	10	0	19.282					By MS/MS	By MS/MS	0	0
P21619;A0A0R4J0Q5	P21619;A0A0R4J0Q5	34;34	28;28	28;28	Lamin-B2	Lmnb2	sp|P21619|LMNB2_MOUSE Lamin-B2 OS=Mus musculus OX=10090 GN=Lmnb2 PE=1 SV=2;tr|A0A0R4J0Q5|A0A0R4J0Q5_MOUSE Lamin-B2 OS=Mus musculus OX=10090 GN=Lmnb2 PE=1 SV=1	2	34	28	28	22	22	20	11	4	25	19	19	16	8	2	20	19	19	16	8	2	20	59.4	55	55	67.317	596	596;615	1.96	24	33	21	0	147.73	By MS/MS	By MS/MS	By MS/MS	By MS/MS	By matching	By MS/MS	50.3	47
P21956	P21956	2	2	2	Lactadherin	Mfge8	sp|P21956|MFGM_MOUSE Lactadherin OS=Mus musculus OX=10090 GN=Mfge8 PE=1 SV=3	1	2	2	2	0	2	1	1	0	1	0	2	1	1	0	1	0	2	1	1	0	1	3.5	3.5	3.5	51.24	463	463	2	2	1	2	0.00041374	3.08		By MS/MS	By MS/MS	By MS/MS		By MS/MS	0	3.5
P21958;Q3TBA3	P21958;Q3TBA3	1;1	1;1	1;1	Antigen peptide transporter 1	Tap1	sp|P21958|TAP1_MOUSE Antigen peptide transporter 1 OS=Mus musculus OX=10090 GN=Tap1 PE=1 SV=3;tr|Q3TBA3|Q3TBA3_MOUSE Antigen peptide transporter 1 OS=Mus musculus OX=10090 GN=Tap1 PE=1 SV=1	2	1	1	1	0	0	0	1	0	0	0	0	0	1	0	0	0	0	0	1	0	0	2.9	2.9	2.9	78.863	724	724;696	2	1	1	1	0.00040783	2.9116				By MS/MS			0	0
P21981;G3UXE8;Q9D7I9	P21981	37;4;1	37;4;1	37;4;1	Protein-glutamine gamma-glutamyltransferase 2	Tgm2	sp|P21981|TGM2_MOUSE Protein-glutamine gamma-glutamyltransferase 2 OS=Mus musculus OX=10090 GN=Tgm2 PE=1 SV=4	3	37	37	37	23	25	26	23	21	22	23	25	26	23	21	22	23	25	26	23	21	22	51.5	51.5	51.5	77.06	686	686;146;724	1.94	53	52	44	0	226.66	By MS/MS	By MS/MS	By MS/MS	By MS/MS	By MS/MS	By MS/MS	41.5	47.5
P21995	P21995	3	3	3	Embigin	Emb	sp|P21995|EMB_MOUSE Embigin OS=Mus musculus OX=10090 GN=Emb PE=1 SV=2	1	3	3	3	3	2	1	2	0	0	3	2	1	2	0	0	3	2	1	2	0	0	11.2	11.2	11.2	37.064	330	330	2	2	2	2	0	16.024	By MS/MS	By MS/MS	By MS/MS	By MS/MS			11.2	8.2
P22315;A0A494BAI5;Q544X6;F6T2S0;Q91W09;A0A494B9Y8;A0A494BBL4;A0A494BAR8;A0A494BA61	P22315;A0A494BAI5;Q544X6;F6T2S0;Q91W09;A0A494B9Y8;A0A494BBL4	9;9;9;8;8;7;5;2;1	9;9;9;8;8;7;5;2;1	9;9;9;8;8;7;5;2;1	Ferrochelatase, mitochondrial;Ferrochelatase	Fech	sp|P22315|HEMH_MOUSE Ferrochelatase, mitochondrial OS=Mus musculus OX=10090 GN=Fech PE=1 SV=2;tr|A0A494BAI5|A0A494BAI5_MOUSE Ferrochelatase OS=Mus musculus OX=10090 GN=Fech PE=1 SV=1;tr|Q544X6|Q544X6_MOUSE Ferrochelatase OS=Mus musculus OX=10090 GN=Fech PE	9	9	9	9	3	3	3	6	6	9	3	3	3	6	6	9	3	3	3	6	6	9	31.2	31.2	31.2	47.13	420	420;417;422;348;395;366;215;149;122	1.89	26	18	19	0	38.695	By MS/MS	By MS/MS	By MS/MS	By MS/MS	By MS/MS	By MS/MS	10	10
P22599	P22599	14	4	3	Alpha-1-antitrypsin 1-2	Serpina1b	sp|P22599|A1AT2_MOUSE Alpha-1-antitrypsin 1-2 OS=Mus musculus OX=10090 GN=Serpina1b PE=1 SV=2	1	14	4	3	0	0	0	2	14	7	0	0	0	1	4	1	0	0	0	0	3	1	50.6	9	6.5	45.974	413	413	1.88	6	6	4	0	14.222				By matching	By MS/MS	By matching	0	0
P22892;Q8CBB7	P22892;Q8CBB7	6;6	6;6	6;6	AP-1 complex subunit gamma-1	Ap1g1	sp|P22892|AP1G1_MOUSE AP-1 complex subunit gamma-1 OS=Mus musculus OX=10090 GN=Ap1g1 PE=1 SV=3;tr|Q8CBB7|Q8CBB7_MOUSE AP-1 complex subunit gamma OS=Mus musculus OX=10090 GN=Ap1g1 PE=1 SV=1	2	6	6	6	0	0	2	5	6	3	0	0	2	5	6	3	0	0	2	5	6	3	9.1	9.1	9.1	91.349	822	822;825	2.06	10	10	12	0	15.474			By MS/MS	By MS/MS	By MS/MS	By MS/MS	0	0
P22907;A0A1L1ST19	P22907;A0A1L1ST19	1;1	1;1	1;1	Porphobilinogen deaminase	Hmbs	sp|P22907|HEM3_MOUSE Porphobilinogen deaminase OS=Mus musculus OX=10090 GN=Hmbs PE=1 SV=2;tr|A0A1L1ST19|A0A1L1ST19_MOUSE Hydroxymethylbilane synthase (Fragment) OS=Mus musculus OX=10090 GN=Hmbs PE=1 SV=1	2	1	1	1	0	0	0	0	1	0	0	0	0	0	1	0	0	0	0	0	1	0	5.8	5.8	5.8	39.344	361	361;126	2	1	1	1	0	4.7693					By MS/MS		0	0
P23116;A0A494B9I0	P23116	16;2	16;2	16;2	Eukaryotic translation initiation factor 3 subunit A	Eif3a	sp|P23116|EIF3A_MOUSE Eukaryotic translation initiation factor 3 subunit A OS=Mus musculus OX=10090 GN=Eif3a PE=1 SV=5	2	16	16	16	3	3	3	12	9	7	3	3	3	12	9	7	3	3	3	12	9	7	14.5	14.5	14.5	161.93	1344	1344;194	2.06	21	17	25	0	33.984	By MS/MS	By MS/MS	By MS/MS	By MS/MS	By MS/MS	By MS/MS	3.2	3.2
P23492;Q543K9;Q9D8C9;A0A2I3BQH2;A0A2I3BS22	P23492;Q543K9;Q9D8C9;A0A2I3BQH2	10;10;5;5;3	10;10;5;5;3	10;10;5;5;3	Purine nucleoside phosphorylase	Pnp;Pnp2	sp|P23492|PNPH_MOUSE Purine nucleoside phosphorylase OS=Mus musculus OX=10090 GN=Pnp PE=1 SV=2;tr|Q543K9|Q543K9_MOUSE Purine nucleoside phosphorylase OS=Mus musculus OX=10090 GN=Pnp PE=1 SV=1;tr|Q9D8C9|Q9D8C9_MOUSE Purine nucleoside phosphorylase OS=Mus mu	5	10	10	10	0	0	0	2	10	2	0	0	0	2	10	2	0	0	0	2	10	2	46.7	46.7	46.7	32.277	289	289;289;305;250;136	2	14	14	14	0	64.525				By matching	By MS/MS	By matching	0	0
P23591;A0A2R8W6N0;A0A2R8VKL9;A0A2R8VHD0;A0A2R8W6P6;A0A2R8VI39	P23591;A0A2R8W6N0;A0A2R8VKL9;A0A2R8VHD0;A0A2R8W6P6;A0A2R8VI39	1;1;1;1;1;1	1;1;1;1;1;1	1;1;1;1;1;1	GDP-L-fucose synthase	Tsta3	sp|P23591|FCL_MOUSE GDP-L-fucose synthase OS=Mus musculus OX=10090 GN=Gfus PE=1 SV=3;tr|A0A2R8W6N0|A0A2R8W6N0_MOUSE GDP-L-fucose synthase OS=Mus musculus OX=10090 GN=Gfus PE=1 SV=1;tr|A0A2R8VKL9|A0A2R8VKL9_MOUSE GDP-L-fucose synthase OS=Mus musculus OX=100	6	1	1	1	0	0	0	1	1	1	0	0	0	1	1	1	0	0	0	1	1	1	3.7	3.7	3.7	35.877	321	321;62;128;292;327;351	2	2	1	2	0.00039463	2.5061				By matching	By MS/MS	By matching	0	0
P23780;A0A1L1SSJ7	P23780;A0A1L1SSJ7	2;2	2;2	2;2	Beta-galactosidase	Glb1	sp|P23780|BGAL_MOUSE Beta-galactosidase OS=Mus musculus OX=10090 GN=Glb1 PE=1 SV=1;tr|A0A1L1SSJ7|A0A1L1SSJ7_MOUSE Beta-galactosidase OS=Mus musculus OX=10090 GN=Glb1 PE=1 SV=1	2	2	2	2	0	0	1	1	2	2	0	0	1	1	2	2	0	0	1	1	2	2	5.6	5.6	5.6	73.12	647	647;291	1.8	7	4	4	0	9.9681			By MS/MS	By matching	By MS/MS	By MS/MS	0	0
P23927;A0A1L1SRG5	P23927;A0A1L1SRG5	11;7	11;7	11;7	Alpha-crystallin B chain	Cryab	sp|P23927|CRYAB_MOUSE Alpha-crystallin B chain OS=Mus musculus OX=10090 GN=Cryab PE=1 SV=2;tr|A0A1L1SRG5|A0A1L1SRG5_MOUSE Alpha-crystallin B chain (Fragment) OS=Mus musculus OX=10090 GN=Cryab PE=1 SV=1	2	11	11	11	4	4	4	2	7	8	4	4	4	2	7	8	4	4	4	2	7	8	56	56	56	20.069	175	175;130	2.04	20	24	23	0	41.345	By MS/MS	By MS/MS	By MS/MS	By MS/MS	By MS/MS	By MS/MS	21.7	21.7
P23953;D3Z5G7;A0A1D5RM42	P23953	15;5;2	12;3;2	12;3;2	Carboxylesterase 1C	Ces1c	sp|P23953|EST1C_MOUSE Carboxylesterase 1C OS=Mus musculus OX=10090 GN=Ces1c PE=1 SV=4	3	15	12	12	2	2	3	3	15	8	0	0	0	0	12	5	0	0	0	0	12	5	43.5	38.1	38.1	61.055	554	554;567;177	1.96	15	18	13	0	36.45	By matching	By matching	By matching	By matching	By MS/MS	By MS/MS	3.8	3.8
P24270;A2AL20;Q8BI29	P24270	43;19;1	43;19;1	43;19;1	Catalase	Cat	sp|P24270|CATA_MOUSE Catalase OS=Mus musculus OX=10090 GN=Cat PE=1 SV=4	3	43	43	43	30	31	31	37	30	39	30	31	31	37	30	39	30	31	31	37	30	39	83.9	83.9	83.9	59.795	527	527;176;606	2.02	167	153	175	0	323.31	By MS/MS	By MS/MS	By MS/MS	By MS/MS	By MS/MS	By MS/MS	64.9	65.5
P24288;E9Q4K3;Q8CBC8;B2KFA9;B2KFA8	P24288;E9Q4K3;Q8CBC8;B2KFA9;B2KFA8	2;2;2;1;1	2;2;2;1;1	2;2;2;1;1	Branched-chain-amino-acid aminotransferase, cytosolic;Branched-chain-amino-acid aminotransferase	Bcat1	sp|P24288|BCAT1_MOUSE Branched-chain-amino-acid aminotransferase, cytosolic OS=Mus musculus OX=10090 GN=Bcat1 PE=1 SV=2;tr|E9Q4K3|E9Q4K3_MOUSE Branched-chain-amino-acid aminotransferase OS=Mus musculus OX=10090 GN=Bcat1 PE=1 SV=1;tr|Q8CBC8|Q8CBC8_MOUSE Bra	5	2	2	2	0	0	0	1	2	1	0	0	0	1	2	1	0	0	0	1	2	1	4.7	4.7	4.7	42.791	386	386;393;453;136;223	2.25	2	2	4	0	4.7584				By MS/MS	By MS/MS	By matching	0	0
P24369	P24369	13	13	13	Peptidyl-prolyl cis-trans isomerase B	Ppib	sp|P24369|PPIB_MOUSE Peptidyl-prolyl cis-trans isomerase B OS=Mus musculus OX=10090 GN=Ppib PE=1 SV=2	1	13	13	13	10	11	11	7	9	10	10	11	11	7	9	10	10	11	11	7	9	10	60.2	60.2	60.2	23.713	216	216	1.94	37	31	31	0	98.791	By MS/MS	By MS/MS	By MS/MS	By MS/MS	By MS/MS	By MS/MS	51.4	54.2
P24472;A0A1L1SS61	P24472	11;3	9;3	9;3	Glutathione S-transferase A4	Gsta4	sp|P24472|GSTA4_MOUSE Glutathione S-transferase A4 OS=Mus musculus OX=10090 GN=Gsta4 PE=1 SV=3	2	11	9	9	0	0	0	4	11	4	0	0	0	3	9	3	0	0	0	3	9	3	46.8	43.2	43.2	25.564	222	222;105	2.05	14	13	16	0	22.867				By matching	By MS/MS	By matching	0	0
P24527	P24527	13	13	13	Leukotriene A-4 hydrolase	Lta4h	sp|P24527|LKHA4_MOUSE Leukotriene A-4 hydrolase OS=Mus musculus OX=10090 GN=Lta4h PE=1 SV=4	1	13	13	13	0	0	0	4	12	3	0	0	0	4	12	3	0	0	0	4	12	3	28.8	28.8	28.8	69.05	611	611	2.1	14	17	19	0	99.052				By MS/MS	By MS/MS	By MS/MS	0	0
P24547;A0A0A6YXS4;A0A0A6YY72	P24547;A0A0A6YXS4	3;2;1	3;2;1	3;2;1	Inosine-5-monophosphate dehydrogenase 2	Impdh2	sp|P24547|IMDH2_MOUSE Inosine-5-monophosphate dehydrogenase 2 OS=Mus musculus OX=10090 GN=Impdh2 PE=1 SV=2;tr|A0A0A6YXS4|A0A0A6YXS4_MOUSE Inosine-5-monophosphate dehydrogenase 2 (Fragment) OS=Mus musculus OX=10090 GN=Impdh2 PE=1 SV=1	3	3	3	3	0	0	0	1	3	3	0	0	0	1	3	3	0	0	0	1	3	3	7.8	7.8	7.8	55.814	514	514;248;320	1.85	6	3	4	0	6.0889				By matching	By MS/MS	By MS/MS	0	0
P24668	P24668	8	8	8	Cation-dependent mannose-6-phosphate receptor	M6pr	sp|P24668|MPRD_MOUSE Cation-dependent mannose-6-phosphate receptor OS=Mus musculus OX=10090 GN=M6pr PE=1 SV=1	1	8	8	8	1	1	1	8	0	2	1	1	1	8	0	2	1	1	1	8	0	2	36	36	36	31.172	278	278	1.86	8	9	5	0	42.603	By MS/MS	By MS/MS	By MS/MS	By MS/MS		By matching	2.9	2.9
P25444;D3YVC1;D3YWJ3	P25444;D3YVC1;D3YWJ3	13;11;11	13;11;11	13;11;11	40S ribosomal protein S2	Rps2	sp|P25444|RS2_MOUSE 40S ribosomal protein S2 OS=Mus musculus OX=10090 GN=Rps2 PE=1 SV=3;tr|D3YVC1|D3YVC1_MOUSE 40S ribosomal protein S2 (Fragment) OS=Mus musculus OX=10090 GN=Rps2 PE=1 SV=1;tr|D3YWJ3|D3YWJ3_MOUSE 40S ribosomal protein S2 OS=Mus musculus OX	3	13	13	13	4	4	3	11	8	11	4	4	3	11	8	11	4	4	3	11	8	11	49.1	49.1	49.1	31.231	293	293;269;302	2.08	28	31	36	0	46.932	By MS/MS	By MS/MS	By MS/MS	By MS/MS	By MS/MS	By MS/MS	22.2	22.2
P25976;A2AWT6;A2AWT7;A2AWT5	P25976;A2AWT6;A2AWT7;A2AWT5	2;2;2;2	2;2;2;2	2;2;2;2	Nucleolar transcription factor 1	Ubtf	sp|P25976|UBF1_MOUSE Nucleolar transcription factor 1 OS=Mus musculus OX=10090 GN=Ubtf PE=1 SV=1;tr|A2AWT6|A2AWT6_MOUSE Nucleolar transcription factor 1 OS=Mus musculus OX=10090 GN=Ubtf PE=1 SV=1;tr|A2AWT7|A2AWT7_MOUSE Nucleolar transcription factor 1 OS=M	4	2	2	2	0	0	0	0	2	0	0	0	0	0	2	0	0	0	0	0	2	0	3.3	3.3	3.3	89.508	765	765;727;752;764	1.83	2	3	1	0	15.019					By MS/MS		0	0
P26039;A2AIM2;F6SX70;F6S1V7	P26039	68;10;4;3	68;10;4;3	59;9;4;3	Talin-1	Tln1	sp|P26039|TLN1_MOUSE Talin-1 OS=Mus musculus OX=10090 GN=Tln1 PE=1 SV=2	4	68	68	59	18	17	15	25	63	40	18	17	15	25	63	40	14	14	12	23	55	34	34.3	34.3	30.2	269.82	2541	2541;241;279;122	2.02	106	91	112	0	248.42	By MS/MS	By MS/MS	By MS/MS	By MS/MS	By MS/MS	By MS/MS	9.4	9.5
P26040	P26040	65	65	50	Ezrin	Ezr	sp|P26040|EZRI_MOUSE Ezrin OS=Mus musculus OX=10090 GN=Ezr PE=1 SV=3	1	65	65	50	36	39	33	29	52	47	36	39	33	29	52	47	25	27	23	20	38	36	72.9	72.9	60.6	69.406	586	586	1.99	147	143	144	0	323.31	By MS/MS	By MS/MS	By MS/MS	By MS/MS	By MS/MS	By MS/MS	58.7	63
P26041	P26041	54	41	38	Moesin	Msn	sp|P26041|MOES_MOUSE Moesin OS=Mus musculus OX=10090 GN=Msn PE=1 SV=3	1	54	41	38	26	27	23	21	48	36	17	17	15	13	36	27	14	14	14	12	35	26	75.7	64.8	60.3	67.766	577	577	1.96	75	66	67	0	170.36	By MS/MS	By MS/MS	By MS/MS	By MS/MS	By MS/MS	By MS/MS	39.3	41.6
P26043;A0A5F8MPB9;Q7TSG6	P26043;A0A5F8MPB9;Q7TSG6	51;50;34	33;33;17	33;33;17	Radixin	Rdx	sp|P26043|RADI_MOUSE Radixin OS=Mus musculus OX=10090 GN=Rdx PE=1 SV=3;tr|A0A5F8MPB9|A0A5F8MPB9_MOUSE Radixin OS=Mus musculus OX=10090 GN=Rdx PE=1 SV=1;tr|Q7TSG6|Q7TSG6_MOUSE Radixin OS=Mus musculus OX=10090 GN=Rdx PE=1 SV=1	3	51	33	33	23	26	23	23	44	38	9	11	12	13	29	26	9	11	12	13	29	26	66.7	48.7	48.7	68.542	583	583;604;389	1.94	69	65	57	0	137.4	By MS/MS	By MS/MS	By MS/MS	By MS/MS	By MS/MS	By MS/MS	37.7	43.6
P26149	P26149	5	2	1	3 beta-hydroxysteroid dehydrogenase/Delta 5-->4-isomerase type 2;3-beta-hydroxy-Delta(5)-steroid dehydrogenase;Steroid Delta-isomerase	Hsd3b2	sp|P26149|3BHS2_MOUSE 3 beta-hydroxysteroid dehydrogenase/Delta 5-->4-isomerase type 2 OS=Mus musculus OX=10090 GN=Hsd3b2 PE=1 SV=4	1	5	2	1	2	2	2	5	0	4	0	0	0	2	0	1	0	0	0	1	0	1	21.4	10.7	5.6	41.923	373	373	2.14	2	2	3	0	8.133	By matching	By matching	By matching	By MS/MS		By matching	7	7
P26150;O35469;E9PXG7	P26150;O35469;E9PXG7	5;5;4	1;1;1	1;1;1	3 beta-hydroxysteroid dehydrogenase/Delta 5-->4-isomerase type 3;3-beta-hydroxy-Delta(5)-steroid dehydrogenase;Steroid Delta-isomerase;3 beta-hydroxysteroid dehydrogenase/Delta 5-->4-isomerase type 6;3-beta-hydroxy-Delta(5)-steroid dehydrogenase;Steroid Delta-isomerase	Hsd3b3;Hsd3b6	sp|P26150|3BHS3_MOUSE 3 beta-hydroxysteroid dehydrogenase/Delta 5-->4-isomerase type 3 OS=Mus musculus OX=10090 GN=Hsd3b3 PE=1 SV=3;sp|O35469|3BHS6_MOUSE 3 beta-hydroxysteroid dehydrogenase/Delta 5-->4-isomerase type 6 OS=Mus musculus OX=10090 GN=Hsd3b6 PE	3	5	1	1	2	2	2	5	0	4	0	0	0	1	0	1	0	0	0	1	0	1	21.4	5.6	5.6	42.031	373	373;373;318	2.25	1	1	2	0	4.1343	By matching	By matching	By matching	By MS/MS		By matching	7	7
P26231;A0A494BAD0;A0A494BAM5;Q61301;A0A494BBB4;E0CXB9;A0A494BA24	P26231	22;8;3;2;2;2;1	22;8;3;2;2;2;1	22;8;3;2;2;2;1	Catenin alpha-1	Ctnna1	sp|P26231|CTNA1_MOUSE Catenin alpha-1 OS=Mus musculus OX=10090 GN=Ctnna1 PE=1 SV=1	7	22	22	22	11	13	10	7	3	12	11	13	10	7	3	12	11	13	10	7	3	12	34	34	34	100.11	906	906;415;156;953;122;966;37	2.13	12	15	18	0	73.215	By MS/MS	By MS/MS	By MS/MS	By MS/MS	By matching	By MS/MS	17.7	20.1
P26350;A0A087WP98;A0A087WPN6;A0A087WQN2	P26350	5;1;1;1	5;1;1;1	5;1;1;1	Prothymosin alpha;Prothymosin alpha, N-terminally processed;Thymosin alpha	Ptma	sp|P26350|PTMA_MOUSE Prothymosin alpha OS=Mus musculus OX=10090 GN=Ptma PE=1 SV=2	4	5	5	5	0	0	0	0	5	2	0	0	0	0	5	2	0	0	0	0	5	2	26.1	26.1	26.1	12.254	111	111;58;98;145	2.09	7	7	9	0	32.18					By MS/MS	By matching	0	0
P26361;F6U9G7;E9PVD7	P26361;F6U9G7;E9PVD7	1;1;1	1;1;1	1;1;1	Cystic fibrosis transmembrane conductance regulator	Cftr	sp|P26361|CFTR_MOUSE Cystic fibrosis transmembrane conductance regulator OS=Mus musculus OX=10090 GN=Cftr PE=1 SV=2;tr|F6U9G7|F6U9G7_MOUSE Cystic fibrosis transmembrane conductance regulator OS=Mus musculus OX=10090 GN=Cftr PE=4 SV=2;tr|E9PVD7|E9PVD7_MOUSE	3	1	1	1	1	1	1	0	0	1	1	1	1	0	0	1	1	1	1	0	0	1	1	1	1	167.87	1476	1476;529;1446	2	1	1	1	1	-2	By matching	By MS/MS	By matching			By MS/MS	1	1
P26369;Q3KQM4;Q80XR5	P26369;Q3KQM4;Q80XR5	4;4;4	4;4;4	4;4;4	Splicing factor U2AF 65 kDa subunit	U2af2	sp|P26369|U2AF2_MOUSE Splicing factor U2AF 65 kDa subunit OS=Mus musculus OX=10090 GN=U2af2 PE=1 SV=3;tr|Q3KQM4|Q3KQM4_MOUSE U2 snRNP auxiliary factor large subunit OS=Mus musculus OX=10090 GN=U2af2 PE=1 SV=1;tr|Q80XR5|Q80XR5_MOUSE U2 snRNP auxiliary facto	3	4	4	4	1	0	1	2	4	3	1	0	1	2	4	3	1	0	1	2	4	3	9.9	9.9	9.9	53.516	475	475;307;471	1.89	7	6	5	0	9.0341	By matching		By MS/MS	By MS/MS	By MS/MS	By MS/MS	1.7	0
P26443;F7CFA5	P26443	42;8	42;8	42;8	Glutamate dehydrogenase 1, mitochondrial	Glud1	sp|P26443|DHE3_MOUSE Glutamate dehydrogenase 1, mitochondrial OS=Mus musculus OX=10090 GN=Glud1 PE=1 SV=1	2	42	42	42	22	23	29	30	32	38	22	23	29	30	32	38	22	23	29	30	32	38	70.1	70.1	70.1	61.336	558	558;144	1.99	154	153	151	0	323.31	By MS/MS	By MS/MS	By MS/MS	By MS/MS	By MS/MS	By MS/MS	44.4	44.6
P26516	P26516	3	3	3	26S proteasome non-ATPase regulatory subunit 7	Psmd7	sp|P26516|PSMD7_MOUSE 26S proteasome non-ATPase regulatory subunit 7 OS=Mus musculus OX=10090 GN=Psmd7 PE=1 SV=2	1	3	3	3	0	0	1	3	2	2	0	0	1	3	2	2	0	0	1	3	2	2	15.9	15.9	15.9	36.539	321	321	1.96	10	8	9	0	17.559			By MS/MS	By MS/MS	By MS/MS	By MS/MS	0	0
P26638;Q8C483;A2AFS0;A2AFS1	P26638;Q8C483;A2AFS0	11;11;8;3	11;11;8;3	11;11;8;3	Serine--tRNA ligase, cytoplasmic	Sars	sp|P26638|SYSC_MOUSE Serine--tRNA ligase, cytoplasmic OS=Mus musculus OX=10090 GN=Sars1 PE=1 SV=3;tr|Q8C483|Q8C483_MOUSE Seryl-tRNA synthetase OS=Mus musculus OX=10090 GN=Sars PE=1 SV=1;tr|A2AFS0|A2AFS0_MOUSE Seryl-tRNA synthetase (Fragment) OS=Mus musculu	4	11	11	11	0	0	0	3	11	4	0	0	0	3	11	4	0	0	0	3	11	4	28.1	28.1	28.1	58.388	512	512;536;352;186	2.02	16	17	17	0	32.77				By MS/MS	By MS/MS	By MS/MS	0	0
P26645	P26645	4	4	4	Myristoylated alanine-rich C-kinase substrate	Marcks	sp|P26645|MARCS_MOUSE Myristoylated alanine-rich C-kinase substrate OS=Mus musculus OX=10090 GN=Marcks PE=1 SV=2	1	4	4	4	0	0	0	1	3	3	0	0	0	1	3	3	0	0	0	1	3	3	19.1	19.1	19.1	29.661	309	309	1.95	8	5	7	0	9.5145				By matching	By MS/MS	By MS/MS	0	0
P26883;F6X9I3	P26883	3;1	3;1	3;1	Peptidyl-prolyl cis-trans isomerase FKBP1A	Fkbp1a	sp|P26883|FKB1A_MOUSE Peptidyl-prolyl cis-trans isomerase FKBP1A OS=Mus musculus OX=10090 GN=Fkbp1a PE=1 SV=2	2	3	3	3	0	0	0	0	3	1	0	0	0	0	3	1	0	0	0	0	3	1	40.7	40.7	40.7	11.922	108	108;161	1.75	4	2	2	0	17.382					By MS/MS	By MS/MS	0	0
P27046;F6QMB7	P27046	7;2	7;2	7;2	Alpha-mannosidase 2	Man2a1	sp|P27046|MA2A1_MOUSE Alpha-mannosidase 2 OS=Mus musculus OX=10090 GN=Man2a1 PE=1 SV=2	2	7	7	7	2	2	1	5	1	0	2	2	1	5	1	0	2	2	1	5	1	0	9	9	9	131.63	1150	1150;280	2.33	2	4	6	0	12.358	By MS/MS	By matching	By MS/MS	By MS/MS	By matching		2	2
P27048;P63163;A0A0G2JGN4	P27048;P63163;A0A0G2JGN4	5;5;3	5;5;3	5;5;3	Small nuclear ribonucleoprotein-associated protein B;Small nuclear ribonucleoprotein-associated protein N	Snrpb;Snrpn	sp|P27048|RSMB_MOUSE Small nuclear ribonucleoprotein-associated protein B OS=Mus musculus OX=10090 GN=Snrpb PE=1 SV=1;sp|P63163|RSMN_MOUSE Small nuclear ribonucleoprotein-associated protein N OS=Mus musculus OX=10090 GN=Snrpn PE=1 SV=1;tr|A0A0G2JGN4|A0A0G2	3	5	5	5	2	3	4	2	5	5	2	3	4	2	5	5	2	3	4	2	5	5	25.1	25.1	25.1	23.656	231	231;240;70	2	12	12	12	0	13.898	By MS/MS	By MS/MS	By MS/MS	By MS/MS	By MS/MS	By MS/MS	9.1	12.6
P27601;Q9D034	P27601;Q9D034	8;4	8;4	7;4	Guanine nucleotide-binding protein subunit alpha-13	Gna13	sp|P27601|GNA13_MOUSE Guanine nucleotide-binding protein subunit alpha-13 OS=Mus musculus OX=10090 GN=Gna13 PE=1 SV=1;tr|Q9D034|Q9D034_MOUSE Guanine nucleotide-binding protein subunit alpha-13 OS=Mus musculus OX=10090 GN=Gna13 PE=1 SV=1	2	8	8	7	4	4	3	5	3	1	4	4	3	5	3	1	4	4	3	4	2	1	19.6	19.6	17.5	44.054	377	377;173	2.38	3	4	9	0	15.772	By MS/MS	By MS/MS	By MS/MS	By MS/MS	By MS/MS	By matching	11.7	11.7
P27612	P27612	1	1	1	Phospholipase A-2-activating protein	Plaa	sp|P27612|PLAP_MOUSE Phospholipase A-2-activating protein OS=Mus musculus OX=10090 GN=Plaa PE=1 SV=4	1	1	1	1	0	0	0	0	1	0	0	0	0	0	1	0	0	0	0	0	1	0	1.1	1.1	1.1	87.22	794	794	2	1	1	1	0.0019011	2.1546					By MS/MS		0	0
P27641	P27641	1	1	1	X-ray repair cross-complementing protein 5	Xrcc5	sp|P27641|XRCC5_MOUSE X-ray repair cross-complementing protein 5 OS=Mus musculus OX=10090 GN=Xrcc5 PE=1 SV=4	1	1	1	1	0	0	0	0	1	0	0	0	0	0	1	0	0	0	0	0	1	0	2.2	2.2	2.2	83.056	732	732	3			1	0.00041615	3.1547					By MS/MS		0	0
P27659;A0A2R8VHN4;A0A087WQK0;A0A087WNS0	P27659	24;9;6;4	24;9;6;4	23;8;6;4	60S ribosomal protein L3	Rpl3	sp|P27659|RL3_MOUSE 60S ribosomal protein L3 OS=Mus musculus OX=10090 GN=Rpl3 PE=1 SV=3	4	24	24	23	16	17	14	19	10	21	16	17	14	19	10	21	15	16	13	18	9	20	50.6	50.6	47.9	46.109	403	403;134;188;180	2	50	52	50	0	100.39	By MS/MS	By MS/MS	By MS/MS	By MS/MS	By MS/MS	By MS/MS	40.7	40.7
P27661	P27661	13	7	5	Histone H2AX	H2afx	sp|P27661|H2AX_MOUSE Histone H2AX OS=Mus musculus OX=10090 GN=H2ax PE=1 SV=2	1	13	7	5	10	10	7	7	3	9	6	6	3	4	0	4	4	4	1	2	0	2	79	47.6	46.9	15.142	143	143	1.89	7	7	5	0	103.94	By MS/MS	By MS/MS	By MS/MS	By MS/MS	By matching	By MS/MS	51	51
P27773;F6Q404	P27773	38;6	38;6	38;6	Protein disulfide-isomerase A3	Pdia3	sp|P27773|PDIA3_MOUSE Protein disulfide-isomerase A3 OS=Mus musculus OX=10090 GN=Pdia3 PE=1 SV=2	2	38	38	38	23	24	26	25	29	32	23	24	26	25	29	32	23	24	26	25	29	32	71.7	71.7	71.7	56.678	505	505;124	1.99	103	83	99	0	323.31	By MS/MS	By MS/MS	By MS/MS	By MS/MS	By MS/MS	By MS/MS	56	55.6
P28271	P28271	40	40	40	Cytoplasmic aconitate hydratase	Aco1	sp|P28271|ACOC_MOUSE Cytoplasmic aconitate hydratase OS=Mus musculus OX=10090 GN=Aco1 PE=1 SV=3	1	40	40	40	0	0	1	16	40	28	0	0	1	16	40	28	0	0	1	16	40	28	53.1	53.1	53.1	98.124	889	889	2.06	75	69	88	0	188.96			By MS/MS	By MS/MS	By MS/MS	By MS/MS	0	0
P28352;F6QA74	P28352;F6QA74	2;2	2;2	2;2	DNA-(apurinic or apyrimidinic site) lyase;DNA-(apurinic or apyrimidinic site) lyase, mitochondrial	Apex1	sp|P28352|APEX1_MOUSE DNA-(apurinic or apyrimidinic site) endonuclease OS=Mus musculus OX=10090 GN=Apex1 PE=1 SV=2;tr|F6QA74|F6QA74_MOUSE DNA-(apurinic or apyrimidinic site) endonuclease (Fragment) OS=Mus musculus OX=10090 GN=Apex1 PE=1 SV=1	2	2	2	2	0	0	0	0	2	0	0	0	0	0	2	0	0	0	0	0	2	0	12.6	12.6	12.6	35.49	317	317;289	1.75	2	1	1	0	7.4903					By MS/MS		0	0
P28474;Q64437;A0A0G2JGS3	P28474	12;2;1	12;2;1	12;2;1	Alcohol dehydrogenase class-3	Adh5	sp|P28474|ADHX_MOUSE Alcohol dehydrogenase class-3 OS=Mus musculus OX=10090 GN=Adh5 PE=1 SV=3	3	12	12	12	0	0	0	2	12	8	0	0	0	2	12	8	0	0	0	2	12	8	46.3	46.3	46.3	39.547	374	374;374;56	2.05	19	18	22	0	52.981				By MS/MS	By MS/MS	By MS/MS	0	0
P28481	P28481	4	1	1	Collagen alpha-1(II) chain;Collagen alpha-1(II) chain;Chondrocalcin	Col2a1	sp|P28481|CO2A1_MOUSE Collagen alpha-1(II) chain OS=Mus musculus OX=10090 GN=Col2a1 PE=1 SV=2	1	4	1	1	3	3	2	2	1	1	0	0	0	0	1	0	0	0	0	0	1	0	3.4	1	1	141.97	1487	1487	3			1	0.00039386	2.4864	By matching	By matching	By matching	By matching	By MS/MS	By matching	2.4	2.4
P28653	P28653	23	23	22	Biglycan	Bgn	sp|P28653|PGS1_MOUSE Biglycan OS=Mus musculus OX=10090 GN=Bgn PE=1 SV=1	1	23	23	22	19	16	13	3	0	20	19	16	13	3	0	20	18	15	12	3	0	19	65.3	65.3	65.3	41.639	369	369	2	21	26	21	0	91.9	By MS/MS	By MS/MS	By MS/MS	By MS/MS		By MS/MS	58.5	55
P28654	P28654	16	15	15	Decorin	Dcn	sp|P28654|PGS2_MOUSE Decorin OS=Mus musculus OX=10090 GN=Dcn PE=1 SV=1	1	16	15	15	10	10	6	1	0	12	9	9	5	1	0	11	9	9	5	1	0	11	56.2	54	54	39.809	354	354	1.93	9	13	7	0	36.245	By MS/MS	By MS/MS	By MS/MS	By MS/MS		By MS/MS	32.5	36.7
P28656;Q3TF41;Q8BSH9	P28656;Q3TF41;Q8BSH9	6;6;6	6;6;6	4;4;4	Nucleosome assembly protein 1-like 1	Nap1l1	sp|P28656|NP1L1_MOUSE Nucleosome assembly protein 1-like 1 OS=Mus musculus OX=10090 GN=Nap1l1 PE=1 SV=2;tr|Q3TF41|Q3TF41_MOUSE Nucleosome assembly protein 1-like 1 OS=Mus musculus OX=10090 GN=Nap1l1 PE=1 SV=1;tr|Q8BSH9|Q8BSH9_MOUSE Nucleosome assembly prot	3	6	6	4	0	0	0	0	6	2	0	0	0	0	6	2	0	0	0	0	4	0	22	22	19.2	45.345	391	391;368;383	2.05	6	8	7	0	16.275					By MS/MS	By MS/MS	0	0
P28660;A2AS98	P28660;A2AS98	4;4	4;4	4;4	Nck-associated protein 1	Nckap1	sp|P28660|NCKP1_MOUSE Nck-associated protein 1 OS=Mus musculus OX=10090 GN=Nckap1 PE=1 SV=2;tr|A2AS98|A2AS98_MOUSE Nck-associated protein 1 OS=Mus musculus OX=10090 GN=Nckap1 PE=1 SV=1	2	4	4	4	0	0	2	3	1	0	0	0	2	3	1	0	0	0	2	3	1	0	6.2	6.2	6.2	128.78	1128	1128;1134	1.6	2	3		0	10.27			By MS/MS	By MS/MS	By MS/MS		0	0
P28665;P28666	P28665	11;3	11;3	9;1	Murinoglobulin-1	Mug1	sp|P28665|MUG1_MOUSE Murinoglobulin-1 OS=Mus musculus OX=10090 GN=Mug1 PE=1 SV=3	2	11	11	9	0	0	0	2	11	4	0	0	0	2	11	4	0	0	0	2	9	4	13.3	13.3	11.5	165.3	1476	1476;1451	1.91	16	17	12	0	45.424				By MS/MS	By MS/MS	By MS/MS	0	0
P28798;Q3U9N4;H3BJE0;H3BLC9;H3BJ90	P28798;Q3U9N4	7;7;2;1;1	7;7;2;1;1	7;7;2;1;1	Granulins;Acrogranin;Granulin-1;Granulin-2;Granulin-3;Granulin-4;Granulin-5;Granulin-6;Granulin-7	Grn	sp|P28798|GRN_MOUSE Progranulin OS=Mus musculus OX=10090 GN=Grn PE=1 SV=2;tr|Q3U9N4|Q3U9N4_MOUSE Progranulin OS=Mus musculus OX=10090 GN=Grn PE=1 SV=1	5	7	7	7	0	0	2	4	5	7	0	0	2	4	5	7	0	0	2	4	5	7	20.7	20.7	20.7	63.458	589	589;602;247;214;335	2.07	16	21	20	0	43.351			By MS/MS	By MS/MS	By MS/MS	By MS/MS	0	0
P28825;A0A0R4J043	P28825;A0A0R4J043	40;40	40;40	40;40	Meprin A subunit alpha	Mep1a	sp|P28825|MEP1A_MOUSE Meprin A subunit alpha OS=Mus musculus OX=10090 GN=Mep1a PE=1 SV=4;tr|A0A0R4J043|A0A0R4J043_MOUSE Meprin A subunit OS=Mus musculus OX=10090 GN=Mep1a PE=1 SV=1	2	40	40	40	27	26	26	32	11	36	27	26	26	32	11	36	27	26	26	32	11	36	63.1	63.1	63.1	84.23	747	747;760	1.98	125	130	116	0	323.31	By MS/MS	By MS/MS	By MS/MS	By MS/MS	By MS/MS	By MS/MS	49.7	48.2
P28843	P28843	28	28	28	Dipeptidyl peptidase 4;Dipeptidyl peptidase 4 membrane form;Dipeptidyl peptidase 4 soluble form	Dpp4	sp|P28843|DPP4_MOUSE Dipeptidyl peptidase 4 OS=Mus musculus OX=10090 GN=Dpp4 PE=1 SV=3	1	28	28	28	13	13	19	27	3	18	13	13	19	27	3	18	13	13	19	27	3	18	43.7	43.7	43.7	87.436	760	760	2.04	38	51	43	0	137.31	By MS/MS	By MS/MS	By MS/MS	By MS/MS	By matching	By MS/MS	23.6	23
P29341;Q9D4E6;Q62029;A2A5N3;A0A2I3BR37;Q8C7D3;F6ZAX1;V9GXG3	P29341	14;5;5;2;2;1;1;1	14;5;5;2;2;1;1;1	12;4;3;1;2;1;1;0	Polyadenylate-binding protein 1	Pabpc1	sp|P29341|PABP1_MOUSE Polyadenylate-binding protein 1 OS=Mus musculus OX=10090 GN=Pabpc1 PE=1 SV=2	8	14	14	12	2	3	3	5	11	11	2	3	3	5	11	11	2	3	3	5	9	10	25	25	20.1	70.67	636	636;643;628;607;126;381;118;168	1.97	24	21	22	0	40.134	By MS/MS	By MS/MS	By MS/MS	By MS/MS	By MS/MS	By MS/MS	5.7	7.4
P29351	P29351	3	3	3	Tyrosine-protein phosphatase non-receptor type 6	Ptpn6	sp|P29351|PTN6_MOUSE Tyrosine-protein phosphatase non-receptor type 6 OS=Mus musculus OX=10090 GN=Ptpn6 PE=1 SV=2	1	3	3	3	0	0	0	0	3	0	0	0	0	0	3	0	0	0	0	0	3	0	8.1	8.1	8.1	67.558	595	595	2.12	2	3	3	0	6.4503					By MS/MS		0	0
P29595	P29595	3	3	3	NEDD8	Nedd8	sp|P29595|NEDD8_MOUSE NEDD8 OS=Mus musculus OX=10090 GN=Nedd8 PE=1 SV=2	1	3	3	3	0	0	0	0	3	0	0	0	0	0	3	0	0	0	0	0	3	0	44.4	44.4	44.4	8.9723	81	81	2.1	3	3	4	0	11.246					By MS/MS		0	0
P29699;A0A338P7H5;A0A338P703;A0A338P7G1;A0A338P692;A0A338P6Y6	P29699;A0A338P7H5;A0A338P703;A0A338P7G1	11;9;8;8;3;3	11;9;8;8;3;3	11;9;8;8;3;3	Alpha-2-HS-glycoprotein	Ahsg	sp|P29699|FETUA_MOUSE Alpha-2-HS-glycoprotein OS=Mus musculus OX=10090 GN=Ahsg PE=1 SV=1;tr|A0A338P7H5|A0A338P7H5_MOUSE Alpha-2-HS-glycoprotein OS=Mus musculus OX=10090 GN=Ahsg PE=1 SV=1;tr|A0A338P703|A0A338P703_MOUSE Alpha-2-HS-glycoprotein OS=Mus musculu	6	11	11	11	0	0	0	4	11	8	0	0	0	4	11	8	0	0	0	4	11	8	56.8	56.8	56.8	37.325	345	345;301;266;294;115;123	1.95	25	17	22	0	97.203				By MS/MS	By MS/MS	By MS/MS	0	0
P29758	P29758	21	21	21	Ornithine aminotransferase, mitochondrial	Oat	sp|P29758|OAT_MOUSE Ornithine aminotransferase, mitochondrial OS=Mus musculus OX=10090 GN=Oat PE=1 SV=1	1	21	21	21	6	6	8	12	20	19	6	6	8	12	20	19	6	6	8	12	20	19	69.2	69.2	69.2	48.354	439	439	1.99	69	60	67	0	154.77	By MS/MS	By MS/MS	By MS/MS	By MS/MS	By MS/MS	By MS/MS	28.9	26.4
P29788	P29788	1	1	1	Vitronectin	Vtn	sp|P29788|VTNC_MOUSE Vitronectin OS=Mus musculus OX=10090 GN=Vtn PE=1 SV=2	1	1	1	1	1	1	1	0	0	1	1	1	1	0	0	1	1	1	1	0	0	1	3.8	3.8	3.8	54.848	478	478	2	1	1	1	0	6.5129	By MS/MS	By MS/MS	By MS/MS			By MS/MS	3.8	3.8
P30115;A0A087WQI6	P30115	9;2	5;1	5;1	Glutathione S-transferase A3	Gsta3	sp|P30115|GSTA3_MOUSE Glutathione S-transferase A3 OS=Mus musculus OX=10090 GN=Gsta3 PE=1 SV=2	2	9	5	5	0	0	0	3	9	6	0	0	0	1	5	4	0	0	0	1	5	4	34.4	19.5	19.5	25.36	221	221;133	2.11	9	7	12	0	8.8138				By MS/MS	By MS/MS	By MS/MS	0	0
P30275;A2ARP5;B0R0F0;B0R0E9;Q6P8J7;B0R0E8	P30275	19;8;5;4;3;3	19;8;5;4;3;3	19;8;5;4;3;3	Creatine kinase U-type, mitochondrial	Ckmt1	sp|P30275|KCRU_MOUSE Creatine kinase U-type, mitochondrial OS=Mus musculus OX=10090 GN=Ckmt1 PE=1 SV=1	6	19	19	19	13	12	12	12	11	13	13	12	12	12	11	13	13	12	12	12	11	13	60.3	60.3	60.3	47.003	418	418;251;204;149;419;117	1.97	36	30	33	0	146.74	By MS/MS	By MS/MS	By MS/MS	By MS/MS	By MS/MS	By MS/MS	47.6	42.6
P30412	P30412	5	5	5	Peptidyl-prolyl cis-trans isomerase C	Ppic	sp|P30412|PPIC_MOUSE Peptidyl-prolyl cis-trans isomerase C OS=Mus musculus OX=10090 GN=Ppic PE=1 SV=1	1	5	5	5	0	1	0	4	2	5	0	1	0	4	2	5	0	1	0	4	2	5	46.7	46.7	46.7	22.794	212	212	1.89	8	4	6	0	13.36		By MS/MS		By MS/MS	By matching	By MS/MS	0	15.6
P30416;F7CAT1;F6S2D5	P30416	14;5;5	14;5;5	14;5;5	Peptidyl-prolyl cis-trans isomerase FKBP4;Peptidyl-prolyl cis-trans isomerase FKBP4, N-terminally processed	Fkbp4	sp|P30416|FKBP4_MOUSE Peptidyl-prolyl cis-trans isomerase FKBP4 OS=Mus musculus OX=10090 GN=Fkbp4 PE=1 SV=5	3	14	14	14	0	0	0	1	14	3	0	0	0	1	14	3	0	0	0	1	14	3	40	40	40	51.572	458	458;187;260	1.95	19	20	16	0	59.253				By MS/MS	By MS/MS	By matching	0	0
P30681;A0A1B0GQX9	P30681;A0A1B0GQX9	5;3	4;2	4;2	High mobility group protein B2	Hmgb2	sp|P30681|HMGB2_MOUSE High mobility group protein B2 OS=Mus musculus OX=10090 GN=Hmgb2 PE=1 SV=3;tr|A0A1B0GQX9|A0A1B0GQX9_MOUSE High mobility group protein B2 (Fragment) OS=Mus musculus OX=10090 GN=Hmgb2 PE=1 SV=1	2	5	4	4	1	0	2	0	4	2	1	0	1	0	3	1	1	0	1	0	3	1	28.1	22.4	22.4	24.162	210	210;99	1.75	4	2	2	0	6.8912	By matching		By MS/MS		By MS/MS	By MS/MS	6.7	0
P30999;E9Q8Z9;E9Q8Z6;E9Q8Z5;G3X9V2;E9Q904;E9Q901;E9Q903;D3Z2H2;E9Q8Z4;E9Q8Z8;E9Q986;E9Q905;E9Q907;E9Q906;D3Z7H6;D3Z2H7	P30999;E9Q8Z9;E9Q8Z6;E9Q8Z5;G3X9V2;E9Q904;E9Q901;E9Q903;D3Z2H2;E9Q8Z4;E9Q8Z8;E9Q986;E9Q905;E9Q907;E9Q906;D3Z7H6;D3Z2H7	21;21;21;21;21;21;21;21;21;21;21;20;20;20;20;20;16	21;21;21;21;21;21;21;21;21;21;21;20;20;20;20;20;16	21;21;21;21;21;21;21;21;21;21;21;20;20;20;20;20;16	Catenin delta-1	Ctnnd1	sp|P30999|CTND1_MOUSE Catenin delta-1 OS=Mus musculus OX=10090 GN=Ctnnd1 PE=1 SV=2;tr|E9Q8Z9|E9Q8Z9_MOUSE Catenin delta-1 OS=Mus musculus OX=10090 GN=Ctnnd1 PE=1 SV=1;tr|E9Q8Z6|E9Q8Z6_MOUSE Catenin delta-1 OS=Mus musculus OX=10090 GN=Ctnnd1 PE=1 SV=1;tr|E9	17	21	21	21	14	13	12	14	14	13	14	13	12	14	14	13	14	13	12	14	14	13	33.2	33.2	33.2	104.92	938	938;878;961;940;932;913;907;892;884;868;967;830;866;860;839;837;609	2.02	34	36	36	0	117.75	By MS/MS	By MS/MS	By MS/MS	By MS/MS	By MS/MS	By MS/MS	24.4	22.7
P31001	P31001	29	24	24	Desmin	Des	sp|P31001|DESM_MOUSE Desmin OS=Mus musculus OX=10090 GN=Des PE=1 SV=3	1	29	24	24	17	18	16	5	0	20	15	16	14	3	0	15	15	16	14	3	0	15	61.6	58.8	58.8	53.497	469	469	2	18	20	18	0	172.01	By MS/MS	By MS/MS	By MS/MS	By MS/MS		By MS/MS	50.1	51.4
P31324	P31324	3	1	1	cAMP-dependent protein kinase type II-beta regulatory subunit	Prkar2b	sp|P31324|KAP3_MOUSE cAMP-dependent protein kinase type II-beta regulatory subunit OS=Mus musculus OX=10090 GN=Prkar2b PE=1 SV=3	1	3	1	1	0	0	0	1	3	2	0	0	0	0	1	0	0	0	0	0	1	0	10.8	3.8	3.8	46.167	416	416	2.5		1	1	0	3.5901				By matching	By MS/MS	By matching	0	0
P31428;A0A1D5RML1;A0A1D5RM32	P31428;A0A1D5RML1	24;18;11	24;18;11	24;18;11	Dipeptidase 1	Dpep1	sp|P31428|DPEP1_MOUSE Dipeptidase 1 OS=Mus musculus OX=10090 GN=Dpep1 PE=1 SV=2;tr|A0A1D5RML1|A0A1D5RML1_MOUSE Dipeptidase (Fragment) OS=Mus musculus OX=10090 GN=Dpep1 PE=1 SV=1	3	24	24	24	13	16	14	21	6	10	13	16	14	21	6	10	13	16	14	21	6	10	84.4	84.4	84.4	45.722	410	410;284;187	2.02	44	41	47	0	282.22	By MS/MS	By MS/MS	By MS/MS	By MS/MS	By MS/MS	By MS/MS	52.9	58.8
P31649	P31649	1	1	1	Sodium- and chloride-dependent GABA transporter 2	Slc6a13	sp|P31649|S6A13_MOUSE Sodium- and chloride-dependent GABA transporter 2 OS=Mus musculus OX=10090 GN=Slc6a13 PE=1 SV=1	1	1	1	1	0	0	0	1	0	0	0	0	0	1	0	0	0	0	0	1	0	0	3.8	3.8	3.8	68.284	602	602	2.5		1	1	0	4.4338				By MS/MS			0	0
P31725	P31725	1	1	1	Protein S100-A9	S100a9	sp|P31725|S10A9_MOUSE Protein S100-A9 OS=Mus musculus OX=10090 GN=S100a9 PE=1 SV=3	1	1	1	1	0	0	0	0	1	0	0	0	0	0	1	0	0	0	0	0	1	0	12.4	12.4	12.4	13.049	113	113	1.5	1	1		0	4.227					By MS/MS		0	0
P31786;Q4VWZ5;D3Z563;M0QWU8	P31786;Q4VWZ5;D3Z563;M0QWU8	4;4;2;2	4;4;2;2	4;4;2;2	Acyl-CoA-binding protein	Dbi	sp|P31786|ACBP_MOUSE Acyl-CoA-binding protein OS=Mus musculus OX=10090 GN=Dbi PE=1 SV=2;tr|Q4VWZ5|Q4VWZ5_MOUSE Acyl-CoA-binding protein OS=Mus musculus OX=10090 GN=Dbi PE=1 SV=1;tr|D3Z563|D3Z563_MOUSE Acyl-CoA-binding protein OS=Mus musculus OX=10090 GN=Db	4	4	4	4	2	2	2	2	3	3	2	2	2	2	3	3	2	2	2	2	3	3	49.4	49.4	49.4	10	87	87;135;63;77	1.97	11	9	10	0	50.859	By MS/MS	By MS/MS	By MS/MS	By MS/MS	By MS/MS	By MS/MS	41.4	41.4
P31809;Q3LFS7;Q3LFS6;Q3LFS9;Q3LFS5;Q925P3	P31809;Q3LFS7;Q3LFS6;Q3LFS9;Q3LFS5;Q925P3	1;1;1;1;1;1	1;1;1;1;1;1	1;1;1;1;1;1	Carcinoembryonic antigen-related cell adhesion molecule 1	Ceacam1	sp|P31809|CEAM1_MOUSE Carcinoembryonic antigen-related cell adhesion molecule 1 OS=Mus musculus OX=10090 GN=Ceacam1 PE=1 SV=1;tr|Q3LFS7|Q3LFS7_MOUSE Carcinoembryonic antigen-related cell adhesion molecule 1 OS=Mus musculus OX=10090 GN=Ceacam1 PE=1 SV=1;tr|	6	1	1	1	0	0	0	1	0	0	0	0	0	1	0	0	0	0	0	1	0	0	2.3	2.3	2.3	57.015	521	521;236;270;341;450;521	2	1	1	1	1	-2				By MS/MS			0	0
P31938;M0QWN2	P31938	4;1	4;1	2;0	Dual specificity mitogen-activated protein kinase kinase 1	Map2k1	sp|P31938|MP2K1_MOUSE Dual specificity mitogen-activated protein kinase kinase 1 OS=Mus musculus OX=10090 GN=Map2k1 PE=1 SV=2	2	4	4	2	0	0	0	1	3	0	0	0	0	1	3	0	0	0	0	0	2	0	14	14	8.7	43.474	393	393;203	1.83	2	3	1	0	13.394				By MS/MS	By MS/MS		0	0
P32020	P32020	14	14	14	Non-specific lipid-transfer protein	Scp2	sp|P32020|NLTP_MOUSE Non-specific lipid-transfer protein OS=Mus musculus OX=10090 GN=Scp2 PE=1 SV=3	1	14	14	14	5	7	4	4	13	11	5	7	4	4	13	11	5	7	4	4	13	11	18.1	18.1	18.1	59.125	547	547	2.05	24	22	28	0	43.907	By MS/MS	By MS/MS	By MS/MS	By MS/MS	By MS/MS	By MS/MS	10.6	14.1
P32067;A2AR07;D6RI87;F6SXM5	P32067	11;5;4;4	11;5;4;4	11;5;4;4	Lupus La protein homolog	Ssb	sp|P32067|LA_MOUSE Lupus La protein homolog OS=Mus musculus OX=10090 GN=Ssb PE=1 SV=1	4	11	11	11	3	3	4	1	8	10	3	3	4	1	8	10	3	3	4	1	8	10	35.4	35.4	35.4	47.756	415	415;184;159;230	2.07	17	19	21	0	48.87	By MS/MS	By MS/MS	By MS/MS	By matching	By MS/MS	By MS/MS	13.3	13.3
P32261;A0A0A6YX70;A0A0A6YWH7	P32261;A0A0A6YX70;A0A0A6YWH7	1;1;1	1;1;1	1;1;1	Antithrombin-III	Serpinc1	sp|P32261|ANT3_MOUSE Antithrombin-III OS=Mus musculus OX=10090 GN=Serpinc1 PE=1 SV=1;tr|A0A0A6YX70|A0A0A6YX70_MOUSE Antithrombin-III (Fragment) OS=Mus musculus OX=10090 GN=Serpinc1 PE=1 SV=1;tr|A0A0A6YWH7|A0A0A6YWH7_MOUSE Antithrombin-III (Fragment) OS=Mus	3	1	1	1	0	0	0	0	1	0	0	0	0	0	1	0	0	0	0	0	1	0	2.4	2.4	2.4	52.003	465	465;107;286	2	1	1	1	0.0091068	1.5013					By MS/MS		0	0
P32848	P32848	6	6	6	Parvalbumin alpha	Pvalb	sp|P32848|PRVA_MOUSE Parvalbumin alpha OS=Mus musculus OX=10090 GN=Pvalb PE=1 SV=3	1	6	6	6	0	0	0	0	6	3	0	0	0	0	6	3	0	0	0	0	6	3	54.5	54.5	54.5	11.93	110	110	2.17	8	8	13	0	17.795					By MS/MS	By matching	0	0
P32883;C0H5X4;A0A0G2JGM2;A0A0G2JE25;B2KGV5;E9Q8V2;E9PVD5;A0A0N4SVY1	P32883;C0H5X4	6;3;2;2;1;1;1;1	6;3;2;2;1;1;1;1	3;0;0;0;0;0;0;0	GTPase KRas;GTPase KRas, N-terminally processed	Kras;Hras	sp|P32883|RASK_MOUSE GTPase KRas OS=Mus musculus OX=10090 GN=Kras PE=1 SV=1;tr|C0H5X4|C0H5X4_MOUSE GTPase HRas OS=Mus musculus OX=10090 GN=Hras PE=2 SV=1	8	6	6	3	4	4	5	5	3	5	4	4	5	5	3	5	2	2	3	2	1	2	34.9	34.9	7.4	21.656	189	189;119;74;150;34;40;46;75	2.03	12	13	13	0	29.316	By MS/MS	By MS/MS	By MS/MS	By MS/MS	By matching	By MS/MS	27	27
P32921	P32921	3	3	3	Tryptophan--tRNA ligase, cytoplasmic;T1-TrpRS;T2-TrpRS	Wars	sp|P32921|SYWC_MOUSE Tryptophan--tRNA ligase, cytoplasmic OS=Mus musculus OX=10090 GN=Wars1 PE=1 SV=2	1	3	3	3	0	0	0	2	3	2	0	0	0	2	3	2	0	0	0	2	3	2	9.6	9.6	9.6	54.357	481	481	2	7	5	7	0	7.8985				By MS/MS	By MS/MS	By matching	0	0
P33622;E9QP56;A0A0R4J1N3	P33622;E9QP56;A0A0R4J1N3	1;1;1	1;1;1	1;1;1	Apolipoprotein C-III	Apoc3	sp|P33622|APOC3_MOUSE Apolipoprotein C-III OS=Mus musculus OX=10090 GN=Apoc3 PE=1 SV=2;tr|E9QP56|E9QP56_MOUSE Apolipoprotein C-III OS=Mus musculus OX=10090 GN=Apoc3 PE=1 SV=1;tr|A0A0R4J1N3|A0A0R4J1N3_MOUSE Apolipoprotein C-III OS=Mus musculus OX=10090 GN=A	3	1	1	1	1	1	1	1	1	1	1	1	1	1	1	1	1	1	1	1	1	1	8.1	8.1	8.1	10.982	99	99;137;99	2.12	1	5	2	0.0022701	2.1054	By MS/MS	By MS/MS	By MS/MS	By matching	By MS/MS	By MS/MS	8.1	8.1
P34022;H7BX22	P34022;H7BX22	3;3	3;3	3;3	Ran-specific GTPase-activating protein	Ranbp1	sp|P34022|RANG_MOUSE Ran-specific GTPase-activating protein OS=Mus musculus OX=10090 GN=Ranbp1 PE=1 SV=2;tr|H7BX22|H7BX22_MOUSE Ran-specific GTPase-activating protein OS=Mus musculus OX=10090 GN=Ranbp1 PE=1 SV=1	2	3	3	3	0	0	1	0	3	3	0	0	1	0	3	3	0	0	1	0	3	3	21.2	21.2	21.2	23.596	203	203;153	2.08	8	7	10	0	24.37			By MS/MS		By MS/MS	By MS/MS	0	0
P34884	P34884	7	7	7	Macrophage migration inhibitory factor	Mif	sp|P34884|MIF_MOUSE Macrophage migration inhibitory factor OS=Mus musculus OX=10090 GN=Mif PE=1 SV=2	1	7	7	7	5	4	4	4	5	4	5	4	4	4	5	4	5	4	4	4	5	4	80.9	80.9	80.9	12.504	115	115	2.05	18	18	21	0	59.151	By MS/MS	By MS/MS	By MS/MS	By MS/MS	By MS/MS	By MS/MS	51.3	41.7
P34914;A8JYK8	P34914;A8JYK8	19;13	19;13	19;13	Bifunctional epoxide hydrolase 2;Cytosolic epoxide hydrolase 2;Lipid-phosphate phosphatase	Ephx2	sp|P34914|HYES_MOUSE Bifunctional epoxide hydrolase 2 OS=Mus musculus OX=10090 GN=Ephx2 PE=1 SV=2;tr|A8JYK8|A8JYK8_MOUSE Bifunctional epoxide hydrolase 2 OS=Mus musculus OX=10090 GN=Ephx2 PE=1 SV=1	2	19	19	19	3	2	5	12	19	12	3	2	5	12	19	12	3	2	5	12	19	12	49.8	49.8	49.8	62.515	554	554;488	2.02	49	45	52	0	120.75	By MS/MS	By MS/MS	By MS/MS	By MS/MS	By MS/MS	By MS/MS	10.6	6.7
P35235	P35235	6	6	6	Tyrosine-protein phosphatase non-receptor type 11	Ptpn11	sp|P35235|PTN11_MOUSE Tyrosine-protein phosphatase non-receptor type 11 OS=Mus musculus OX=10090 GN=Ptpn11 PE=1 SV=3	1	6	6	6	0	0	0	2	6	1	0	0	0	2	6	1	0	0	0	2	6	1	12	12	12	68.034	593	593	2.07	4	5	5	0	11.756				By matching	By MS/MS	By matching	0	0
P35278;Q8C266;Q9CQD1;A2A5F5;A2A5F6	P35278;Q8C266;Q9CQD1	8;7;4;2;1	8;7;4;2;1	5;4;1;0;0	Ras-related protein Rab-5C;Ras-related protein Rab-5A	Rab5c;Rab5a	sp|P35278|RAB5C_MOUSE Ras-related protein Rab-5C OS=Mus musculus OX=10090 GN=Rab5c PE=1 SV=2;tr|Q8C266|Q8C266_MOUSE Ras-related protein Rab-5C OS=Mus musculus OX=10090 GN=Rab5c PE=1 SV=1;sp|Q9CQD1|RAB5A_MOUSE Ras-related protein Rab-5A OS=Mus musculus OX=1	5	8	8	5	6	5	5	5	6	5	6	5	5	5	6	5	5	5	4	4	3	3	48.6	48.6	33.8	23.412	216	216;234;215;83;34	2.02	16	11	17	0	30.744	By MS/MS	By MS/MS	By MS/MS	By MS/MS	By MS/MS	By MS/MS	38.4	33.8
P35279;D3YV69;P61294;A0A1L1SRS6;Q8BHD0	P35279;D3YV69;P61294;A0A1L1SRS6;Q8BHD0	4;4;3;3;2	4;4;3;3;2	4;4;3;3;2	Ras-related protein Rab-6A;Ras-related protein Rab-6B;Ras-related protein Rab-39A	Rab6a;Rab6b;Rab39a	sp|P35279|RAB6A_MOUSE Ras-related protein Rab-6A OS=Mus musculus OX=10090 GN=Rab6a PE=1 SV=4;tr|D3YV69|D3YV69_MOUSE Ras-related protein Rab-6A OS=Mus musculus OX=10090 GN=Rab6a PE=1 SV=1;sp|P61294|RAB6B_MOUSE Ras-related protein Rab-6B OS=Mus musculus OX=1	5	4	4	4	1	1	1	3	2	0	1	1	1	3	2	0	1	1	1	3	2	0	17.3	17.3	17.3	23.59	208	208;175;208;80;217	2.08	4	4	5	0	9.3119	By matching	By MS/MS	By MS/MS	By MS/MS	By matching		6.2	6.2
P35282;A0A1W2P6Z4	P35282	5;1	5;1	5;1	Ras-related protein Rab-21	Rab21	sp|P35282|RAB21_MOUSE Ras-related protein Rab-21 OS=Mus musculus OX=10090 GN=Rab21 PE=1 SV=4	2	5	5	5	2	1	1	5	3	3	2	1	1	5	3	3	2	1	1	5	3	3	20.3	20.3	20.3	24.106	222	222;94	1.97	12	10	11	0	15.926	By MS/MS	By MS/MS	By MS/MS	By MS/MS	By MS/MS	By MS/MS	5.4	5.4
P35293;A0A3Q4EI12;A0A452J8C1;A0A3Q4EIF7	P35293;A0A3Q4EI12;A0A452J8C1	6;6;4;1	6;6;4;1	6;6;4;1	Ras-related protein Rab-18	Rab18	sp|P35293|RAB18_MOUSE Ras-related protein Rab-18 OS=Mus musculus OX=10090 GN=Rab18 PE=1 SV=2;tr|A0A3Q4EI12|A0A3Q4EI12_MOUSE Ras-related protein Rab-18 OS=Mus musculus OX=10090 GN=Rab18 PE=1 SV=1;tr|A0A452J8C1|A0A452J8C1_MOUSE Ras-related protein Rab-18 OS=	4	6	6	6	2	1	1	6	1	1	2	1	1	6	1	1	2	1	1	6	1	1	36.4	36.4	36.4	23.035	206	206;212;194;41	1.95	7	6	6	0	10.885	By MS/MS	By matching	By MS/MS	By MS/MS	By MS/MS	By matching	17.5	12.1
P35330;G5E8M9;G3UWJ5	P35330;G5E8M9;G3UWJ5	1;1;1	1;1;1	1;1;1	Intercellular adhesion molecule 2	Icam2	sp|P35330|ICAM2_MOUSE Intercellular adhesion molecule 2 OS=Mus musculus OX=10090 GN=Icam2 PE=1 SV=1;tr|G5E8M9|G5E8M9_MOUSE Intercellular adhesion molecule 2 (Fragment) OS=Mus musculus OX=10090 GN=Icam2 PE=1 SV=1;tr|G3UWJ5|G3UWJ5_MOUSE Intercellular adhesio	3	1	1	1	1	1	1	1	0	0	1	1	1	1	0	0	1	1	1	1	0	0	2.5	2.5	2.5	31.39	277	277;162;180	2	1	1	1	0.0054015	1.6855	By MS/MS	By MS/MS	By MS/MS	By MS/MS			2.5	2.5
P35486;P35487	P35486	32;1	32;1	32;1	Pyruvate dehydrogenase E1 component subunit alpha, somatic form, mitochondrial	Pdha1	sp|P35486|ODPA_MOUSE Pyruvate dehydrogenase E1 component subunit alpha, somatic form, mitochondrial OS=Mus musculus OX=10090 GN=Pdha1 PE=1 SV=1	2	32	32	32	21	16	19	27	21	30	21	16	19	27	21	30	21	16	19	27	21	30	72.8	72.8	72.8	43.231	390	390;391	1.99	93	91	91	0	228.62	By MS/MS	By MS/MS	By MS/MS	By MS/MS	By MS/MS	By MS/MS	65.4	44.4
P35505;D3Z2R9	P35505	20;7	20;7	20;7	Fumarylacetoacetase	Fah	sp|P35505|FAAA_MOUSE Fumarylacetoacetase OS=Mus musculus OX=10090 GN=Fah PE=1 SV=2	2	20	20	20	1	2	3	10	19	10	1	2	3	10	19	10	1	2	3	10	19	10	70.6	70.6	70.6	46.175	419	419;141	2.01	50	40	52	0	211.43	By MS/MS	By MS/MS	By MS/MS	By MS/MS	By MS/MS	By MS/MS	4.8	7.2
P35550;Q80WS3;A0A140LIR6	P35550	5;1;1	5;1;1	5;1;1	rRNA 2-O-methyltransferase fibrillarin	Fbl	sp|P35550|FBRL_MOUSE rRNA 2-O-methyltransferase fibrillarin OS=Mus musculus OX=10090 GN=Fbl PE=1 SV=2	3	5	5	5	2	3	3	4	5	5	2	3	3	4	5	5	2	3	3	4	5	5	28.4	28.4	28.4	34.306	327	327;314;85	1.88	17	11	12	0	43.436	By MS/MS	By MS/MS	By MS/MS	By MS/MS	By MS/MS	By MS/MS	15	18.3
P35564	P35564	26	26	26	Calnexin	Canx	sp|P35564|CALX_MOUSE Calnexin OS=Mus musculus OX=10090 GN=Canx PE=1 SV=1	1	26	26	26	16	16	14	24	4	16	16	16	14	24	4	16	16	16	14	24	4	16	44.3	44.3	44.3	67.277	591	591	2.01	45	48	46	0	192.47	By MS/MS	By MS/MS	By MS/MS	By MS/MS	By MS/MS	By MS/MS	33.5	33.5
P35576	P35576	5	5	5	Glucose-6-phosphatase	G6pc	sp|P35576|G6PC_MOUSE Glucose-6-phosphatase OS=Mus musculus OX=10090 GN=G6pc PE=1 SV=2	1	5	5	5	3	3	4	4	0	3	3	3	4	4	0	3	3	3	4	4	0	3	20.7	20.7	20.7	40.472	357	357	2.06	5	7	6	0	33.945	By MS/MS	By MS/MS	By MS/MS	By MS/MS		By MS/MS	12.6	12.6
P35585;D3YZ71;A0A1L1SUA0	P35585	5;1;1	5;1;1	4;1;0	AP-1 complex subunit mu-1	Ap1m1	sp|P35585|AP1M1_MOUSE AP-1 complex subunit mu-1 OS=Mus musculus OX=10090 GN=Ap1m1 PE=1 SV=3	3	5	5	4	0	0	0	4	5	1	0	0	0	4	5	1	0	0	0	3	4	1	17.7	17.7	15.4	48.542	423	423;181;224	2.07	4	5	5	0	9.5903				By MS/MS	By MS/MS	By matching	0	0
P35700;B1AXW5;B1AXW6;B1AXW4	P35700;B1AXW5;B1AXW6;B1AXW4	23;22;22;15	23;22;22;15	22;21;21;15	Peroxiredoxin-1	Prdx1	sp|P35700|PRDX1_MOUSE Peroxiredoxin-1 OS=Mus musculus OX=10090 GN=Prdx1 PE=1 SV=1;tr|B1AXW5|B1AXW5_MOUSE Peroxiredoxin-1 (Fragment) OS=Mus musculus OX=10090 GN=Prdx1 PE=1 SV=8;tr|B1AXW6|B1AXW6_MOUSE Peroxiredoxin-1 (Fragment) OS=Mus musculus OX=10090 GN=Pr	4	23	23	22	10	11	11	18	19	20	10	11	11	18	19	20	10	11	11	17	18	19	76.9	76.9	76.9	22.176	199	199;169;176;123	2	76	70	75	0	178.62	By MS/MS	By MS/MS	By MS/MS	By MS/MS	By MS/MS	By MS/MS	57.3	57.8
P35762;A0A140LJL0	P35762;A0A140LJL0	1;1	1;1	1;1	CD81 antigen	Cd81	sp|P35762|CD81_MOUSE CD81 antigen OS=Mus musculus OX=10090 GN=Cd81 PE=1 SV=2;tr|A0A140LJL0|A0A140LJL0_MOUSE CD81 antigen (Fragment) OS=Mus musculus OX=10090 GN=Cd81 PE=1 SV=1	2	1	1	1	1	1	1	1	0	1	1	1	1	1	0	1	1	1	1	1	0	1	9.7	9.7	9.7	25.814	236	236;121	2.25	1	1	2	0.00040584	2.8328	By MS/MS	By matching	By MS/MS	By MS/MS		By matching	9.7	9.7
P35802	P35802	3	3	3	Neuronal membrane glycoprotein M6-a	Gpm6a	sp|P35802|GPM6A_MOUSE Neuronal membrane glycoprotein M6-a OS=Mus musculus OX=10090 GN=Gpm6a PE=1 SV=1	1	3	3	3	0	0	0	3	0	0	0	0	0	3	0	0	0	0	0	3	0	0	10.4	10.4	10.4	31.149	278	278	1.67	3	2	1	0	11.759				By MS/MS			0	0
P35822;B2RRF0;A0A1W2P7Y1	P35822;B2RRF0;A0A1W2P7Y1	3;3;3	3;3;3	3;3;3	Receptor-type tyrosine-protein phosphatase kappa;Protein-tyrosine-phosphatase	Ptprk	sp|P35822|PTPRK_MOUSE Receptor-type tyrosine-protein phosphatase kappa OS=Mus musculus OX=10090 GN=Ptprk PE=1 SV=1;tr|B2RRF0|B2RRF0_MOUSE Protein-tyrosine-phosphatase OS=Mus musculus OX=10090 GN=Ptprk PE=1 SV=1;tr|A0A1W2P7Y1|A0A1W2P7Y1_MOUSE Protein-tyrosi	3	3	3	3	0	1	1	1	3	1	0	1	1	1	3	1	0	1	1	1	3	1	5.4	5.4	5.4	164.18	1457	1457;1445;1471	2	3	2	3	0	12.617		By MS/MS	By MS/MS	By MS/MS	By MS/MS	By matching	0	0.8
P35922;E9QAS9;E9QAT0;D3Z6U8;E9QNF5;Q6AXB7;E9QAS8	P35922;E9QAS9;E9QAT0;D3Z6U8;E9QNF5;Q6AXB7;E9QAS8	1;1;1;1;1;1;1	1;1;1;1;1;1;1	1;1;1;1;1;1;1	Fragile X mental retardation protein 1 homolog	Fmr1	sp|P35922|FMR1_MOUSE Synaptic functional regulator FMR1 OS=Mus musculus OX=10090 GN=Fmr1 PE=1 SV=1;tr|E9QAS9|E9QAS9_MOUSE Synaptic functional regulator FMR1 OS=Mus musculus OX=10090 GN=Fmr1 PE=1 SV=1;tr|E9QAT0|E9QAT0_MOUSE Synaptic functional regulator FMR	7	1	1	1	1	1	0	1	0	1	1	1	0	1	0	1	1	1	0	1	0	1	2.3	2.3	2.3	68.988	614	614;585;589;591;593;614;631	1	2			0	4.2651	By MS/MS	By matching		By MS/MS		By matching	2.3	2.3
P35979	P35979	8	8	8	60S ribosomal protein L12	Rpl12	sp|P35979|RL12_MOUSE 60S ribosomal protein L12 OS=Mus musculus OX=10090 GN=Rpl12 PE=1 SV=2	1	8	8	8	4	4	3	4	4	8	4	4	3	4	4	8	4	4	3	4	4	8	64.2	64.2	64.2	17.804	165	165	2.04	18	19	20	0	83.426	By MS/MS	By MS/MS	By MS/MS	By MS/MS	By MS/MS	By MS/MS	49.1	49.1
P35980;A0A1B0GSF7;A0A1B0GQU8;A0A1B0GSS8;A0A1B0GS28;A0A1B0GSA8;A0A1B0GRZ3	P35980;A0A1B0GSF7;A0A1B0GQU8;A0A1B0GSS8	9;7;7;6;4;4;3	9;7;7;6;4;4;3	9;7;7;6;4;4;3	60S ribosomal protein L18	Rpl18	sp|P35980|RL18_MOUSE 60S ribosomal protein L18 OS=Mus musculus OX=10090 GN=Rpl18 PE=1 SV=3;tr|A0A1B0GSF7|A0A1B0GSF7_MOUSE 60S ribosomal protein L18 OS=Mus musculus OX=10090 GN=Rpl18 PE=1 SV=1;tr|A0A1B0GQU8|A0A1B0GQU8_MOUSE 60S ribosomal protein L18 OS=Mus	7	9	9	9	6	7	3	6	2	7	6	7	3	6	2	7	6	7	3	6	2	7	43.1	43.1	43.1	21.644	188	188;136;159;155;80;126;57	2.04	15	17	17	0	43.901	By MS/MS	By MS/MS	By MS/MS	By MS/MS	By MS/MS	By MS/MS	35.6	35.6
P36552	P36552	8	8	8	Oxygen-dependent coproporphyrinogen-III oxidase, mitochondrial	Cpox	sp|P36552|HEM6_MOUSE Oxygen-dependent coproporphyrinogen-III oxidase, mitochondrial OS=Mus musculus OX=10090 GN=Cpox PE=1 SV=2	1	8	8	8	1	0	1	0	4	6	1	0	1	0	4	6	1	0	1	0	4	6	22.6	22.6	22.6	49.714	443	443	2.4	3	3	9	0	17.634	By matching		By MS/MS		By MS/MS	By MS/MS	4.1	0
P36916	P36916	2	2	2	Guanine nucleotide-binding protein-like 1	Gnl1	sp|P36916|GNL1_MOUSE Guanine nucleotide-binding protein-like 1 OS=Mus musculus OX=10090 GN=Gnl1 PE=1 SV=4	1	2	2	2	0	1	1	1	1	0	0	1	1	1	1	0	0	1	1	1	1	0	3.6	3.6	3.6	68.77	607	607	2	2	2	2	0.00039355	2.4766		By MS/MS	By MS/MS	By MS/MS	By MS/MS		0	2
P36993;Q99NF7	P36993;Q99NF7	1;1	1;1	1;1	Protein phosphatase 1B	Ppm1b	sp|P36993|PPM1B_MOUSE Protein phosphatase 1B OS=Mus musculus OX=10090 GN=Ppm1b PE=1 SV=1;tr|Q99NF7|Q99NF7_MOUSE Protein-serine/threonine phosphatase OS=Mus musculus OX=10090 GN=Ppm1b PE=1 SV=1	2	1	1	1	0	0	0	0	1	0	0	0	0	0	1	0	0	0	0	0	1	0	5.9	5.9	5.9	42.795	390	390;477	2	1		1	0.0003937	2.4768					By MS/MS		0	0
P37040;Q05DV1;E9Q997;E9PVT9;F6R7H8	P37040;Q05DV1	37;29;11;8;3	37;29;11;8;3	37;29;11;8;3	NADPH--cytochrome P450 reductase	Por	sp|P37040|NCPR_MOUSE NADPH--cytochrome P450 reductase OS=Mus musculus OX=10090 GN=Por PE=1 SV=2;tr|Q05DV1|Q05DV1_MOUSE NADPH--cytochrome P450 reductase OS=Mus musculus OX=10090 GN=Por PE=1 SV=1	5	37	37	37	15	15	15	33	3	19	15	15	15	33	3	19	15	15	15	33	3	19	59.9	59.9	59.9	77.043	678	678;649;273;219;168	2.02	54	53	58	0	194.35	By MS/MS	By MS/MS	By MS/MS	By MS/MS	By MS/MS	By MS/MS	26.4	32.6
P37804;A0A1L1STN8	P37804;A0A1L1STN8	9;6	9;6	9;6	Transgelin	Tagln	sp|P37804|TAGL_MOUSE Transgelin OS=Mus musculus OX=10090 GN=Tagln PE=1 SV=3;tr|A0A1L1STN8|A0A1L1STN8_MOUSE Transgelin (Fragment) OS=Mus musculus OX=10090 GN=Tagln PE=1 SV=1	2	9	9	9	0	0	0	1	9	4	0	0	0	1	9	4	0	0	0	1	9	4	58.2	58.2	58.2	22.576	201	201;109	2.14	10	11	15	0	53.277				By MS/MS	By MS/MS	By MS/MS	0	0
P38060;Q8JZS7;V9GXD2;V9GWZ9;D3YVU9	P38060	14;2;2;2;2	14;2;2;2;2	14;2;2;2;2	Hydroxymethylglutaryl-CoA lyase, mitochondrial	Hmgcl	sp|P38060|HMGCL_MOUSE Hydroxymethylglutaryl-CoA lyase, mitochondrial OS=Mus musculus OX=10090 GN=Hmgcl PE=1 SV=2	5	14	14	14	5	5	3	10	9	10	5	5	3	10	9	10	5	5	3	10	9	10	44.9	44.9	44.9	34.238	325	325;343;177;240;311	2.03	23	29	25	0	50.936	By MS/MS	By MS/MS	By MS/MS	By MS/MS	By MS/MS	By MS/MS	16.9	16.9
P38647	P38647	54	54	53	Stress-70 protein, mitochondrial	Hspa9	sp|P38647|GRP75_MOUSE Stress-70 protein, mitochondrial OS=Mus musculus OX=10090 GN=Hspa9 PE=1 SV=3	1	54	54	53	34	32	28	30	38	48	34	32	28	30	38	48	34	32	28	30	37	47	72.2	72.2	72.2	73.46	679	679	1.98	134	128	125	0	267.62	By MS/MS	By MS/MS	By MS/MS	By MS/MS	By MS/MS	By MS/MS	51.1	44.9
P39053;A0A0J9YUE9;A0A0J9YUN4	P39053;A0A0J9YUE9;A0A0J9YUN4	4;4;4	1;1;1	1;1;1	Dynamin-1	Dnm1	sp|P39053|DYN1_MOUSE Dynamin-1 OS=Mus musculus OX=10090 GN=Dnm1 PE=1 SV=2;tr|A0A0J9YUE9|A0A0J9YUE9_MOUSE Dynamin GTPase OS=Mus musculus OX=10090 GN=Dnm1 PE=1 SV=1;tr|A0A0J9YUN4|A0A0J9YUN4_MOUSE Dynamin GTPase OS=Mus musculus OX=10090 GN=Dnm1 PE=1 SV=1	3	4	1	1	1	1	0	3	2	3	1	1	0	0	0	0	1	1	0	0	0	0	5.5	2.1	2.1	97.802	867	867;835;864	NaN				0.0025773	1.9115	By MS/MS	By MS/MS		By matching	By matching	By matching	2.1	2.1
P39061;E9QPX1;A0A1W2P6N8	P39061;E9QPX1	19;19;3	19;19;3	19;19;3	Collagen alpha-1(XVIII) chain;Endostatin	Col18a1	sp|P39061|COIA1_MOUSE Collagen alpha-1(XVIII) chain OS=Mus musculus OX=10090 GN=Col18a1 PE=1 SV=4;tr|E9QPX1|E9QPX1_MOUSE Collagen alpha-1(XVIII) chain OS=Mus musculus OX=10090 GN=Col18a1 PE=1 SV=1	3	19	19	19	8	11	10	9	3	13	8	11	10	9	3	13	8	11	10	9	3	13	11.8	11.8	11.8	182.17	1774	1774;1774;225	2.03	19	20	21	0	76.474	By MS/MS	By MS/MS	By MS/MS	By MS/MS	By MS/MS	By MS/MS	5.6	6.1
P39098;A0A0G2JGT9	P39098;A0A0G2JGT9	1;1	1;1	1;1	Mannosyl-oligosaccharide 1,2-alpha-mannosidase IB	Man1a2	sp|P39098|MA1A2_MOUSE Mannosyl-oligosaccharide 1,2-alpha-mannosidase IB OS=Mus musculus OX=10090 GN=Man1a2 PE=1 SV=1;tr|A0A0G2JGT9|A0A0G2JGT9_MOUSE Mannosyl-oligosaccharide 1,2-alpha-mannosidase IB OS=Mus musculus OX=10090 GN=Man1a2 PE=1 SV=1	2	1	1	1	1	1	1	1	0	0	1	1	1	1	0	0	1	1	1	1	0	0	2.8	2.8	2.8	72.871	641	641;122	2		1		0.0007764	2.3259	By matching	By MS/MS	By matching	By MS/MS			2.8	2.8
P39447;B9EHJ3;A0A0U1RPW2	P39447;B9EHJ3;A0A0U1RPW2	9;9;7	9;9;7	9;9;7	Tight junction protein ZO-1	Tjp1	sp|P39447|ZO1_MOUSE Tight junction protein ZO-1 OS=Mus musculus OX=10090 GN=Tjp1 PE=1 SV=2;tr|B9EHJ3|B9EHJ3_MOUSE Tight junction protein ZO-1 OS=Mus musculus OX=10090 GN=Tjp1 PE=1 SV=1;tr|A0A0U1RPW2|A0A0U1RPW2_MOUSE Tight junction protein ZO-1 OS=Mus muscu	3	9	9	9	5	4	3	1	6	5	5	4	3	1	6	5	5	4	3	1	6	5	9	9	9	194.74	1745	1745;1685;1128	1.97	10	10	9	0	37.722	By MS/MS	By MS/MS	By MS/MS	By MS/MS	By MS/MS	By MS/MS	4.5	2.7
P40124;B1ARS0	P40124;B1ARS0	14;8	14;8	14;8	Adenylyl cyclase-associated protein 1;Adenylyl cyclase-associated protein	Cap1	sp|P40124|CAP1_MOUSE Adenylyl cyclase-associated protein 1 OS=Mus musculus OX=10090 GN=Cap1 PE=1 SV=4;tr|B1ARS0|B1ARS0_MOUSE Adenylyl cyclase-associated protein 1 (Fragment) OS=Mus musculus OX=10090 GN=Cap1 PE=1 SV=1	2	14	14	14	2	2	2	0	14	8	2	2	2	0	14	8	2	2	2	0	14	8	32.7	32.7	32.7	51.564	474	474;164	2.12	15	19	22	0	61.341	By MS/MS	By MS/MS	By MS/MS		By MS/MS	By MS/MS	5.5	5.5
P40142;A0A286YE28;E0CY51	P40142;A0A286YE28	37;25;2	37;25;2	37;25;2	Transketolase	Tkt	sp|P40142|TKT_MOUSE Transketolase OS=Mus musculus OX=10090 GN=Tkt PE=1 SV=1;tr|A0A286YE28|A0A286YE28_MOUSE Transketolase (Fragment) OS=Mus musculus OX=10090 GN=Tkt PE=1 SV=1	3	37	37	37	3	3	4	11	37	23	3	3	4	11	37	23	3	3	4	11	37	23	64	64	64	67.63	623	623;502;42	2.04	80	71	89	0	196.33	By MS/MS	By MS/MS	By MS/MS	By MS/MS	By MS/MS	By MS/MS	9.3	9.3
P40237;A2AIJ1	P40237;A2AIJ1	1;1	1;1	1;1	CD82 antigen;Tetraspanin	Cd82	sp|P40237|CD82_MOUSE CD82 antigen OS=Mus musculus OX=10090 GN=Cd82 PE=1 SV=1;tr|A2AIJ1|A2AIJ1_MOUSE Tetraspanin (Fragment) OS=Mus musculus OX=10090 GN=Cd82 PE=1 SV=1	2	1	1	1	1	1	1	1	0	0	1	1	1	1	0	0	1	1	1	1	0	0	7.9	7.9	7.9	29.628	266	266;179	2	1	1	1	0	3.7883	By MS/MS	By MS/MS	By matching	By MS/MS			7.9	7.9
P40240	P40240	3	3	3	CD9 antigen	Cd9	sp|P40240|CD9_MOUSE CD9 antigen OS=Mus musculus OX=10090 GN=Cd9 PE=1 SV=2	1	3	3	3	2	2	2	3	0	1	2	2	2	3	0	1	2	2	2	3	0	1	16.4	16.4	16.4	25.258	226	226	2	5	7	5	0	16.575	By MS/MS	By MS/MS	By MS/MS	By MS/MS		By matching	15.9	15.9
P40336;A0A1W2P7R7;A0A1W2P7Z9	P40336;A0A1W2P7R7;A0A1W2P7Z9	2;1;1	2;1;1	2;1;1	Vacuolar protein sorting-associated protein 26A	Vps26a	sp|P40336|VP26A_MOUSE Vacuolar protein sorting-associated protein 26A OS=Mus musculus OX=10090 GN=Vps26a PE=1 SV=1;tr|A0A1W2P7R7|A0A1W2P7R7_MOUSE Vacuolar protein sorting-associated protein 26A OS=Mus musculus OX=10090 GN=Vps26a PE=1 SV=1;tr|A0A1W2P7Z9|A0A	3	2	2	2	0	0	0	1	1	0	0	0	0	1	1	0	0	0	0	1	1	0	6.4	6.4	6.4	38.113	327	327;63;123	2	1	2	1	0	3.7228				By MS/MS	By MS/MS		0	0
P40630;A0A0R4J1N9;D3Z0F3	P40630;A0A0R4J1N9;D3Z0F3	6;6;3	6;6;3	6;6;3	Transcription factor A, mitochondrial	Tfam	sp|P40630|TFAM_MOUSE Transcription factor A, mitochondrial OS=Mus musculus OX=10090 GN=Tfam PE=1 SV=2;tr|A0A0R4J1N9|A0A0R4J1N9_MOUSE Transcription factor A, mitochondrial OS=Mus musculus OX=10090 GN=Tfam PE=1 SV=1;tr|D3Z0F3|D3Z0F3_MOUSE Transcription facto	3	6	6	6	1	1	0	0	3	4	1	1	0	0	3	4	1	1	0	0	3	4	22.6	22.6	22.6	27.987	243	243;199;143	2	4	6	4	0	7.4399	By MS/MS	By matching			By MS/MS	By MS/MS	6.6	6.6
P40936	P40936	6	6	6	Indolethylamine N-methyltransferase	Inmt	sp|P40936|INMT_MOUSE Indolethylamine N-methyltransferase OS=Mus musculus OX=10090 GN=Inmt PE=1 SV=1	1	6	6	6	0	0	0	1	6	2	0	0	0	1	6	2	0	0	0	1	6	2	33.7	33.7	33.7	29.459	264	264	2.14	6	7	9	0	31.575				By MS/MS	By MS/MS	By matching	0	0
P41105;F6Z0X0	P41105	10;3	10;3	10;3	60S ribosomal protein L28	Rpl28	sp|P41105|RL28_MOUSE 60S ribosomal protein L28 OS=Mus musculus OX=10090 GN=Rpl28 PE=1 SV=2	2	10	10	10	2	4	5	6	6	10	2	4	5	6	6	10	2	4	5	6	6	10	56.9	56.9	56.9	15.733	137	137;85	2	18	20	18	0	17.22	By MS/MS	By MS/MS	By MS/MS	By MS/MS	By MS/MS	By MS/MS	15.3	26.3
P41216;D3Z041;D3Z457;D3YVF6;Q8JZR0;F6WNZ2	P41216;D3Z041	41;41;8;4;3;3	41;41;8;4;3;3	41;41;8;4;3;3	Long-chain-fatty-acid--CoA ligase 1	Acsl1	sp|P41216|ACSL1_MOUSE Long-chain-fatty-acid--CoA ligase 1 OS=Mus musculus OX=10090 GN=Acsl1 PE=1 SV=2;tr|D3Z041|D3Z041_MOUSE Long-chain-fatty-acid--CoA ligase 1 OS=Mus musculus OX=10090 GN=Acsl1 PE=1 SV=1	6	41	41	41	27	25	23	35	3	27	27	25	23	35	3	27	27	25	23	35	3	27	60.5	60.5	60.5	77.951	699	699;699;136;86;683;95	2.08	62	62	78	0	293.53	By MS/MS	By MS/MS	By MS/MS	By MS/MS	By matching	By MS/MS	48.5	41.8
P41242;P41241;A0A1L1SQQ5;D3YVQ8;A0A1L1SR46;A0A1L1STA1;D6RGA0;A0A0R4J1P8;D3Z4T5;A0A0R4J1N6	P41242;P41241;A0A1L1SQQ5;D3YVQ8;A0A1L1SR46;A0A1L1STA1;D6RGA0;A0A0R4J1P8;D3Z4T5;A0A0R4J1N6	1;1;1;1;1;1;1;1;1;1	1;1;1;1;1;1;1;1;1;1	1;1;1;1;1;1;1;1;1;1	Megakaryocyte-associated tyrosine-protein kinase;Tyrosine-protein kinase CSK;Non-specific protein-tyrosine kinase	Matk;Csk	sp|P41242|MATK_MOUSE Megakaryocyte-associated tyrosine-protein kinase OS=Mus musculus OX=10090 GN=Matk PE=1 SV=2;sp|P41241|CSK_MOUSE Tyrosine-protein kinase CSK OS=Mus musculus OX=10090 GN=Csk PE=1 SV=2;tr|A0A1L1SQQ5|A0A1L1SQQ5_MOUSE Tyrosine-protein kinas	10	1	1	1	0	0	0	1	1	0	0	0	0	1	1	0	0	0	0	1	1	0	2	2	2	56.056	505	505;450;91;101;108;139;162;465;466;505	1.75	2	1	1	0.0084626	1.5333				By matching	By MS/MS		0	0
P41593;A0A0G2JG89;A0A0G2JE85	P41593;A0A0G2JG89;A0A0G2JE85	2;2;2	2;2;2	2;2;2	Parathyroid hormone/parathyroid hormone-related peptide receptor	Pth1r	sp|P41593|PTH1R_MOUSE Parathyroid hormone/parathyroid hormone-related peptide receptor OS=Mus musculus OX=10090 GN=Pth1r PE=1 SV=2;tr|A0A0G2JG89|A0A0G2JG89_MOUSE Parathyroid hormone/parathyroid hormone-related peptide receptor (Fragment) OS=Mus musculus OX	3	2	2	2	2	1	2	2	0	1	2	1	2	2	0	1	2	1	2	2	0	1	7.8	7.8	7.8	66.371	591	591;197;198	2	1	2	1	0	7.2214	By MS/MS	By MS/MS	By matching	By MS/MS		By MS/MS	7.8	6.3
P41731;A0A1W2P8C6	P41731;A0A1W2P8C6	1;1	1;1	1;1	CD63 antigen	Cd63	sp|P41731|CD63_MOUSE CD63 antigen OS=Mus musculus OX=10090 GN=Cd63 PE=1 SV=2;tr|A0A1W2P8C6|A0A1W2P8C6_MOUSE Tetraspanin (Fragment) OS=Mus musculus OX=10090 GN=Cd63 PE=1 SV=1	2	1	1	1	1	1	1	1	0	1	1	1	1	1	0	1	1	1	1	1	0	1	5.9	5.9	5.9	25.766	238	238;164	1.83	2	3	1	0	5.2512	By MS/MS	By MS/MS	By MS/MS	By MS/MS		By matching	5.9	5.9
P42125;A0A3Q4EC00;A0A452J8A5;A0A3Q4EC76	P42125;A0A3Q4EC00;A0A452J8A5	10;8;8;2	10;8;8;2	10;8;8;2	Enoyl-CoA delta isomerase 1, mitochondrial	Eci1	sp|P42125|ECI1_MOUSE Enoyl-CoA delta isomerase 1, mitochondrial OS=Mus musculus OX=10090 GN=Eci1 PE=1 SV=2;tr|A0A3Q4EC00|A0A3Q4EC00_MOUSE Enoyl-CoA delta isomerase 1, mitochondrial OS=Mus musculus OX=10090 GN=Eci1 PE=1 SV=1;tr|A0A452J8A5|A0A452J8A5_MOUSE E	4	10	10	10	3	3	3	9	7	8	3	3	3	9	7	8	3	3	3	9	7	8	37.7	37.7	37.7	32.25	289	289;248;286;128	2.09	22	25	29	0	36.425	By MS/MS	By MS/MS	By MS/MS	By MS/MS	By MS/MS	By MS/MS	13.8	13.8
P42208;E9Q3V6;F6WYM0;D3YYB1;D3Z3C0;F6UKN5;D3Z1S1	P42208;E9Q3V6;F6WYM0;D3YYB1;D3Z3C0	6;6;3;3;3;2;2	6;6;3;3;3;2;2	6;6;3;3;3;2;2	Septin-2	2002-09-01	sp|P42208|SEPT2_MOUSE Septin-2 OS=Mus musculus OX=10090 GN=Septin2 PE=1 SV=2;tr|E9Q3V6|E9Q3V6_MOUSE Septin-2 OS=Mus musculus OX=10090 GN=Septin2 PE=1 SV=1;tr|F6WYM0|F6WYM0_MOUSE Septin-2 (Fragment) OS=Mus musculus OX=10090 GN=Septin2 PE=1 SV=2;tr|D3YYB1|D3	7	6	6	6	2	1	1	3	4	5	2	1	1	3	4	5	2	1	1	3	4	5	25.5	25.5	25.5	41.525	361	361;321;212;213;221;107;177	2.04	6	12	7	0	52.712	By MS/MS	By MS/MS	By MS/MS	By MS/MS	By MS/MS	By MS/MS	7.2	7.2
P42209;D3Z3V3;D3YVG1;A0A0U1RQA1	P42209;D3Z3V3;D3YVG1;A0A0U1RQA1	2;2;1;1	2;2;1;1	2;2;1;1	Septin-1	2001-09-01	sp|P42209|SEPT1_MOUSE Septin-1 OS=Mus musculus OX=10090 GN=Septin1 PE=1 SV=2;tr|D3Z3V3|D3Z3V3_MOUSE Septin-1 OS=Mus musculus OX=10090 GN=Septin1 PE=1 SV=1;tr|D3YVG1|D3YVG1_MOUSE Septin-1 (Fragment) OS=Mus musculus OX=10090 GN=Septin1 PE=1 SV=1;tr|A0A0U1RQA	4	2	2	2	0	0	1	0	1	1	0	0	1	0	1	1	0	0	1	0	1	1	5.2	5.2	5.2	42.019	366	366;338;186;328	2.25	1	1	2	0.009729	1.4497			By MS/MS		By MS/MS	By MS/MS	0	0
P42567;F6W2Q5;Q5JC28;H3BK65;A0A0R4J0A0	P42567;F6W2Q5;Q5JC28;H3BK65;A0A0R4J0A0	2;2;2;2;1	2;2;2;2;1	2;2;2;2;1	Epidermal growth factor receptor substrate 15	Eps15	sp|P42567|EPS15_MOUSE Epidermal growth factor receptor substrate 15 OS=Mus musculus OX=10090 GN=Eps15 PE=1 SV=1;tr|F6W2Q5|F6W2Q5_MOUSE Epidermal growth factor receptor substrate 15 OS=Mus musculus OX=10090 GN=Eps15 PE=1 SV=1;tr|Q5JC28|Q5JC28_MOUSE Epiderma	5	2	2	2	0	0	0	1	2	1	0	0	0	1	2	1	0	0	0	1	2	1	4.5	4.5	4.5	98.47	897	897;764;793;933;583	2	3	2	3	0	6.0172				By matching	By MS/MS	By MS/MS	0	0
P42669	P42669	8	8	7	Transcriptional activator protein Pur-alpha	Pura	sp|P42669|PURA_MOUSE Transcriptional activator protein Pur-alpha OS=Mus musculus OX=10090 GN=Pura PE=1 SV=1	1	8	8	7	2	1	2	2	5	6	2	1	2	2	5	6	1	0	1	2	4	5	25.2	25.2	23.1	34.883	321	321	2.03	10	9	11	0	18.264	By MS/MS	By MS/MS	By MS/MS	By matching	By MS/MS	By MS/MS	5.3	2.2
P42932;H3BL49;H3BJB6;H3BLL1;H3BKG2;H3BKR8	P42932;H3BL49	15;14;7;5;5;1	15;14;7;5;5;1	15;14;7;5;5;1	T-complex protein 1 subunit theta	Cct8	sp|P42932|TCPQ_MOUSE T-complex protein 1 subunit theta OS=Mus musculus OX=10090 GN=Cct8 PE=1 SV=3;tr|H3BL49|H3BL49_MOUSE CCT-theta OS=Mus musculus OX=10090 GN=Cct8 PE=1 SV=1	6	15	15	15	5	4	8	6	7	8	5	4	8	6	7	8	5	4	8	6	7	8	29.2	29.2	29.2	59.555	548	548;489;239;132;158;71	2	15	15	15	0	34.795	By MS/MS	By MS/MS	By MS/MS	By MS/MS	By MS/MS	By MS/MS	11.9	11.5
P43274	P43274	18	5	5	Histone H1.4	Hist1h1e	sp|P43274|H14_MOUSE Histone H1.4 OS=Mus musculus OX=10090 GN=H1-4 PE=1 SV=2	1	18	5	5	17	17	12	11	12	15	5	5	4	3	4	4	5	5	4	3	4	4	50.7	18.7	18.7	21.977	219	219	1.98	14	15	13	0	24.277	By MS/MS	By MS/MS	By MS/MS	By MS/MS	By MS/MS	By MS/MS	50.7	50.7
P43275	P43275	9	5	5	Histone H1.1	Hist1h1a	sp|P43275|H11_MOUSE Histone H1.1 OS=Mus musculus OX=10090 GN=H1-1 PE=1 SV=2	1	9	5	5	8	8	7	3	5	8	4	4	4	0	2	5	4	4	4	0	2	5	39.4	30.5	30.5	21.785	213	213	2.03	9	10	10	0	44.08	By MS/MS	By MS/MS	By MS/MS	By matching	By MS/MS	By MS/MS	30	30
P43276	P43276	16	13	13	Histone H1.5	Hist1h1b	sp|P43276|H15_MOUSE Histone H1.5 OS=Mus musculus OX=10090 GN=H1-5 PE=1 SV=2	1	16	13	13	16	16	15	3	9	14	13	13	12	0	7	11	13	13	12	0	7	11	49.8	38.1	38.1	22.576	223	223	2.02	17	18	18	0	76.799	By MS/MS	By MS/MS	By MS/MS	By matching	By MS/MS	By MS/MS	49.8	49.8
P43277	P43277	20	6	3	Histone H1.3	Hist1h1d	sp|P43277|H13_MOUSE Histone H1.3 OS=Mus musculus OX=10090 GN=H1-3 PE=1 SV=2	1	20	6	3	19	19	14	12	12	17	6	6	5	4	3	6	3	3	2	1	1	3	51.6	21.3	9.5	22.099	221	221	1.89	10	10	7	0	23.799	By MS/MS	By MS/MS	By MS/MS	By matching	By MS/MS	By MS/MS	51.6	51.6
P43406;A2AKI5;B7ZCI9	P43406;A2AKI5	6;6;1	6;6;1	6;6;1	Integrin alpha-V;Integrin alpha-V heavy chain;Integrin alpha-V light chain	Itgav	sp|P43406|ITAV_MOUSE Integrin alpha-V OS=Mus musculus OX=10090 GN=Itgav PE=1 SV=2;tr|A2AKI5|A2AKI5_MOUSE Integrin alpha-V OS=Mus musculus OX=10090 GN=Itgav PE=1 SV=1	3	6	6	6	3	3	3	4	0	5	3	3	3	4	0	5	3	3	3	4	0	5	10.4	10.4	10.4	115.36	1044	1044;1008;135	2	8	9	8	0	22.445	By MS/MS	By MS/MS	By MS/MS	By MS/MS		By MS/MS	3.1	3.1
P45376;D3YVJ7	P45376;D3YVJ7	13;8	13;8	13;8	Aldose reductase	Akr1b1;Akr1b3	sp|P45376|ALDR_MOUSE Aldo-keto reductase family 1 member B1 OS=Mus musculus OX=10090 GN=Akr1b1 PE=1 SV=3;tr|D3YVJ7|D3YVJ7_MOUSE Aldo-keto reductase family 1, member B3 (aldose reductase) (Fragment) OS=Mus musculus OX=10090 GN=Akr1b3 PE=1 SV=1	2	13	13	13	2	1	1	1	11	6	2	1	1	1	11	6	2	1	1	1	11	6	52.8	52.8	52.8	35.732	316	316;176	2.07	16	19	20	0	74.295	By MS/MS	By MS/MS	By MS/MS	By matching	By MS/MS	By MS/MS	7.3	4.4
P45591;A0A1Y7VJ71	P45591	8;2	6;2	6;2	Cofilin-2	Cfl2	sp|P45591|COF2_MOUSE Cofilin-2 OS=Mus musculus OX=10090 GN=Cfl2 PE=1 SV=1	2	8	6	6	0	0	0	1	8	4	0	0	0	0	6	2	0	0	0	0	6	2	54.2	43.4	43.4	18.709	166	166;58	1.95	8	7	7	0	16.089				By matching	By MS/MS	By MS/MS	0	0
P45700;A0A1W2P788	P45700;A0A1W2P788	1;1	1;1	1;1	Mannosyl-oligosaccharide 1,2-alpha-mannosidase IA	Man1a1	sp|P45700|MA1A1_MOUSE Mannosyl-oligosaccharide 1,2-alpha-mannosidase IA OS=Mus musculus OX=10090 GN=Man1a1 PE=1 SV=1;tr|A0A1W2P788|A0A1W2P788_MOUSE alpha-1,2-Mannosidase (Fragment) OS=Mus musculus OX=10090 GN=Man1a PE=1 SV=1	2	1	1	1	0	0	0	1	0	0	0	0	0	1	0	0	0	0	0	1	0	0	2.9	2.9	2.9	73.275	655	655;744	2	1	1	1	0	4.9512				By MS/MS			0	0
P45878	P45878	4	4	4	Peptidyl-prolyl cis-trans isomerase FKBP2	Fkbp2	sp|P45878|FKBP2_MOUSE Peptidyl-prolyl cis-trans isomerase FKBP2 OS=Mus musculus OX=10090 GN=Fkbp2 PE=1 SV=1	1	4	4	4	0	1	2	1	4	4	0	1	2	1	4	4	0	1	2	1	4	4	37.1	37.1	37.1	15.344	140	140	1.96	8	8	7	0	8.9767		By matching	By MS/MS	By matching	By MS/MS	By MS/MS	0	5.7
P45952;D6RFD7;D3Z2A5	P45952	30;7;1	30;7;1	30;7;1	Medium-chain specific acyl-CoA dehydrogenase, mitochondrial	Acadm	sp|P45952|ACADM_MOUSE Medium-chain specific acyl-CoA dehydrogenase, mitochondrial OS=Mus musculus OX=10090 GN=Acadm PE=1 SV=1	3	30	30	30	21	19	21	26	24	28	21	19	21	26	24	28	21	19	21	26	24	28	59.6	59.6	59.6	46.481	421	421;157;144	1.98	106	84	101	0	234.03	By MS/MS	By MS/MS	By MS/MS	By MS/MS	By MS/MS	By MS/MS	46.3	46.3
P46412;A0A1C7ZMZ5;A0A1C7ZMZ7;P21765	P46412;A0A1C7ZMZ5;A0A1C7ZMZ7	12;9;7;2	12;9;7;2	12;9;7;2	Glutathione peroxidase 3	Gpx3	sp|P46412|GPX3_MOUSE Glutathione peroxidase 3 OS=Mus musculus OX=10090 GN=Gpx3 PE=1 SV=2;tr|A0A1C7ZMZ5|A0A1C7ZMZ5_MOUSE Glutathione peroxidase (Fragment) OS=Mus musculus OX=10090 GN=Gpx3 PE=1 SV=1;tr|A0A1C7ZMZ7|A0A1C7ZMZ7_MOUSE Glutathione peroxidase 3 (Fr	4	12	12	12	9	10	11	9	5	8	9	10	11	9	5	8	9	10	11	9	5	8	40.3	40.3	40.3	25.424	226	226;199;217;221	2	27	25	27	0	61.744	By MS/MS	By MS/MS	By MS/MS	By MS/MS	By MS/MS	By MS/MS	40.3	40.3
P46460;G3UX86	P46460	10;4	10;4	10;4	Vesicle-fusing ATPase	Nsf	sp|P46460|NSF_MOUSE Vesicle-fusing ATPase OS=Mus musculus OX=10090 GN=Nsf PE=1 SV=2	2	10	10	10	2	3	4	7	8	6	2	3	4	7	8	6	2	3	4	7	8	6	17.9	17.9	17.9	82.613	744	744;210	1.95	19	21	16	0	47.226	By MS/MS	By MS/MS	By MS/MS	By MS/MS	By MS/MS	By MS/MS	4.6	6.7
P46471;Q8BVQ9	P46471;Q8BVQ9	5;5	5;5	5;5	26S protease regulatory subunit 7	Psmc2	sp|P46471|PRS7_MOUSE 26S proteasome regulatory subunit 7 OS=Mus musculus OX=10090 GN=Psmc2 PE=1 SV=5;tr|Q8BVQ9|Q8BVQ9_MOUSE 26S proteasome AAA-ATPase subunit RPT1 OS=Mus musculus OX=10090 GN=Psmc2 PE=1 SV=1	2	5	5	5	0	0	0	3	5	4	0	0	0	3	5	4	0	0	0	3	5	4	15.2	15.2	15.2	48.647	433	433;475	2.08	6	11	8	0	11.893				By MS/MS	By MS/MS	By MS/MS	0	0
P46638;G3UY29;E9Q3P9;F8WGS1;G3UZD3;G3UZL4;F6R2Z5	P46638;G3UY29;E9Q3P9;F8WGS1;G3UZD3	7;6;6;6;5;3;1	1;0;0;0;1;0;0	1;0;0;0;1;0;0	Ras-related protein Rab-11B	Rab11b;Rab11a	sp|P46638|RB11B_MOUSE Ras-related protein Rab-11B OS=Mus musculus OX=10090 GN=Rab11b PE=1 SV=3;tr|G3UY29|G3UY29_MOUSE Ras-related protein Rab-11B OS=Mus musculus OX=10090 GN=Rab11b PE=4 SV=1;tr|E9Q3P9|E9Q3P9_MOUSE Ras-related protein Rab-11A OS=Mus musculu	7	7	1	1	2	2	2	7	4	2	0	0	0	1	0	0	0	0	0	1	0	0	35.3	3.7	3.7	24.489	218	218;149;153;155;193;125;87	2	1	1	1	0.0054171	1.7132	By matching	By matching	By matching	By MS/MS	By matching	By matching	10.1	10.1
P46656;A0A1L1STP5	P46656;A0A1L1STP5	2;1	2;1	2;1	Adrenodoxin, mitochondrial	Fdx1	sp|P46656|ADX_MOUSE Adrenodoxin, mitochondrial OS=Mus musculus OX=10090 GN=Fdx1 PE=1 SV=1;tr|A0A1L1STP5|A0A1L1STP5_MOUSE Adrenodoxin, mitochondrial OS=Mus musculus OX=10090 GN=Fdx1 PE=1 SV=1	2	2	2	2	0	0	0	0	1	2	0	0	0	0	1	2	0	0	0	0	1	2	10.1	10.1	10.1	20.123	188	188;166	2	2	2	2	0	4.2083					By MS/MS	By MS/MS	0	0
P46664	P46664	4	4	4	Adenylosuccinate synthetase isozyme 2	Adss	sp|P46664|PURA2_MOUSE Adenylosuccinate synthetase isozyme 2 OS=Mus musculus OX=10090 GN=Adss2 PE=1 SV=2	1	4	4	4	0	0	0	0	4	1	0	0	0	0	4	1	0	0	0	0	4	1	11.8	11.8	11.8	50.02	456	456	2.3	2	3	5	0	14.984					By MS/MS	By matching	0	0
P46735;E9QNH6;E9Q580;Q7TQD7;D3YV80	P46735;E9QNH6;E9Q580;Q7TQD7;D3YV80	6;6;6;6;3	5;5;5;5;2	5;5;5;5;2	Unconventional myosin-Ib	Myo1b	sp|P46735|MYO1B_MOUSE Unconventional myosin-Ib OS=Mus musculus OX=10090 GN=Myo1b PE=1 SV=3;tr|E9QNH6|E9QNH6_MOUSE Unconventional myosin-Ib OS=Mus musculus OX=10090 GN=Myo1b PE=1 SV=1;tr|E9Q580|E9Q580_MOUSE Unconventional myosin-Ib OS=Mus musculus OX=10090	5	6	5	5	2	3	2	5	0	5	1	2	2	5	0	5	1	2	2	5	0	5	7.6	6.8	6.8	128.56	1107	1107;1078;1084;1136;299	2.06	5	6	6	0	13.831	By MS/MS	By MS/MS	By MS/MS	By MS/MS		By MS/MS	2.7	4.3
P46935;A0A571BDN7;A0A571BEP7;V9GXK3;V9GWV8;Q3V335	P46935;A0A571BDN7;A0A571BEP7	4;3;2;1;1;1	4;3;2;1;1;1	4;3;2;1;1;1	E3 ubiquitin-protein ligase NEDD4	Nedd4	sp|P46935|NEDD4_MOUSE E3 ubiquitin-protein ligase NEDD4 OS=Mus musculus OX=10090 GN=Nedd4 PE=1 SV=3;tr|A0A571BDN7|A0A571BDN7_MOUSE HECT-type E3 ubiquitin transferase OS=Mus musculus OX=10090 GN=Nedd4 PE=1 SV=1;tr|A0A571BEP7|A0A571BEP7_MOUSE E3 ubiquitin-pr	6	4	4	4	0	1	0	3	3	2	0	1	0	3	3	2	0	1	0	3	3	2	4.8	4.8	4.8	102.71	887	887;1136;496;195;196;305	2.18	5	4	8	0	7.7116		By MS/MS		By MS/MS	By MS/MS	By matching	0	1
P46938;G3UYA6;G3UY62;G3UYV4;G3UYW7	P46938;G3UYA6;G3UY62;G3UYV4;G3UYW7	2;2;2;2;2	2;2;2;2;2	2;2;2;2;2	Transcriptional coactivator YAP1	Yap1	sp|P46938|YAP1_MOUSE Transcriptional coactivator YAP1 OS=Mus musculus OX=10090 GN=Yap1 PE=1 SV=2;tr|G3UYA6|G3UYA6_MOUSE Transcriptional coactivator YAP1 OS=Mus musculus OX=10090 GN=Yap1 PE=1 SV=1;tr|G3UY62|G3UY62_MOUSE Transcriptional coactivator YAP1 OS=M	5	2	2	2	1	1	1	0	0	0	1	1	1	0	0	0	1	1	1	0	0	0	3.5	3.5	3.5	52.383	488	488;353;357;369;397	NaN				0.00040193	2.6989	By MS/MS	By matching	By MS/MS				3.5	3.5
P46978;D3YZN5	P46978	12;3	12;3	11;2	Dolichyl-diphosphooligosaccharide--protein glycosyltransferase subunit STT3A	Stt3a	sp|P46978|STT3A_MOUSE Dolichyl-diphosphooligosaccharide--protein glycosyltransferase subunit STT3A OS=Mus musculus OX=10090 GN=Stt3a PE=1 SV=1	2	12	12	11	1	0	1	12	0	1	1	0	1	12	0	1	1	0	1	11	0	1	19.1	19.1	18.2	80.597	705	705;90	1.95	14	13	12	0	39.999	By MS/MS		By MS/MS	By MS/MS		By MS/MS	2	0
P47199;A0A0A6YXR4;A0A0A6YVS7;V9GXY8;D3YUG9;D3Z2X0;D3YWU6;D3Z4Q4;A0A0G2JFU5	P47199;A0A0A6YXR4;A0A0A6YVS7;V9GXY8	22;20;14;14;8;7;5;5;1	22;20;14;14;8;7;5;5;1	22;20;14;14;8;7;5;5;1	Quinone oxidoreductase	Cryz	sp|P47199|QOR_MOUSE Quinone oxidoreductase OS=Mus musculus OX=10090 GN=Cryz PE=1 SV=1;tr|A0A0A6YXR4|A0A0A6YXR4_MOUSE Quinone oxidoreductase (Fragment) OS=Mus musculus OX=10090 GN=Cryz PE=1 SV=5;tr|A0A0A6YVS7|A0A0A6YVS7_MOUSE Quinone oxidoreductase (Fragmen	9	22	22	22	6	5	7	14	21	20	6	5	7	14	21	20	6	5	7	14	21	20	73.4	73.4	73.4	35.268	331	331;301;171;223;173;152;97;137;56	2.04	72	72	80	0	211.49	By MS/MS	By MS/MS	By MS/MS	By MS/MS	By MS/MS	By MS/MS	29.6	21.1
P47738;A0A0G2JEU1;A0A0G2JF60;A0A0G2JFQ0;D3YYF3;P24549;O35945;Q62148;Q9JHW9;G3UWP3	P47738;A0A0G2JEU1	35;33;14;12;6;2;2;2;2;2	35;33;14;12;6;2;2;2;2;2	33;31;14;12;6;0;0;0;0;0	Aldehyde dehydrogenase, mitochondrial	Aldh2	sp|P47738|ALDH2_MOUSE Aldehyde dehydrogenase, mitochondrial OS=Mus musculus OX=10090 GN=Aldh2 PE=1 SV=1;tr|A0A0G2JEU1|A0A0G2JEU1_MOUSE Aldehyde dehydrogenase, mitochondrial OS=Mus musculus OX=10090 GN=Aldh2 PE=1 SV=1	10	35	35	33	7	7	14	31	31	31	7	7	14	31	31	31	7	7	14	30	29	30	63.8	63.8	62.2	56.537	519	519;471;196;229;185;501;501;518;512;277	2.02	84	97	90	0	147.42	By MS/MS	By MS/MS	By MS/MS	By MS/MS	By MS/MS	By MS/MS	21.4	24.1
P47740;B1AV77;B1ATI0;A0A140LJF9;P47739	P47740;B1AV77;B1ATI0	10;10;10;1;1	10;10;10;1;1	10;10;10;1;1	Fatty aldehyde dehydrogenase;Aldehyde dehydrogenase	Aldh3a2	sp|P47740|AL3A2_MOUSE Aldehyde dehydrogenase family 3 member A2 OS=Mus musculus OX=10090 GN=Aldh3a2 PE=1 SV=2;tr|B1AV77|B1AV77_MOUSE Aldehyde dehydrogenase OS=Mus musculus OX=10090 GN=Aldh3a2 PE=1 SV=1;tr|B1ATI0|B1ATI0_MOUSE Aldehyde dehydrogenase OS=Mus m	5	10	10	10	5	3	5	10	0	7	5	3	5	10	0	7	5	3	5	10	0	7	24.2	24.2	24.2	53.97	484	484;487;532;128;453	2.08	17	22	22	0	58.807	By MS/MS	By MS/MS	By MS/MS	By MS/MS		By MS/MS	14.7	11.4
P47753;Q5RKN9;A0A0G2JE27	P47753;Q5RKN9;A0A0G2JE27	4;4;3	3;3;2	3;3;2	F-actin-capping protein subunit alpha-1	Capza1	sp|P47753|CAZA1_MOUSE F-actin-capping protein subunit alpha-1 OS=Mus musculus OX=10090 GN=Capza1 PE=1 SV=4;tr|Q5RKN9|Q5RKN9_MOUSE F-actin-capping protein subunit alpha OS=Mus musculus OX=10090 GN=Capza1 PE=1 SV=1;tr|A0A0G2JE27|A0A0G2JE27_MOUSE F-actin-capp	3	4	3	3	1	1	0	2	3	3	1	1	0	1	2	2	1	1	0	1	2	2	21.7	21.7	21.7	32.939	286	286;286;112	2.08	3	5	4	0	11.391	By MS/MS	By matching		By MS/MS	By MS/MS	By MS/MS	10.1	10.1
P47754;A0A0N4SVM0;D6RCW7	P47754;A0A0N4SVM0;D6RCW7	6;6;6	6;6;6	5;5;5	F-actin-capping protein subunit alpha-2	Capza2	sp|P47754|CAZA2_MOUSE F-actin-capping protein subunit alpha-2 OS=Mus musculus OX=10090 GN=Capza2 PE=1 SV=3;tr|A0A0N4SVM0|A0A0N4SVM0_MOUSE F-actin-capping protein subunit alpha (Fragment) OS=Mus musculus OX=10090 GN=Capza2 PE=1 SV=1;tr|D6RCW7|D6RCW7_MOUSE F	3	6	6	5	2	2	1	3	4	5	2	2	1	3	4	5	2	2	1	2	3	4	25.5	25.5	25.5	32.967	286	286;169;174	1.97	9	14	8	0	18.56	By MS/MS	By MS/MS	By MS/MS	By MS/MS	By MS/MS	By MS/MS	16.4	16.4
P47791	P47791	15	15	15	Glutathione reductase, mitochondrial	Gsr	sp|P47791|GSHR_MOUSE Glutathione reductase, mitochondrial OS=Mus musculus OX=10090 GN=Gsr PE=1 SV=3	1	15	15	15	0	0	0	0	14	12	0	0	0	0	14	12	0	0	0	0	14	12	54.8	54.8	54.8	53.662	500	500	2.02	17	23	18	0	84.8					By MS/MS	By MS/MS	0	0
P47802;Q8R5C0;A0A6I8MWZ8;G3XA66;D3Z3F4;G3UXX9;D3YVW0;G3XA75;G3UYJ5;G3UXB5	P47802;Q8R5C0;A0A6I8MWZ8;G3XA66;D3Z3F4;G3UXX9;D3YVW0;G3XA75	7;7;7;6;6;5;5;4;3;1	7;7;7;6;6;5;5;4;3;1	7;7;7;6;6;5;5;4;3;1	Metaxin-1	Mtx1	sp|P47802|MTX1_MOUSE Metaxin-1 OS=Mus musculus OX=10090 GN=Mtx1 PE=1 SV=1;tr|Q8R5C0|Q8R5C0_MOUSE Metaxin OS=Mus musculus OX=10090 GN=Mtx1 PE=1 SV=1;tr|A0A6I8MWZ8|A0A6I8MWZ8_MOUSE Metaxin-1 OS=Mus musculus OX=10090 GN=Mtx1 PE=4 SV=1;tr|G3XA66|G3XA66_MOUSE M	10	7	7	7	2	2	4	6	0	3	2	2	4	6	0	3	2	2	4	6	0	3	28.7	28.7	28.7	35.623	317	317;317;461;298;355;185;286;172;162;30	2	9	7	9	0	23.354	By MS/MS	By MS/MS	By MS/MS	By MS/MS		By MS/MS	9.5	9.5
P47811;B2KF34;A0A3B2WB60	P47811;B2KF34;A0A3B2WB60	1;1;1	1;1;1	1;1;1	Mitogen-activated protein kinase 14	Mapk14	sp|P47811|MK14_MOUSE Mitogen-activated protein kinase 14 OS=Mus musculus OX=10090 GN=Mapk14 PE=1 SV=3;tr|B2KF34|B2KF34_MOUSE Mitogen-activated protein kinase (Fragment) OS=Mus musculus OX=10090 GN=Mapk14 PE=1 SV=2;tr|A0A3B2WB60|A0A3B2WB60_MOUSE Mitogen-act	3	1	1	1	0	0	0	0	1	0	0	0	0	0	1	0	0	0	0	0	1	0	4.2	4.2	4.2	41.287	360	360;227;307	3			1	0	3.4618					By MS/MS		0	0
P47857;A0A2R8VHA5;A0A2R8VHV2	P47857	7;1;1	4;1;1	4;1;1	ATP-dependent 6-phosphofructokinase, muscle type	Pfkm	sp|P47857|PFKAM_MOUSE ATP-dependent 6-phosphofructokinase, muscle type OS=Mus musculus OX=10090 GN=Pfkm PE=1 SV=3	3	7	4	4	0	0	0	5	7	2	0	0	0	2	4	2	0	0	0	2	4	2	12.3	8.6	8.6	85.268	780	780;117;197	2	7	4	7	0	11.833				By MS/MS	By MS/MS	By matching	0	0
P47911;A0A0J9YU32	P47911	21;1	21;1	21;1	60S ribosomal protein L6	Rpl6	sp|P47911|RL6_MOUSE 60S ribosomal protein L6 OS=Mus musculus OX=10090 GN=Rpl6 PE=1 SV=3	2	21	21	21	11	13	10	10	11	19	11	13	10	10	11	19	11	13	10	10	11	19	57.1	57.1	57.1	33.509	296	296;74	1.97	40	41	37	0	84.132	By MS/MS	By MS/MS	By MS/MS	By MS/MS	By MS/MS	By MS/MS	35.5	35.5
P47915;A0A1L1SS27;W4VSN7;A0A1L1SUN1;A0A1L1STJ3	P47915;A0A1L1SS27;W4VSN7	11;9;9;5;4	11;9;9;5;4	11;9;9;5;4	60S ribosomal protein L29	Rpl29;Gm3550	sp|P47915|RL29_MOUSE 60S ribosomal protein L29 OS=Mus musculus OX=10090 GN=Rpl29 PE=1 SV=2;tr|A0A1L1SS27|A0A1L1SS27_MOUSE 60S ribosomal protein L29 (Fragment) OS=Mus musculus OX=10090 GN=Rpl29 PE=1 SV=1;tr|W4VSN7|W4VSN7_MOUSE 60S ribosomal protein L29 OS=M	5	11	11	11	6	7	8	7	6	10	6	7	8	7	6	10	6	7	8	7	6	10	48.1	48.1	48.1	17.587	160	160;140;160;94;68	1.91	19	20	14	0	15.823	By MS/MS	By MS/MS	By MS/MS	By MS/MS	By MS/MS	By MS/MS	31.2	38.1
P47934;H7BX88;F7BF80;B7ZDD7;B7ZDD8;A2AWE5;A2AWJ5	P47934;H7BX88	7;7;3;2;1;1;1	7;7;3;2;1;1;1	7;7;3;2;1;1;1	Carnitine O-acetyltransferase	Crat	sp|P47934|CACP_MOUSE Carnitine O-acetyltransferase OS=Mus musculus OX=10090 GN=Crat PE=1 SV=3;tr|H7BX88|H7BX88_MOUSE Carnitine O-acetyltransferase OS=Mus musculus OX=10090 GN=Crat PE=1 SV=1	7	7	7	7	1	2	1	5	2	4	1	2	1	5	2	4	1	2	1	5	2	4	11.2	11.2	11.2	70.839	626	626;605;201;205;44;61;132	2.21	6	10	12	0	15.492	By MS/MS	By MS/MS	By matching	By MS/MS	By MS/MS	By MS/MS	2.4	4
P47941;A0A338P6Q0;A0A338P675	P47941;A0A338P6Q0;A0A338P675	4;2;2	4;2;2	4;2;2	Crk-like protein	Crkl	sp|P47941|CRKL_MOUSE Crk-like protein OS=Mus musculus OX=10090 GN=Crkl PE=1 SV=2;tr|A0A338P6Q0|A0A338P6Q0_MOUSE Crk-like protein OS=Mus musculus OX=10090 GN=Crkl PE=1 SV=1;tr|A0A338P675|A0A338P675_MOUSE Crk-like protein (Fragment) OS=Mus musculus OX=10090	3	4	4	4	0	0	0	1	4	3	0	0	0	1	4	3	0	0	0	1	4	3	16.5	16.5	16.5	33.83	303	303;108;148	2.23	2	6	5	0	8.8305				By matching	By MS/MS	By MS/MS	0	0
P47955	P47955	1	1	1	60S acidic ribosomal protein P1	Rplp1	sp|P47955|RLA1_MOUSE 60S acidic ribosomal protein P1 OS=Mus musculus OX=10090 GN=Rplp1 PE=1 SV=1	1	1	1	1	1	1	1	1	1	1	1	1	1	1	1	1	1	1	1	1	1	1	14	14	14	11.475	114	114	1.88	3	3	2	0.0004085	2.917	By MS/MS	By MS/MS	By MS/MS	By MS/MS	By MS/MS	By MS/MS	14	14
P47962;D3YYV8	P47962;D3YYV8	12;8	12;8	12;8	60S ribosomal protein L5	Rpl5	sp|P47962|RL5_MOUSE 60S ribosomal protein L5 OS=Mus musculus OX=10090 GN=Rpl5 PE=1 SV=3;tr|D3YYV8|D3YYV8_MOUSE 60S ribosomal protein L5 (Fragment) OS=Mus musculus OX=10090 GN=Rpl5 PE=1 SV=1	2	12	12	12	5	6	5	9	10	9	5	6	5	9	10	9	5	6	5	9	10	9	41.4	41.4	41.4	34.4	297	297;163	1.98	28	29	26	0	40.196	By MS/MS	By MS/MS	By MS/MS	By MS/MS	By MS/MS	By MS/MS	17.5	19.9
P47963	P47963	15	15	15	60S ribosomal protein L13	Rpl13	sp|P47963|RL13_MOUSE 60S ribosomal protein L13 OS=Mus musculus OX=10090 GN=Rpl13 PE=1 SV=3	1	15	15	15	10	10	5	8	7	11	10	10	5	8	7	11	10	10	5	8	7	11	53.1	53.1	53.1	24.305	211	211	1.97	23	28	21	0	43.779	By MS/MS	By MS/MS	By MS/MS	By MS/MS	By MS/MS	By MS/MS	43.1	43.1
P48024	P48024	1	1	1	Eukaryotic translation initiation factor 1	Eif1	sp|P48024|EIF1_MOUSE Eukaryotic translation initiation factor 1 OS=Mus musculus OX=10090 GN=Eif1 PE=1 SV=2	1	1	1	1	0	0	0	0	1	0	0	0	0	0	1	0	0	0	0	0	1	0	29.2	29.2	29.2	12.746	113	113	2	1	1	1	0	5.6624					By MS/MS		0	0
P48036;A0A0G2JGQ0	P48036	17;7	17;7	17;7	Annexin A5	Anxa5	sp|P48036|ANXA5_MOUSE Annexin A5 OS=Mus musculus OX=10090 GN=Anxa5 PE=1 SV=1	2	17	17	17	5	4	5	7	16	9	5	4	5	7	16	9	5	4	5	7	16	9	52	52	52	35.752	319	319;137	2.1	24	23	32	0	71.633	By MS/MS	By MS/MS	By MS/MS	By MS/MS	By MS/MS	By MS/MS	21.6	18.2
P48193;A0A571BEG4;A2A839;A2A838;A2A841;A2A842;A2AD32;A0A1D5RLV1;F6S4K9;F7BUB8;F7CR30	P48193;A0A571BEG4;A2A839;A2A838;A2A841;A2A842;A2AD32;A0A1D5RLV1	13;13;13;13;13;12;11;8;5;5;2	10;10;10;10;10;9;9;6;4;4;1	10;10;10;10;10;9;9;6;4;4;1	Protein 4.1	Epb41;Epb4.1	sp|P48193|EPB41_MOUSE Protein 4.1 OS=Mus musculus OX=10090 GN=Epb41 PE=1 SV=2;tr|A0A571BEG4|A0A571BEG4_MOUSE Band 4.1 OS=Mus musculus OX=10090 GN=Epb41 PE=1 SV=1;tr|A2A839|A2A839_MOUSE Band 4.1 OS=Mus musculus OX=10090 GN=Epb41 PE=1 SV=1;tr|A2A838|A2A838_M	11	13	10	10	6	8	5	5	11	6	5	7	4	4	8	5	5	7	4	4	8	5	20.9	17.6	17.6	95.91	858	858;594;639;667;869;769;767;476;375;250;197	1.98	18	15	17	0	28.518	By MS/MS	By MS/MS	By MS/MS	By MS/MS	By MS/MS	By MS/MS	9.9	16.1
P48410	P48410	1	1	1	ATP-binding cassette sub-family D member 1	Abcd1	sp|P48410|ABCD1_MOUSE ATP-binding cassette sub-family D member 1 OS=Mus musculus OX=10090 GN=Abcd1 PE=1 SV=1	1	1	1	1	0	0	0	1	0	0	0	0	0	1	0	0	0	0	0	1	0	0	2.3	2.3	2.3	81.858	736	736	2	1	1	1	0	3.6814				By MS/MS			0	0
P48428;A0A1Y7VJ48	P48428;A0A1Y7VJ48	3;3	3;3	3;3	Tubulin-specific chaperone A	Tbca	sp|P48428|TBCA_MOUSE Tubulin-specific chaperone A OS=Mus musculus OX=10090 GN=Tbca PE=1 SV=3;tr|A0A1Y7VJ48|A0A1Y7VJ48_MOUSE Tubulin-specific chaperone A OS=Mus musculus OX=10090 GN=Tbca PE=1 SV=1	2	3	3	3	0	0	0	0	3	0	0	0	0	0	3	0	0	0	0	0	3	0	42.6	42.6	42.6	12.758	108	108;84	2	3	3	3	0	23.831					By MS/MS		0	0
P48678;D3YUF7	P48678	62;14	62;14	61;14	Prelamin-A/C;Lamin-A/C	Lmna	sp|P48678|LMNA_MOUSE Prelamin-A/C OS=Mus musculus OX=10090 GN=Lmna PE=1 SV=2	2	62	62	61	48	51	44	14	28	45	48	51	44	14	28	45	48	51	44	14	27	44	74.1	74.1	74.1	74.237	665	665;117	1.98	87	84	82	0	316.77	By MS/MS	By MS/MS	By MS/MS	By MS/MS	By MS/MS	By MS/MS	73.8	74.1
P48722;E0CY23;A0A0N4SVU2	P48722;E0CY23	5;4;1	4;3;1	4;3;1	Heat shock 70 kDa protein 4L	Hspa4l	sp|P48722|HS74L_MOUSE Heat shock 70 kDa protein 4L OS=Mus musculus OX=10090 GN=Hspa4l PE=1 SV=2;tr|E0CY23|E0CY23_MOUSE Heat shock 70 kDa protein 4L (Fragment) OS=Mus musculus OX=10090 GN=Hspa4l PE=1 SV=1	3	5	4	4	0	0	1	1	5	3	0	0	1	1	4	3	0	0	1	1	4	3	8.6	6.9	6.9	94.381	838	838;571;158	2.07	3	7	4	0	8.7882			By MS/MS	By matching	By MS/MS	By MS/MS	0	0
P48758;A0A338P684;A0A1B0GRG8;Q8K354;A0A338P797	P48758;A0A338P684	28;14;6;1;1	28;14;6;1;1	28;14;6;1;1	Carbonyl reductase [NADPH] 1	Cbr1	sp|P48758|CBR1_MOUSE Carbonyl reductase [NADPH] 1 OS=Mus musculus OX=10090 GN=Cbr1 PE=1 SV=3;tr|A0A338P684|A0A338P684_MOUSE Carbonyl reductase [NADPH] 1 OS=Mus musculus OX=10090 GN=Cbr1 PE=1 SV=1	5	28	28	28	3	5	5	17	27	24	3	5	5	17	27	24	3	5	5	17	27	24	88.1	88.1	88.1	30.641	277	277;134;277;277;119	1.98	73	71	69	0	160.69	By MS/MS	By MS/MS	By MS/MS	By MS/MS	By MS/MS	By MS/MS	14.8	19.9
P48771	P48771	2	2	2	Cytochrome c oxidase subunit 7A2, mitochondrial	Cox7a2	sp|P48771|CX7A2_MOUSE Cytochrome c oxidase subunit 7A2, mitochondrial OS=Mus musculus OX=10090 GN=Cox7a2 PE=1 SV=2	1	2	2	2	1	2	2	2	0	2	1	2	2	2	0	2	1	2	2	2	0	2	27.7	27.7	27.7	9.2908	83	83	2	10	8	10	0	6.8339	By MS/MS	By MS/MS	By MS/MS	By MS/MS		By MS/MS	15.7	27.7
P48774;E9PVM7;E9Q024;E9Q5L9;E9PV63	P48774;E9PVM7;E9Q024	8;6;4;3;3	6;4;3;2;2	6;4;3;2;2	Glutathione S-transferase Mu 5	Gstm5	sp|P48774|GSTM5_MOUSE Glutathione S-transferase Mu 5 OS=Mus musculus OX=10090 GN=Gstm5 PE=1 SV=1;tr|E9PVM7|E9PVM7_MOUSE Glutathione S-transferase (Fragment) OS=Mus musculus OX=10090 GN=Gstm5 PE=1 SV=1;tr|E9Q024|E9Q024_MOUSE Glutathione S-transferase Mu 5 O	5	8	6	6	0	1	1	7	7	4	0	0	0	5	5	2	0	0	0	5	5	2	37.9	30.8	30.8	26.635	224	224;215;73;69;158	2.04	9	9	10	0	16.445		By matching	By matching	By MS/MS	By MS/MS	By MS/MS	0	4
P48962	P48962	27	13	13	ADP/ATP translocase 1	Slc25a4	sp|P48962|ADT1_MOUSE ADP/ATP translocase 1 OS=Mus musculus OX=10090 GN=Slc25a4 PE=1 SV=4	1	27	13	13	20	20	23	24	0	23	10	10	11	11	0	10	10	10	11	11	0	10	65.4	30.5	30.5	32.904	298	298	2.03	24	26	26	0	139.41	By MS/MS	By MS/MS	By MS/MS	By MS/MS		By MS/MS	58.1	58.1
P49138;A0A087WSN7	P49138;A0A087WSN7	1;1	1;1	1;1	MAP kinase-activated protein kinase 2	Mapkapk2	sp|P49138|MAPK2_MOUSE MAP kinase-activated protein kinase 2 OS=Mus musculus OX=10090 GN=Mapkapk2 PE=1 SV=2;tr|A0A087WSN7|A0A087WSN7_MOUSE MAP kinase-activated protein kinase 2 (Fragment) OS=Mus musculus OX=10090 GN=Mapkapk2 PE=1 SV=1	2	1	1	1	0	0	0	1	1	0	0	0	0	1	1	0	0	0	0	1	1	0	4.4	4.4	4.4	44.049	386	386;162	2.33		2	1	0.00039635	2.5568				By matching	By MS/MS		0	0
P49282	P49282	1	1	1	Natural resistance-associated macrophage protein 2	Slc11a2	sp|P49282|NRAM2_MOUSE Natural resistance-associated macrophage protein 2 OS=Mus musculus OX=10090 GN=Slc11a2 PE=1 SV=2	1	1	1	1	0	0	0	1	0	0	0	0	0	1	0	0	0	0	0	1	0	0	1.9	1.9	1.9	62.367	568	568	2	1	1	1	0.0081474	1.5628				By MS/MS			0	0
P49312;Q5EBP8;V9GXF8	P49312;Q5EBP8	19;19;2	17;17;2	17;17;2	Heterogeneous nuclear ribonucleoprotein A1;Heterogeneous nuclear ribonucleoprotein A1, N-terminally processed	Hnrnpa1	sp|P49312|ROA1_MOUSE Heterogeneous nuclear ribonucleoprotein A1 OS=Mus musculus OX=10090 GN=Hnrnpa1 PE=1 SV=2;tr|Q5EBP8|Q5EBP8_MOUSE Helix-destabilizing protein OS=Mus musculus OX=10090 GN=Hnrnpa1 PE=1 SV=1	3	19	17	17	8	8	7	3	17	11	7	7	7	3	16	11	7	7	7	3	16	11	51.2	48.4	48.4	34.196	320	320;373;45	2.07	35	40	43	0	153.68	By MS/MS	By MS/MS	By MS/MS	By matching	By MS/MS	By MS/MS	43.4	43.4
P49429;D3Z1U3	P49429;D3Z1U3	4;2	4;2	4;2	4-hydroxyphenylpyruvate dioxygenase	Hpd	sp|P49429|HPPD_MOUSE 4-hydroxyphenylpyruvate dioxygenase OS=Mus musculus OX=10090 GN=Hpd PE=1 SV=3;tr|D3Z1U3|D3Z1U3_MOUSE 4-hydroxyphenylpyruvate dioxygenase (Fragment) OS=Mus musculus OX=10090 GN=Hpd PE=1 SV=1	2	4	4	4	0	0	0	0	4	2	0	0	0	0	4	2	0	0	0	0	4	2	15.3	15.3	15.3	45.054	393	393;159	2.08	4	4	5	0	13.389					By MS/MS	By matching	0	0
P49442;E0CYQ4;E0CX64;H3BK26	P49442;E0CYQ4;E0CX64;H3BK26	1;1;1;1	1;1;1;1	1;1;1;1	Inositol polyphosphate 1-phosphatase	Inpp1	sp|P49442|INPP_MOUSE Inositol polyphosphate 1-phosphatase OS=Mus musculus OX=10090 GN=Inpp1 PE=1 SV=2;tr|E0CYQ4|E0CYQ4_MOUSE Inositol polyphosphate 1-phosphatase (Fragment) OS=Mus musculus OX=10090 GN=Inpp1 PE=1 SV=1;tr|E0CX64|E0CX64_MOUSE Inositol polypho	4	1	1	1	0	0	0	0	1	0	0	0	0	0	1	0	0	0	0	0	1	0	3.3	3.3	3.3	43.346	396	396;80;90;110	1.5	1	1		0.00040984	2.9477					By MS/MS		0	0
P49443;Q9EQE2	P49443;Q9EQE2	1;1	1;1	1;1	Protein phosphatase 1A	Ppm1a	sp|P49443|PPM1A_MOUSE Protein phosphatase 1A OS=Mus musculus OX=10090 GN=Ppm1a PE=1 SV=1;tr|Q9EQE2|Q9EQE2_MOUSE Protein-serine/threonine phosphatase OS=Mus musculus OX=10090 GN=Ppm1a PE=1 SV=1	2	1	1	1	0	0	0	0	1	0	0	0	0	0	1	0	0	0	0	0	1	0	4.2	4.2	4.2	42.432	382	382;323	2.5		1	1	0.0060758	1.6316					By MS/MS		0	0
P49586;D3Z3T5;Q811Q9	P49586;D3Z3T5	5;5;1	5;5;1	5;5;1	Choline-phosphate cytidylyltransferase A	Pcyt1a	sp|P49586|PCY1A_MOUSE Choline-phosphate cytidylyltransferase A OS=Mus musculus OX=10090 GN=Pcyt1a PE=1 SV=1;tr|D3Z3T5|D3Z3T5_MOUSE Choline-phosphate cytidylyltransferase A OS=Mus musculus OX=10090 GN=Pcyt1a PE=1 SV=1	3	5	5	5	1	1	1	1	1	5	1	1	1	1	1	5	1	1	1	1	1	5	25.1	25.1	25.1	41.666	367	367;265;369	1.94	6	6	5	0	13.946	By matching	By matching	By MS/MS	By MS/MS	By MS/MS	By MS/MS	4.4	4.4
P49615;Q14AX6;Q64261;E9PVC7;E9Q9E4;E3W997;E9PZX7;A0A0G2JDL3;A0A1L1SUS7;A0A1Y7VLM0;P30285;Q80YP0;Q69ZA1;Q3V3A1;Q99J95;P97377;P11440;Q04899;O35495;Q8K0D0;Q04735;D3Z2T9	P49615;Q14AX6;Q64261;E9PVC7;E9Q9E4;E3W997;E9PZX7;A0A0G2JDL3;A0A1L1SUS7;A0A1Y7VLM0;P30285;Q80YP0;Q69ZA1;Q3V3A1;Q99J95;P97377;P11440;Q04899;O35495;Q8K0D0;Q04735;D3Z2T9	2;1;1;1;1;1;1;1;1;1;1;1;1;1;1;1;1;1;1;1;1;1	2;1;1;1;1;1;1;1;1;1;1;1;1;1;1;1;1;1;1;1;1;1	2;1;1;1;1;1;1;1;1;1;1;1;1;1;1;1;1;1;1;1;1;1	Cyclin-dependent-like kinase 5;Cyclin-dependent kinase 12;Cyclin-dependent kinase 6;Cyclin-dependent kinase 4;Cyclin-dependent kinase 3;Cyclin-dependent kinase 13;Cyclin-dependent kinase 15;Cyclin-dependent kinase 9;Cyclin-dependent kinase 2;Cyclin-dependent kinase 1;Cyclin-dependent kinase 18;Cyclin-dependent kinase 14;Cyclin-dependent kinase 17;Cyclin-dependent kinase 16	Cdk5;Cdk12;Cdk6;Cdk14;Cdk4;Cdk15;Cdk3;Cdk13;Cdk9;Cdk2;Cdk1;Cdk18;Cdk17;Cdk16	sp|P49615|CDK5_MOUSE Cyclin-dependent-like kinase 5 OS=Mus musculus OX=10090 GN=Cdk5 PE=1 SV=1;sp|Q14AX6|CDK12_MOUSE Cyclin-dependent kinase 12 OS=Mus musculus OX=10090 GN=Cdk12 PE=1 SV=2;sp|Q64261|CDK6_MOUSE Cyclin-dependent kinase 6 OS=Mus musculus OX=10	22	2	2	2	0	0	0	1	1	0	0	0	0	1	1	0	0	0	0	1	1	0	5.5	5.5	5.5	33.288	292	292;1484;326;451;253;435;271;260;481;837;303;303;1511;433;372;346;297;451;469;523;496;200	2.25	1	1	2	0.0015273	2.1816				By MS/MS	By MS/MS		0	0
P49722;Q8BKE0	P49722;Q8BKE0	5;4	5;4	5;4	Proteasome subunit alpha type-2	Psma2	sp|P49722|PSA2_MOUSE Proteasome subunit alpha type-2 OS=Mus musculus OX=10090 GN=Psma2 PE=1 SV=3;tr|Q8BKE0|Q8BKE0_MOUSE Proteasome subunit alpha type-2 (Fragment) OS=Mus musculus OX=10090 GN=Psma2 PE=1 SV=1	2	5	5	5	2	1	3	3	4	5	2	1	3	3	4	5	2	1	3	3	4	5	26.5	26.5	26.5	25.926	234	234;183	2	13	13	13	0	22.297	By MS/MS	By matching	By MS/MS	By MS/MS	By MS/MS	By MS/MS	15	9
P49817;D3Z0J2;H3BKG0;D3Z148;P51637	P49817;D3Z0J2;H3BKG0;D3Z148;P51637	2;2;2;2;1	2;2;2;2;1	2;2;2;2;1	Caveolin-1;Caveolin;Caveolin-3	Cav1;Cav3	sp|P49817|CAV1_MOUSE Caveolin-1 OS=Mus musculus OX=10090 GN=Cav1 PE=1 SV=1;tr|D3Z0J2|D3Z0J2_MOUSE Caveolin (Fragment) OS=Mus musculus OX=10090 GN=Cav1 PE=1 SV=1;tr|H3BKG0|H3BKG0_MOUSE Caveolin-1 OS=Mus musculus OX=10090 GN=Cav1 PE=1 SV=1;tr|D3Z148|D3Z148_M	5	2	2	2	1	1	1	2	0	0	1	1	1	2	0	0	1	1	1	2	0	0	10.1	10.1	10.1	20.538	178	178;47;93;115;151	2	2	3	2	0.00041068	2.9811	By matching	By MS/MS	By MS/MS	By MS/MS			4.5	4.5
P49935;A0A087WR20;D3Z437	P49935;A0A087WR20	5;4;1	5;4;1	5;4;1	Pro-cathepsin H;Cathepsin H mini chain;Cathepsin H;Cathepsin H heavy chain;Cathepsin H light chain	Ctsh	sp|P49935|CATH_MOUSE Pro-cathepsin H OS=Mus musculus OX=10090 GN=Ctsh PE=1 SV=2;tr|A0A087WR20|A0A087WR20_MOUSE Pro-cathepsin H (Fragment) OS=Mus musculus OX=10090 GN=Ctsh PE=1 SV=6	3	5	5	5	1	1	1	1	5	3	1	1	1	1	5	3	1	1	1	1	5	3	22.8	22.8	22.8	37.17	333	333;290;198	1.95	7	7	6	0	31.365	By MS/MS	By matching	By matching	By matching	By MS/MS	By MS/MS	2.7	2.7
P50171;G3UX44;A0A494BA51;A0A494BAF4	P50171;G3UX44	7;6;2;2	7;6;2;2	7;6;2;2	Estradiol 17-beta-dehydrogenase 8	Hsd17b8;H2-Ke6	sp|P50171|DHB8_MOUSE Estradiol 17-beta-dehydrogenase 8 OS=Mus musculus OX=10090 GN=Hsd17b8 PE=1 SV=2;tr|G3UX44|G3UX44_MOUSE H2-K region-expressed gene 6 (Fragment) OS=Mus musculus OX=10090 GN=H2-Ke6 PE=1 SV=1	4	7	7	7	0	0	0	3	5	7	0	0	0	3	5	7	0	0	0	3	5	7	43.2	43.2	43.2	26.588	259	259;234;138;147	2	10	9	10	0	30.554				By MS/MS	By MS/MS	By MS/MS	0	0
P50172;Q3TJI8;F2Z3U6	P50172;Q3TJI8;F2Z3U6	5;5;4	5;5;4	5;5;4	Corticosteroid 11-beta-dehydrogenase isozyme 1	Hsd11b1	sp|P50172|DHI1_MOUSE Corticosteroid 11-beta-dehydrogenase isozyme 1 OS=Mus musculus OX=10090 GN=Hsd11b1 PE=1 SV=3;tr|Q3TJI8|Q3TJI8_MOUSE Corticosteroid 11-beta-dehydrogenase isozyme 1 OS=Mus musculus OX=10090 GN=Hsd11b1 PE=1 SV=1;tr|F2Z3U6|F2Z3U6_MOUSE Cor	3	5	5	5	1	1	2	4	0	2	1	1	2	4	0	2	1	1	2	4	0	2	13	13	13	32.364	292	292;262;214	2.08	4	4	5	0	6.8818	By MS/MS	By MS/MS	By MS/MS	By MS/MS		By MS/MS	2.7	2.7
P50247;A2ALT5	P50247	22;5	22;5	22;5	Adenosylhomocysteinase	Ahcy	sp|P50247|SAHH_MOUSE Adenosylhomocysteinase OS=Mus musculus OX=10090 GN=Ahcy PE=1 SV=3	2	22	22	22	0	0	0	8	22	12	0	0	0	8	22	12	0	0	0	8	22	12	52.3	52.3	52.3	47.688	432	432;95	2.1	30	37	41	0	96.613				By MS/MS	By MS/MS	By MS/MS	0	0
P50285;Q3UNX7;A0A0A6YVP9;D3Z0T2;Q8C9C1	P50285;Q3UNX7	21;12;8;7;5	21;12;8;7;5	21;12;8;7;5	Dimethylaniline monooxygenase [N-oxide-forming] 1	Fmo1	sp|P50285|FMO1_MOUSE Dimethylaniline monooxygenase [N-oxide-forming] 1 OS=Mus musculus OX=10090 GN=Fmo1 PE=1 SV=1;tr|Q3UNX7|Q3UNX7_MOUSE Dimethylaniline monooxygenase [N-oxide-forming] 1 (Fragment) OS=Mus musculus OX=10090 GN=Fmo1 PE=1 SV=1	5	21	21	21	4	4	7	21	0	6	4	4	7	21	0	6	4	4	7	21	0	6	44.2	44.2	44.2	59.914	532	532;303;229;221;182	2.04	25	28	28	0	68.706	By MS/MS	By MS/MS	By MS/MS	By MS/MS		By MS/MS	7.1	7.1
P50396;D6RI86;B7FAU8	P50396	12;5;1	8;4;1	8;4;1	Rab GDP dissociation inhibitor alpha	Gdi1	sp|P50396|GDIA_MOUSE Rab GDP dissociation inhibitor alpha OS=Mus musculus OX=10090 GN=Gdi1 PE=1 SV=3	3	12	8	8	0	2	1	5	11	7	0	1	1	1	7	3	0	1	1	1	7	3	32	22.8	22.8	50.521	447	447;78;149	2.12	7	7	10	0	24.323		By MS/MS	By MS/MS	By MS/MS	By MS/MS	By MS/MS	0	6.9
P50431;G3UZ26;G3UYY1;G3UZZ9	P50431;G3UZ26;G3UYY1	17;16;14;1	16;15;13;1	16;15;13;1	Serine hydroxymethyltransferase, cytosolic;Serine hydroxymethyltransferase	Shmt1	sp|P50431|GLYC_MOUSE Serine hydroxymethyltransferase, cytosolic OS=Mus musculus OX=10090 GN=Shmt1 PE=1 SV=3;tr|G3UZ26|G3UZ26_MOUSE Serine hydroxymethyltransferase (Fragment) OS=Mus musculus OX=10090 GN=Shmt1 PE=1 SV=1;tr|G3UYY1|G3UYY1_MOUSE Serine hydroxym	4	17	16	16	0	0	1	3	17	12	0	0	0	2	16	11	0	0	0	2	16	11	53.1	50.2	50.2	52.6	478	478;439;441;122	2.08	19	23	24	0	46.696			By matching	By matching	By MS/MS	By MS/MS	0	0
P50516;D3Z1B9;D3YWH3;D3YZ23	P50516	49;16;12;3	49;16;12;3	49;16;12;3	V-type proton ATPase catalytic subunit A	Atp6v1a	sp|P50516|VATA_MOUSE V-type proton ATPase catalytic subunit A OS=Mus musculus OX=10090 GN=Atp6v1a PE=1 SV=2	4	49	49	49	30	33	34	41	26	39	30	33	34	41	26	39	30	33	34	41	26	39	88.3	88.3	88.3	68.325	617	617;237;196;77	2.04	117	125	131	0	323.31	By MS/MS	By MS/MS	By MS/MS	By MS/MS	By MS/MS	By MS/MS	62.4	63.7
P50518;A0A0N4SW07;A0A0N4SW34;Q9D593;A0A0N4SWA3	P50518;A0A0N4SW07	21;13;7;6;5	21;13;7;6;5	21;13;7;6;5	V-type proton ATPase subunit E 1	Atp6v1e1	sp|P50518|VATE1_MOUSE V-type proton ATPase subunit E 1 OS=Mus musculus OX=10090 GN=Atp6v1e1 PE=1 SV=2;tr|A0A0N4SW07|A0A0N4SW07_MOUSE V-type proton ATPase subunit E 1 (Fragment) OS=Mus musculus OX=10090 GN=Atp6v1e1 PE=1 SV=1	5	21	21	21	13	13	12	12	11	20	13	13	12	12	11	20	13	13	12	12	11	20	73.9	73.9	73.9	26.157	226	226;128;87;226;78	1.96	40	45	35	0	221.98	By MS/MS	By MS/MS	By MS/MS	By MS/MS	By MS/MS	By MS/MS	43.4	43.4
P50543	P50543	4	4	4	Protein S100-A11	S100a11	sp|P50543|S10AB_MOUSE Protein S100-A11 OS=Mus musculus OX=10090 GN=S100a11 PE=1 SV=1	1	4	4	4	4	2	2	3	3	3	4	2	2	3	3	3	4	2	2	3	3	3	43.9	43.9	43.9	11.083	98	98	2.09	7	7	9	0	20.432	By MS/MS	By MS/MS	By MS/MS	By MS/MS	By MS/MS	By MS/MS	43.9	26.5
P50544;B1AR28	P50544;B1AR28	36;35	36;35	36;35	Very long-chain specific acyl-CoA dehydrogenase, mitochondrial	Acadvl	sp|P50544|ACADV_MOUSE Very long-chain specific acyl-CoA dehydrogenase, mitochondrial OS=Mus musculus OX=10090 GN=Acadvl PE=1 SV=3;tr|B1AR28|B1AR28_MOUSE Very long-chain-specific acyl-CoA dehydrogenase, mitochondrial OS=Mus musculus OX=10090 GN=Acadvl PE=1	2	36	36	36	13	12	18	31	33	32	13	12	18	31	33	32	13	12	18	31	33	32	68.3	68.3	68.3	70.875	656	656;634	2.01	85	82	88	0	194.07	By MS/MS	By MS/MS	By MS/MS	By MS/MS	By MS/MS	By MS/MS	28.2	22.6
P50580	P50580	14	14	14	Proliferation-associated protein 2G4	Pa2g4	sp|P50580|PA2G4_MOUSE Proliferation-associated protein 2G4 OS=Mus musculus OX=10090 GN=Pa2g4 PE=1 SV=3	1	14	14	14	0	1	1	1	14	8	0	1	1	1	14	8	0	1	1	1	14	8	35.5	35.5	35.5	43.698	394	394	2.01	26	19	27	0	63.889		By MS/MS	By MS/MS	By MS/MS	By MS/MS	By MS/MS	0	5.6
P51150;A0A0N4SVR6;A0A0N4SVG9	P51150;A0A0N4SVR6;A0A0N4SVG9	10;6;6	10;6;6	10;6;6	Ras-related protein Rab-7a	Rab7a	sp|P51150|RAB7A_MOUSE Ras-related protein Rab-7a OS=Mus musculus OX=10090 GN=Rab7a PE=1 SV=2;tr|A0A0N4SVR6|A0A0N4SVR6_MOUSE RAB7, member RAS oncogene family OS=Mus musculus OX=10090 GN=Rab7 PE=1 SV=1;tr|A0A0N4SVG9|A0A0N4SVG9_MOUSE RAB7, member RAS oncogene	3	10	10	10	3	3	7	8	9	5	3	3	7	8	9	5	3	3	7	8	9	5	49.3	49.3	49.3	23.489	207	207;88;98	2.1	15	17	20	0	56.545	By MS/MS	By MS/MS	By MS/MS	By MS/MS	By MS/MS	By MS/MS	26.1	26.1
P51175;A0A0A6YX50	P51175	3;1	3;1	3;1	Protoporphyrinogen oxidase	Ppox	sp|P51175|PPOX_MOUSE Protoporphyrinogen oxidase OS=Mus musculus OX=10090 GN=Ppox PE=1 SV=1	2	3	3	3	0	0	0	3	0	1	0	0	0	3	0	1	0	0	0	3	0	1	11.9	11.9	11.9	50.87	477	477;389	2.17	1	3	2	0.001161	2.2899				By MS/MS		By matching	0	0
P51410;A0A0G2JES3;A0A140T8T4;D3Z629;D3YZT0;A0A0G2JFQ3;S4R1R7	P51410;A0A0G2JES3;A0A140T8T4;D3Z629;D3YZT0	10;10;9;8;5;4;3	10;10;9;8;5;4;3	10;10;9;8;5;4;3	60S ribosomal protein L9	Rpl9	sp|P51410|RL9_MOUSE 60S ribosomal protein L9 OS=Mus musculus OX=10090 GN=Rpl9 PE=2 SV=2;tr|A0A0G2JES3|A0A0G2JES3_MOUSE 60S ribosomal protein L9 (Fragment) OS=Mus musculus OX=10090 GN=Rpl9 PE=1 SV=1;tr|A0A140T8T4|A0A140T8T4_MOUSE 60S ribosomal protein L9 OS	7	10	10	10	3	3	3	5	7	7	3	3	3	5	7	7	3	3	3	5	7	7	45.3	45.3	45.3	21.881	192	192;191;192;166;108;66;191	1.92	17	19	13	0	22.462	By MS/MS	By MS/MS	By MS/MS	By MS/MS	By MS/MS	By MS/MS	13	13
P51660	P51660	28	28	28	Peroxisomal multifunctional enzyme type 2;(3R)-hydroxyacyl-CoA dehydrogenase;Enoyl-CoA hydratase 2	Hsd17b4	sp|P51660|DHB4_MOUSE Peroxisomal multifunctional enzyme type 2 OS=Mus musculus OX=10090 GN=Hsd17b4 PE=1 SV=3	1	28	28	28	5	5	10	23	9	25	5	5	10	23	9	25	5	5	10	23	9	25	56.2	56.2	56.2	79.481	735	735	2	60	61	60	0	170.08	By MS/MS	By MS/MS	By MS/MS	By MS/MS	By MS/MS	By MS/MS	13.7	13.7
P51661	P51661	12	12	12	Corticosteroid 11-beta-dehydrogenase isozyme 2	Hsd11b2	sp|P51661|DHI2_MOUSE Corticosteroid 11-beta-dehydrogenase isozyme 2 OS=Mus musculus OX=10090 GN=Hsd11b2 PE=1 SV=2	1	12	12	12	5	4	8	12	0	3	5	4	8	12	0	3	5	4	8	12	0	3	46.4	46.4	46.4	42.186	386	386	1.89	18	15	13	0	39.456	By MS/MS	By MS/MS	By MS/MS	By MS/MS		By MS/MS	19.4	15.8
P51830;E9Q706	P51830;E9Q706	1;1	1;1	1;1	Adenylate cyclase type 9	Adcy9	sp|P51830|ADCY9_MOUSE Adenylate cyclase type 9 OS=Mus musculus OX=10090 GN=Adcy9 PE=1 SV=1;tr|E9Q706|E9Q706_MOUSE Adenylate cyclase type 9 OS=Mus musculus OX=10090 GN=Adcy9 PE=1 SV=1	2	1	1	1	0	0	0	1	0	0	0	0	0	1	0	0	0	0	0	1	0	0	1.6	1.6	1.6	150.95	1353	1353;1116	2		1		0.00040568	2.8269				By MS/MS			0	0
P51859;E0CXA0;E0CYW7	P51859;E0CXA0;E0CYW7	10;6;5	10;6;5	9;6;5	Hepatoma-derived growth factor	Hdgf	sp|P51859|HDGF_MOUSE Hepatoma-derived growth factor OS=Mus musculus OX=10090 GN=Hdgf PE=1 SV=2;tr|E0CXA0|E0CXA0_MOUSE Hepatoma-derived growth factor (Fragment) OS=Mus musculus OX=10090 GN=Hdgf PE=1 SV=1;tr|E0CYW7|E0CYW7_MOUSE Hepatoma-derived growth factor	3	10	10	9	2	3	3	1	8	7	2	3	3	1	8	7	2	3	2	1	7	6	38.4	38.4	38.4	26.268	237	237;202;84	2	14	15	14	0	56.199	By MS/MS	By MS/MS	By MS/MS	By MS/MS	By MS/MS	By MS/MS	19.4	19.4
P51863	P51863	12	12	12	V-type proton ATPase subunit d 1	Atp6v0d1	sp|P51863|VA0D1_MOUSE V-type proton ATPase subunit d 1 OS=Mus musculus OX=10090 GN=Atp6v0d1 PE=1 SV=2	1	12	12	12	5	5	8	11	0	5	5	5	8	11	0	5	5	5	8	11	0	5	41.6	41.6	41.6	40.301	351	351	1.94	18	21	15	0	55.493	By MS/MS	By MS/MS	By MS/MS	By MS/MS		By MS/MS	25.4	21.9
P51881;Q3V132	P51881	31;6	31;6	17;0	ADP/ATP translocase 2;ADP/ATP translocase 2, N-terminally processed	Slc25a5	sp|P51881|ADT2_MOUSE ADP/ATP translocase 2 OS=Mus musculus OX=10090 GN=Slc25a5 PE=1 SV=3	2	31	31	17	23	22	28	29	0	28	23	22	28	29	0	28	13	12	16	16	0	15	65.4	65.4	28.9	32.931	298	298;320	2.04	87	87	99	0	271.28	By MS/MS	By MS/MS	By MS/MS	By MS/MS		By MS/MS	58.4	55.4
P51885	P51885	13	13	8	Lumican	Lum	sp|P51885|LUM_MOUSE Lumican OS=Mus musculus OX=10090 GN=Lum PE=1 SV=2	1	13	13	8	6	6	7	1	7	11	6	6	7	1	7	11	4	4	6	0	5	6	56.2	56.2	40.5	38.265	338	338	2.02	13	17	14	0	141.67	By MS/MS	By MS/MS	By MS/MS	By matching	By MS/MS	By MS/MS	41.7	34.9
P51906	P51906	1	1	1	Excitatory amino acid transporter 3	Slc1a1	sp|P51906|EAA3_MOUSE Excitatory amino acid transporter 3 OS=Mus musculus OX=10090 GN=Slc1a1 PE=1 SV=2	1	1	1	1	0	1	1	1	0	0	0	1	1	1	0	0	0	1	1	1	0	0	3.4	3.4	3.4	56.693	523	523	2	1	1	1	0	5.8944		By matching	By MS/MS	By MS/MS			0	3.4
P51912;Q9ESU7	P51912;Q9ESU7	1;1	1;1	1;1	Neutral amino acid transporter B(0);Amino acid transporter	Slc1a5	sp|P51912|AAAT_MOUSE Neutral amino acid transporter B(0) OS=Mus musculus OX=10090 GN=Slc1a5 PE=1 SV=2;tr|Q9ESU7|Q9ESU7_MOUSE Amino acid transporter OS=Mus musculus OX=10090 GN=Slc1a5 PE=1 SV=1	2	1	1	1	0	0	0	1	0	0	0	0	0	1	0	0	0	0	0	1	0	0	2.4	2.4	2.4	58.482	553	553;555	1.5	1	1		0.0015444	2.2567				By MS/MS			0	0
P52196	P52196	7	7	7	Thiosulfate sulfurtransferase	Tst	sp|P52196|THTR_MOUSE Thiosulfate sulfurtransferase OS=Mus musculus OX=10090 GN=Tst PE=1 SV=3	1	7	7	7	2	1	2	7	6	7	2	1	2	7	6	7	2	1	2	7	6	7	30	30	30	33.466	297	297	2.14	14	9	20	0	19.4	By MS/MS	By matching	By MS/MS	By MS/MS	By MS/MS	By MS/MS	10.1	6.4
P52430;H3BK03	P52430;H3BK03	1;1	1;1	1;1	Serum paraoxonase/arylesterase 1	Pon1	sp|P52430|PON1_MOUSE Serum paraoxonase/arylesterase 1 OS=Mus musculus OX=10090 GN=Pon1 PE=1 SV=2;tr|H3BK03|H3BK03_MOUSE Serum paraoxonase/arylesterase 1 (Fragment) OS=Mus musculus OX=10090 GN=Pon1 PE=1 SV=9	2	1	1	1	0	0	0	0	1	0	0	0	0	0	1	0	0	0	0	0	1	0	4.5	4.5	4.5	39.565	355	355;256	1	1			0.0007761	2.3202					By MS/MS		0	0
P52479	P52479	1	1	1	Ubiquitin carboxyl-terminal hydrolase 10	Usp10	sp|P52479|UBP10_MOUSE Ubiquitin carboxyl-terminal hydrolase 10 OS=Mus musculus OX=10090 GN=Usp10 PE=1 SV=3	1	1	1	1	0	0	0	1	1	1	0	0	0	1	1	1	0	0	0	1	1	1	2.5	2.5	2.5	87.021	792	792	2	1	3	1	0.00040388	2.7813				By matching	By MS/MS	By matching	0	0
P52480;A0A1L1SU37;A0A1L1SQV8;A0A1L1SSN6;A0A1L1STV8;A0A1L1SUV0;A0A1L1ST52;A0A1L1SVH2	P52480	31;12;11;10;10;9;4;2	31;12;11;10;10;9;4;2	30;12;11;10;10;9;4;2	Pyruvate kinase PKM	Pkm	sp|P52480|KPYM_MOUSE Pyruvate kinase PKM OS=Mus musculus OX=10090 GN=Pkm PE=1 SV=4	8	31	31	30	2	2	6	16	31	25	2	2	6	16	31	25	2	2	6	15	30	24	62	62	59.9	57.844	531	531;232;187;176;184;155;102;51	2.03	77	81	85	0	284.78	By MS/MS	By MS/MS	By MS/MS	By MS/MS	By MS/MS	By MS/MS	6.2	6.2
P52503;A0A1Y7VM38;A0A1Y7VKP8	P52503;A0A1Y7VM38;A0A1Y7VKP8	9;8;7	9;8;7	9;8;7	NADH dehydrogenase [ubiquinone] iron-sulfur protein 6, mitochondrial	Ndufs6	sp|P52503|NDUS6_MOUSE NADH dehydrogenase [ubiquinone] iron-sulfur protein 6, mitochondrial OS=Mus musculus OX=10090 GN=Ndufs6 PE=1 SV=2;tr|A0A1Y7VM38|A0A1Y7VM38_MOUSE NADH dehydrogenase [ubiquinone] iron-sulfur protein 6, mitochondrial OS=Mus musculus OX=1	3	9	9	9	8	9	8	7	2	7	8	9	8	7	2	7	8	9	8	7	2	7	69	69	69	13.02	116	116;124;98	1.96	25	20	22	0	100.02	By MS/MS	By MS/MS	By MS/MS	By MS/MS	By matching	By MS/MS	69	69
P52623;F7CBX2;A2AN37	P52623;F7CBX2;A2AN37	1;1;1	1;1;1	1;1;1	Uridine-cytidine kinase 1;Uridine-cytidine kinase	Uck1	sp|P52623|UCK1_MOUSE Uridine-cytidine kinase 1 OS=Mus musculus OX=10090 GN=Uck1 PE=1 SV=2;tr|F7CBX2|F7CBX2_MOUSE Uridine/cytidine kinase (Fragment) OS=Mus musculus OX=10090 GN=Uck1 PE=1 SV=1;tr|A2AN37|A2AN37_MOUSE Uridine-cytidine kinase OS=Mus musculus OX	3	1	1	1	0	0	0	0	1	0	0	0	0	0	1	0	0	0	0	0	1	0	9.7	9.7	9.7	31.068	277	277;208;283	3			1	0.00040634	2.8619					By MS/MS		0	0
P52760	P52760	11	11	11	Ribonuclease UK114	Hrsp12	sp|P52760|RIDA_MOUSE 2-iminobutanoate/2-iminopropanoate deaminase OS=Mus musculus OX=10090 GN=Rida PE=1 SV=3	1	11	11	11	1	3	3	5	11	10	1	3	3	5	11	10	1	3	3	5	11	10	71.9	71.9	71.9	14.255	135	135	2.01	30	26	31	0	72.693	By MS/MS	By MS/MS	By MS/MS	By MS/MS	By MS/MS	By MS/MS	13.3	28.9
P52825;A2A8E8;A2A8E7;A2A8E9	P52825	28;10;6;3	28;10;6;3	28;10;6;3	Carnitine O-palmitoyltransferase 2, mitochondrial	Cpt2	sp|P52825|CPT2_MOUSE Carnitine O-palmitoyltransferase 2, mitochondrial OS=Mus musculus OX=10090 GN=Cpt2 PE=1 SV=2	4	28	28	28	5	5	14	27	19	25	5	5	14	27	19	25	5	5	14	27	19	25	51.2	51.2	51.2	73.98	658	658;265;223;88	2.06	63	68	75	0	142.28	By MS/MS	By MS/MS	By MS/MS	By MS/MS	By MS/MS	By MS/MS	12	12
P53395;A0A0G2JGU0	P53395	30;2	30;2	30;2	Lipoamide acyltransferase component of branched-chain alpha-keto acid dehydrogenase complex, mitochondrial	Dbt	sp|P53395|ODB2_MOUSE Lipoamide acyltransferase component of branched-chain alpha-keto acid dehydrogenase complex, mitochondrial OS=Mus musculus OX=10090 GN=Dbt PE=1 SV=2	2	30	30	30	15	15	14	20	12	26	15	15	14	20	12	26	15	15	14	20	12	26	56.2	56.2	56.2	53.246	482	482;27	1.99	56	62	55	0	124.34	By MS/MS	By MS/MS	By MS/MS	By MS/MS	By MS/MS	By MS/MS	33	33
P53702;G3UXK7	P53702	4;1	4;1	4;1	Cytochrome c-type heme lyase	Hccs	sp|P53702|CCHL_MOUSE Cytochrome c-type heme lyase OS=Mus musculus OX=10090 GN=Hccs PE=1 SV=2	2	4	4	4	1	1	3	3	0	3	1	1	3	3	0	3	1	1	3	3	0	3	22.4	22.4	22.4	30.977	272	272;93	2.06	5	5	6	0	12.769	By matching	By matching	By MS/MS	By MS/MS		By MS/MS	6.2	6.2
P53811;Q8JZZ5	P53811;Q8JZZ5	2;2	2;2	2;2	Phosphatidylinositol transfer protein beta isoform	Pitpnb	sp|P53811|PIPNB_MOUSE Phosphatidylinositol transfer protein beta isoform OS=Mus musculus OX=10090 GN=Pitpnb PE=1 SV=2;tr|Q8JZZ5|Q8JZZ5_MOUSE Phosphatidylinositol transfer protein beta isoform OS=Mus musculus OX=10090 GN=Pitpnb PE=1 SV=1	2	2	2	2	0	0	0	0	2	0	0	0	0	0	2	0	0	0	0	0	2	0	13.7	13.7	13.7	31.487	271	271;272	1.5	1	1		0	5.3323					By MS/MS		0	0
P53986	P53986	2	2	2	Monocarboxylate transporter 1	Slc16a1	sp|P53986|MOT1_MOUSE Monocarboxylate transporter 1 OS=Mus musculus OX=10090 GN=Slc16a1 PE=1 SV=1	1	2	2	2	2	1	2	2	0	0	2	1	2	2	0	0	2	1	2	2	0	0	6.7	6.7	6.7	53.267	493	493	2	2	2	2	0	18.759	By MS/MS	By MS/MS	By MS/MS	By MS/MS			6.7	4.1
P53994;P59279;Q3TEG7;G3UXQ7;G3V022	P53994	9;4;4;1;1	9;4;4;1;1	9;4;4;1;1	Ras-related protein Rab-2A	Rab2a	sp|P53994|RAB2A_MOUSE Ras-related protein Rab-2A OS=Mus musculus OX=10090 GN=Rab2a PE=1 SV=1	5	9	9	9	2	2	3	7	6	1	2	2	3	7	6	1	2	2	3	7	6	1	43.4	43.4	43.4	23.547	212	212;216;193;62;71	1.9	12	8	9	0	25.536	By MS/MS	By matching	By MS/MS	By MS/MS	By MS/MS	By matching	18.9	18.9
P53996;A0A0N4SVS6;Q9D548	P53996;A0A0N4SVS6	4;3;1	4;3;1	4;3;1	Cellular nucleic acid-binding protein	Cnbp	sp|P53996|CNBP_MOUSE Cellular nucleic acid-binding protein OS=Mus musculus OX=10090 GN=Cnbp PE=1 SV=2;tr|A0A0N4SVS6|A0A0N4SVS6_MOUSE Cellular nucleic acid-binding protein OS=Mus musculus OX=10090 GN=Cnbp PE=1 SV=1	3	4	4	4	0	0	0	0	4	4	0	0	0	0	4	4	0	0	0	0	4	4	28.7	28.7	28.7	19.592	178	178;171;170	1.94	5	7	4	0	15.385					By MS/MS	By MS/MS	0	0
P54071;D6RIL6;A0A0U1RP68;A0A0U1RPR1	P54071	40;18;13;5	40;18;13;5	38;16;11;5	Isocitrate dehydrogenase [NADP], mitochondrial	Idh2	sp|P54071|IDHP_MOUSE Isocitrate dehydrogenase [NADP], mitochondrial OS=Mus musculus OX=10090 GN=Idh2 PE=1 SV=3	4	40	40	38	25	25	22	32	25	30	25	25	22	32	25	30	25	25	22	30	24	28	74.3	74.3	74.3	50.906	452	452;294;150;90	1.98	120	122	112	0	304.15	By MS/MS	By MS/MS	By MS/MS	By MS/MS	By MS/MS	By MS/MS	54.4	54.9
P54116	P54116	4	4	4	Erythrocyte band 7 integral membrane protein	Stom	sp|P54116|STOM_MOUSE Stomatin OS=Mus musculus OX=10090 GN=Stom PE=1 SV=3	1	4	4	4	2	2	0	3	2	1	2	2	0	3	2	1	2	2	0	3	2	1	18.7	18.7	18.7	31.375	284	284	2.1	3	3	4	0	9.6968	By MS/MS	By MS/MS		By MS/MS	By matching	By matching	14.8	14.8
P54227;D3Z1Z8;D3Z5N2	P54227;D3Z1Z8;D3Z5N2	2;1;1	2;1;1	2;1;1	Stathmin	Stmn1	sp|P54227|STMN1_MOUSE Stathmin OS=Mus musculus OX=10090 GN=Stmn1 PE=1 SV=2;tr|D3Z1Z8|D3Z1Z8_MOUSE Stathmin (Fragment) OS=Mus musculus OX=10090 GN=Stmn1 PE=1 SV=1;tr|D3Z5N2|D3Z5N2_MOUSE Stathmin OS=Mus musculus OX=10090 GN=Stmn1 PE=1 SV=1	3	2	2	2	0	0	0	0	2	0	0	0	0	0	2	0	0	0	0	0	2	0	12.8	12.8	12.8	17.274	149	149;102;147	2	3	3	3	0	4.1179					By MS/MS		0	0
P54728	P54728	5	5	4	UV excision repair protein RAD23 homolog B	Rad23b	sp|P54728|RD23B_MOUSE UV excision repair protein RAD23 homolog B OS=Mus musculus OX=10090 GN=Rad23b PE=1 SV=2	1	5	5	4	0	0	0	0	5	1	0	0	0	0	5	1	0	0	0	0	4	1	13.2	13.2	11.3	43.512	416	416	2.14	4	4	6	0	14.365					By MS/MS	By matching	0	0
P54775;A0A140LIZ5	P54775;A0A140LIZ5	8;6	8;6	8;6	26S protease regulatory subunit 6B	Psmc4	sp|P54775|PRS6B_MOUSE 26S proteasome regulatory subunit 6B OS=Mus musculus OX=10090 GN=Psmc4 PE=1 SV=2;tr|A0A140LIZ5|A0A140LIZ5_MOUSE 26S proteasome AAA-ATPase subunit RPT3 OS=Mus musculus OX=10090 GN=Psmc4 PE=1 SV=1	2	8	8	8	0	0	0	3	6	8	0	0	0	3	6	8	0	0	0	3	6	8	33	33	33	47.408	418	418;387	1.89	12	16	8	0	23.277				By MS/MS	By MS/MS	By MS/MS	0	0
P54797;D3Z2V8;D6RH68;A0A338P6X6;Q99K56;A0A338P7G4;Q8BTN3	P54797;D3Z2V8;D6RH68;A0A338P6X6;Q99K56;A0A338P7G4;Q8BTN3	1;1;1;1;1;1;1	1;1;1;1;1;1;1	1;1;1;1;1;1;1	Transport and Golgi organization 2 homolog	Tango2	sp|P54797|TNG2_MOUSE Transport and Golgi organization 2 homolog OS=Mus musculus OX=10090 GN=Tango2 PE=1 SV=1;tr|D3Z2V8|D3Z2V8_MOUSE Transport and Golgi organization 2 homolog (Fragment) OS=Mus musculus OX=10090 GN=Tango2 PE=1 SV=8;tr|D6RH68|D6RH68_MOUSE Tr	7	1	1	1	0	0	0	1	1	1	0	0	0	1	1	1	0	0	0	1	1	1	7.6	7.6	7.6	30.947	276	276;117;120;126;151;189;276	2	2	1	2	0	5.0895				By matching	By MS/MS	By matching	0	0
P54822;E9Q242;E9Q3T7;A0A0G2JFI8;E9Q0A0;A0A0G2JFL8;A0A140LHU1	P54822;E9Q242;E9Q3T7	10;10;7;2;2;1;1	10;10;7;2;2;1;1	10;10;7;2;2;1;1	Adenylosuccinate lyase	Adsl	sp|P54822|PUR8_MOUSE Adenylosuccinate lyase OS=Mus musculus OX=10090 GN=Adsl PE=1 SV=2;tr|E9Q242|E9Q242_MOUSE Adenylosuccinate lyase OS=Mus musculus OX=10090 GN=Adsl PE=1 SV=1;tr|E9Q3T7|E9Q3T7_MOUSE Adenylosuccinase OS=Mus musculus OX=10090 GN=Adsl PE=1 SV	7	10	10	10	0	0	0	2	10	2	0	0	0	2	10	2	0	0	0	2	10	2	28.9	28.9	28.9	54.866	484	484;469;425;149;164;36;133	1.93	17	12	14	0	71.066				By MS/MS	By MS/MS	By matching	0	0
P54823	P54823	2	2	2	Probable ATP-dependent RNA helicase DDX6	Ddx6	sp|P54823|DDX6_MOUSE Probable ATP-dependent RNA helicase DDX6 OS=Mus musculus OX=10090 GN=Ddx6 PE=1 SV=1	1	2	2	2	1	1	0	0	1	0	1	1	0	0	1	0	1	1	0	0	1	0	7.2	7.2	7.2	54.191	483	483	1.5	1	1		0	4.1644	By MS/MS	By matching			By MS/MS		3.1	3.1
P54869	P54869	1	1	1	Hydroxymethylglutaryl-CoA synthase, mitochondrial	Hmgcs2	sp|P54869|HMCS2_MOUSE Hydroxymethylglutaryl-CoA synthase, mitochondrial OS=Mus musculus OX=10090 GN=Hmgcs2 PE=1 SV=2	1	1	1	1	0	0	0	0	0	1	0	0	0	0	0	1	0	0	0	0	0	1	3.5	3.5	3.5	56.822	508	508	2	1	1	1	0	4.722						By MS/MS	0	0
P55096;A0A0G2JDI9	P55096;A0A0G2JDI9	31;27	31;27	31;27	ATP-binding cassette sub-family D member 3	Abcd3	sp|P55096|ABCD3_MOUSE ATP-binding cassette sub-family D member 3 OS=Mus musculus OX=10090 GN=Abcd3 PE=1 SV=2;tr|A0A0G2JDI9|A0A0G2JDI9_MOUSE ATP-binding cassette sub-family D member 3 OS=Mus musculus OX=10090 GN=Abcd3 PE=1 SV=1	2	31	31	31	8	12	17	31	0	17	8	12	17	31	0	17	8	12	17	31	0	17	48.4	48.4	48.4	75.474	659	659;549	2.06	54	56	64	0	228.8	By MS/MS	By MS/MS	By MS/MS	By MS/MS		By MS/MS	19.4	24.9
P55200;D3Z5H5	P55200;D3Z5H5	1;1	1;1	1;1	Histone-lysine N-methyltransferase 2A;MLL cleavage product N320;MLL cleavage product C180	Kmt2a	sp|P55200|KMT2A_MOUSE Histone-lysine N-methyltransferase 2A OS=Mus musculus OX=10090 GN=Kmt2a PE=1 SV=3;tr|D3Z5H5|D3Z5H5_MOUSE Histone-lysine N-methyltransferase 2A (Fragment) OS=Mus musculus OX=10090 GN=Kmt2a PE=1 SV=1	2	1	1	1	0	0	0	0	1	1	0	0	0	0	1	1	0	0	0	0	1	1	0.3	0.3	0.3	429.64	3966	3966;1438	2.25	2	2	4	0.002608	2.006					By MS/MS	By matching	0	0
P55258	P55258	6	5	5	Ras-related protein Rab-8A	Rab8a	sp|P55258|RAB8A_MOUSE Ras-related protein Rab-8A OS=Mus musculus OX=10090 GN=Rab8a PE=1 SV=2	1	6	5	5	1	2	1	6	5	1	0	1	0	5	4	0	0	1	0	5	4	0	29	23.7	23.7	23.668	207	207	1.93	10	11	8	0	18.326	By matching	By MS/MS	By matching	By MS/MS	By MS/MS	By matching	5.3	12.1
P55264;A0A286YCD7;A0A286YCN3	P55264;A0A286YCD7	9;6;4	9;6;4	9;6;4	Adenosine kinase	Adk	sp|P55264|ADK_MOUSE Adenosine kinase OS=Mus musculus OX=10090 GN=Adk PE=1 SV=2;tr|A0A286YCD7|A0A286YCD7_MOUSE Adenosine kinase (Fragment) OS=Mus musculus OX=10090 GN=Adk PE=1 SV=1	3	9	9	9	0	0	0	4	9	2	0	0	0	4	9	2	0	0	0	4	9	2	26.3	26.3	26.3	40.148	361	361;205;123	1.87	16	11	11	0	35.323				By MS/MS	By MS/MS	By MS/MS	0	0
P55302;F6WMD1	P55302	21;7	21;7	21;7	Alpha-2-macroglobulin receptor-associated protein	Lrpap1	sp|P55302|AMRP_MOUSE Alpha-2-macroglobulin receptor-associated protein OS=Mus musculus OX=10090 GN=Lrpap1 PE=1 SV=1	2	21	21	21	13	13	15	5	14	18	13	13	15	5	14	18	13	13	15	5	14	18	58.3	58.3	58.3	42.215	360	360;153	2.02	36	29	38	0	74.393	By MS/MS	By MS/MS	By MS/MS	By MS/MS	By MS/MS	By MS/MS	35.6	33.9
P55772;F7B9M9;Q8CDV7	P55772;F7B9M9;Q8CDV7	1;1;1	1;1;1	1;1;1	Ectonucleoside triphosphate diphosphohydrolase 1	Entpd1	sp|P55772|ENTP1_MOUSE Ectonucleoside triphosphate diphosphohydrolase 1 OS=Mus musculus OX=10090 GN=Entpd1 PE=1 SV=1;tr|F7B9M9|F7B9M9_MOUSE Ectonucleoside triphosphate diphosphohydrolase 1 (Fragment) OS=Mus musculus OX=10090 GN=Entpd1 PE=1 SV=1;tr|Q8CDV7|Q8	3	1	1	1	0	0	1	1	0	1	0	0	1	1	0	1	0	0	1	1	0	1	1.6	1.6	1.6	57.205	510	510;235;539	2	2	2	2	0.0026042	1.9977			By MS/MS	By MS/MS		By matching	0	0
P56135;F8WHP8	P56135;F8WHP8	8;5	8;5	8;5	ATP synthase subunit f, mitochondrial	Atp5j2	sp|P56135|ATPK_MOUSE ATP synthase subunit f, mitochondrial OS=Mus musculus OX=10090 GN=Atp5mf PE=1 SV=3;tr|F8WHP8|F8WHP8_MOUSE ATP synthase membrane subunit f OS=Mus musculus OX=10090 GN=Atp5j2 PE=1 SV=1	2	8	8	8	7	7	6	6	0	6	7	7	6	6	0	6	7	7	6	6	0	6	47.7	47.7	47.7	10.344	88	88;76	2	14	16	14	0	21.846	By MS/MS	By MS/MS	By MS/MS	By MS/MS		By MS/MS	47.7	47.7
P56212;E9Q827	P56212;E9Q827	2;2	2;2	2;2	cAMP-regulated phosphoprotein 19	Arpp19	sp|P56212|ARP19_MOUSE cAMP-regulated phosphoprotein 19 OS=Mus musculus OX=10090 GN=Arpp19 PE=1 SV=2;tr|E9Q827|E9Q827_MOUSE cAMP-regulated phosphoprotein 19 OS=Mus musculus OX=10090 GN=Arpp19 PE=1 SV=1	2	2	2	2	0	0	0	0	2	0	0	0	0	0	2	0	0	0	0	0	2	0	14.3	14.3	14.3	12.293	112	112;145	2	2	2	2	0.0022788	2.1474					By MS/MS		0	0
P56213;A0A3Q4EGL6;A0A3Q4EII8	P56213;A0A3Q4EGL6;A0A3Q4EII8	4;3;2	4;3;2	4;3;2	FAD-linked sulfhydryl oxidase ALR	Gfer	sp|P56213|ALR_MOUSE FAD-linked sulfhydryl oxidase ALR OS=Mus musculus OX=10090 GN=Gfer PE=1 SV=2;tr|A0A3Q4EGL6|A0A3Q4EGL6_MOUSE Sulfhydryl oxidase OS=Mus musculus OX=10090 GN=Gfer PE=1 SV=1;tr|A0A3Q4EII8|A0A3Q4EII8_MOUSE Sulfhydryl oxidase OS=Mus musculus	3	4	4	4	0	0	0	0	3	4	0	0	0	0	3	4	0	0	0	0	3	4	32.8	32.8	32.8	22.876	198	198;187;77	2.05	7	6	8	0	19.79					By MS/MS	By MS/MS	0	0
P56371	P56371	1	1	1	Ras-related protein Rab-4A	Rab4a	sp|P56371|RAB4A_MOUSE Ras-related protein Rab-4A OS=Mus musculus OX=10090 GN=Rab4a PE=1 SV=2	1	1	1	1	0	0	0	0	0	1	0	0	0	0	0	1	0	0	0	0	0	1	8.7	8.7	8.7	24.408	218	218	2		1		1	-2						By MS/MS	0	0
P56375	P56375	4	4	4	Acylphosphatase-2	Acyp2	sp|P56375|ACYP2_MOUSE Acylphosphatase-2 OS=Mus musculus OX=10090 GN=Acyp2 PE=1 SV=2	1	4	4	4	0	0	0	0	4	1	0	0	0	0	4	1	0	0	0	0	4	1	39.6	39.6	39.6	11.877	106	106	2.3	2	3	5	0	12.554					By MS/MS	By matching	0	0
P56376;E9QJT5;Q8BMV3	P56376;E9QJT5	4;4;1	4;4;1	4;4;1	Acylphosphatase-1;Acylphosphatase	Acyp1	sp|P56376|ACYP1_MOUSE Acylphosphatase-1 OS=Mus musculus OX=10090 GN=Acyp1 PE=1 SV=2;tr|E9QJT5|E9QJT5_MOUSE Acylphosphatase OS=Mus musculus OX=10090 GN=Acyp1 PE=1 SV=1	3	4	4	4	0	0	0	0	4	3	0	0	0	0	4	3	0	0	0	0	4	3	41.4	41.4	41.4	11.241	99	99;157;108	1.85	5	5	3	0	8.9543					By MS/MS	By matching	0	0
P56379;A0A1Y7VLP0	P56379	3;1	3;1	3;1	6.8 kDa mitochondrial proteolipid	Mp68	sp|P56379|ATP68_MOUSE ATP synthase subunit ATP5MPL, mitochondrial OS=Mus musculus OX=10090 GN=Atp5mpl PE=1 SV=1	2	3	3	3	3	3	2	3	0	2	3	3	2	3	0	2	3	3	2	3	0	2	34.5	34.5	34.5	6.6979	58	58;57	1.94	6	6	5	0	6.6643	By MS/MS	By MS/MS	By MS/MS	By MS/MS		By MS/MS	34.5	34.5
P56380	P56380	2	2	2	Bis(5-nucleosyl)-tetraphosphatase [asymmetrical]	Nudt2	sp|P56380|AP4A_MOUSE Bis(5-nucleosyl)-tetraphosphatase [asymmetrical] OS=Mus musculus OX=10090 GN=Nudt2 PE=1 SV=3	1	2	2	2	0	0	0	0	2	0	0	0	0	0	2	0	0	0	0	0	2	0	22.4	22.4	22.4	16.989	147	147	1.75	2	1	1	0	4.5631					By MS/MS		0	0
P56382	P56382	5	5	5	ATP synthase subunit epsilon, mitochondrial	Atp5e	sp|P56382|ATP5E_MOUSE ATP synthase subunit epsilon, mitochondrial OS=Mus musculus OX=10090 GN=Atp5f1e PE=1 SV=2	1	5	5	5	5	5	4	4	0	4	5	5	4	4	0	4	5	5	4	4	0	4	50	50	50	5.8378	52	52	2.04	7	8	8	0	8.2868	By MS/MS	By MS/MS	By MS/MS	By MS/MS		By MS/MS	50	50
P56389	P56389	7	7	7	Cytidine deaminase	Cda	sp|P56389|CDD_MOUSE Cytidine deaminase OS=Mus musculus OX=10090 GN=Cda PE=1 SV=2	1	7	7	7	0	0	0	3	7	6	0	0	0	3	7	6	0	0	0	3	7	6	71.2	71.2	71.2	16.131	146	146	2.06	17	15	20	0	91.014				By MS/MS	By MS/MS	By MS/MS	0	0
P56391;A0A140LIU3	P56391;A0A140LIU3	12;6	12;6	12;6	Cytochrome c oxidase subunit 6B1	Cox6b1	sp|P56391|CX6B1_MOUSE Cytochrome c oxidase subunit 6B1 OS=Mus musculus OX=10090 GN=Cox6b1 PE=1 SV=2;tr|A0A140LIU3|A0A140LIU3_MOUSE Cytochrome c oxidase subunit 6B1 OS=Mus musculus OX=10090 GN=Cox6b1 PE=1 SV=1	2	12	12	12	9	10	12	12	1	12	9	10	12	12	1	12	9	10	12	12	1	12	83.7	83.7	83.7	10.071	86	86;43	1.96	46	41	41	0	150.99	By MS/MS	By MS/MS	By MS/MS	By MS/MS	By MS/MS	By MS/MS	83.7	83.7
P56392;A0A140LIU4	P56392;A0A140LIU4	1;1	1;1	1;1	Cytochrome c oxidase subunit 7A1, mitochondrial	Cox7a1	sp|P56392|CX7A1_MOUSE Cytochrome c oxidase subunit 7A1, mitochondrial OS=Mus musculus OX=10090 GN=Cox7a1 PE=1 SV=1;tr|A0A140LIU4|A0A140LIU4_MOUSE Cytochrome c oxidase subunit 7A1, mitochondrial OS=Mus musculus OX=10090 GN=Cox7a1 PE=1 SV=1	2	1	1	1	1	1	1	1	0	1	1	1	1	1	0	1	1	1	1	1	0	1	16.2	16.2	16.2	8.9863	80	80;89	2.1	3	3	4	0.00041169	2.9996	By matching	By MS/MS	By MS/MS	By MS/MS		By MS/MS	16.2	16.2
P56393	P56393	3	3	3	Cytochrome c oxidase subunit 7B, mitochondrial	Cox7b	sp|P56393|COX7B_MOUSE Cytochrome c oxidase subunit 7B, mitochondrial OS=Mus musculus OX=10090 GN=Cox7b PE=3 SV=1	1	3	3	3	2	2	1	2	0	2	2	2	1	2	0	2	2	2	1	2	0	2	18.8	18.8	18.8	9.0113	80	80	2.1	3	3	4	0.00042265	3.3864	By MS/MS	By MS/MS	By matching	By MS/MS		By MS/MS	18.8	18.8
P56394	P56394	3	3	3	Cytochrome c oxidase copper chaperone	Cox17	sp|P56394|COX17_MOUSE Cytochrome c oxidase copper chaperone OS=Mus musculus OX=10090 GN=Cox17 PE=1 SV=2	1	3	3	3	0	0	0	2	3	3	0	0	0	2	3	3	0	0	0	2	3	3	58.7	58.7	58.7	6.784	63	63	2.22	6	6	11	0	26.455				By MS/MS	By MS/MS	By MS/MS	0	0
P56395;G5E850;A0A494B9D8;E0CY88	P56395;G5E850	10;10;4;3	10;10;4;3	10;10;4;3	Cytochrome b5	Cyb5a	sp|P56395|CYB5_MOUSE Cytochrome b5 OS=Mus musculus OX=10090 GN=Cyb5a PE=1 SV=2;tr|G5E850|G5E850_MOUSE Cytochrome b5 OS=Mus musculus OX=10090 GN=Cyb5a PE=1 SV=1	4	10	10	10	8	8	6	9	3	6	8	8	6	9	3	6	8	8	6	9	3	6	62.7	62.7	62.7	15.241	134	134;98;54;110	2.1	17	22	23	0	122.91	By MS/MS	By MS/MS	By MS/MS	By MS/MS	By MS/MS	By MS/MS	62.7	62.7
P56399;Q3U4W8;D3Z4K7;D3YYA5	P56399;Q3U4W8	8;8;3;2	8;8;3;2	8;8;3;2	Ubiquitin carboxyl-terminal hydrolase 5;Ubiquitin carboxyl-terminal hydrolase	Usp5	sp|P56399|UBP5_MOUSE Ubiquitin carboxyl-terminal hydrolase 5 OS=Mus musculus OX=10090 GN=Usp5 PE=1 SV=1;tr|Q3U4W8|Q3U4W8_MOUSE Ubiquitin carboxyl-terminal hydrolase OS=Mus musculus OX=10090 GN=Usp5 PE=1 SV=1	4	8	8	8	0	0	0	2	8	4	0	0	0	2	8	4	0	0	0	2	8	4	18.9	18.9	18.9	95.832	858	858;835;303;209	1.93	10	12	8	0	59.998				By MS/MS	By MS/MS	By MS/MS	0	0
P56402	P56402	2	2	2	Aquaporin-2	Aqp2	sp|P56402|AQP2_MOUSE Aquaporin-2 OS=Mus musculus OX=10090 GN=Aqp2 PE=1 SV=2	1	2	2	2	1	2	1	1	1	0	1	2	1	1	1	0	1	2	1	1	1	0	7	7	7	28.964	271	271	2.25	1	1	2	0	9.5082	By MS/MS	By MS/MS	By MS/MS	By MS/MS	By matching		7	7
P56476	P56476	1	1	1	Gamma-aminobutyric acid receptor subunit rho-2	Gabrr2	sp|P56476|GBRR2_MOUSE Gamma-aminobutyric acid receptor subunit rho-2 OS=Mus musculus OX=10090 GN=Gabrr2 PE=2 SV=4	1	1	1	1	0	0	0	1	0	0	0	0	0	1	0	0	0	0	0	1	0	0	1.7	1.7	1.7	54.23	465	465	3			1	1	-2				By MS/MS			0	0
P56480	P56480	45	45	45	ATP synthase subunit beta, mitochondrial	Atp5b	sp|P56480|ATPB_MOUSE ATP synthase subunit beta, mitochondrial OS=Mus musculus OX=10090 GN=Atp5f1b PE=1 SV=2	1	45	45	45	40	40	30	31	22	32	40	40	30	31	22	32	40	40	30	31	22	32	86.2	86.2	86.2	56.3	529	529	2.01	171	172	174	0	323.31	By MS/MS	By MS/MS	By MS/MS	By MS/MS	By MS/MS	By MS/MS	77.7	81.9
P56528	P56528	1	1	1	ADP-ribosyl cyclase/cyclic ADP-ribose hydrolase 1	Cd38	sp|P56528|CD38_MOUSE ADP-ribosyl cyclase/cyclic ADP-ribose hydrolase 1 OS=Mus musculus OX=10090 GN=Cd38 PE=1 SV=2	1	1	1	1	1	1	1	1	0	0	1	1	1	1	0	0	1	1	1	1	0	0	3	3	3	34.407	304	304	2	1	1	1	0.0007776	2.3436	By matching	By MS/MS	By MS/MS	By MS/MS			3	3
P56959;G3UXT7;Q8CFQ9;G3UZD2;Q91VQ2	P56959;G3UXT7;Q8CFQ9	4;4;4;1;1	4;4;4;1;1	3;3;3;1;1	RNA-binding protein FUS	Fus	sp|P56959|FUS_MOUSE RNA-binding protein FUS OS=Mus musculus OX=10090 GN=Fus PE=1 SV=1;tr|G3UXT7|G3UXT7_MOUSE RNA-binding protein FUS (Fragment) OS=Mus musculus OX=10090 GN=Fus PE=1 SV=1;tr|Q8CFQ9|Q8CFQ9_MOUSE Fusion, derived from t(1216) malignant liposarc	5	4	4	3	1	1	1	2	4	2	1	1	1	2	4	2	1	1	1	2	3	2	11	11	11	52.673	518	518;130;517;104;280	2.25	2	8	6	0	15.464	By MS/MS	By matching	By MS/MS	By matching	By MS/MS	By MS/MS	3.3	3.3
P57016	P57016	9	9	9	Ladinin-1	Lad1	sp|P57016|LAD1_MOUSE Ladinin-1 OS=Mus musculus OX=10090 GN=Lad1 PE=1 SV=1	1	9	9	9	2	2	1	1	8	3	2	2	1	1	8	3	2	2	1	1	8	3	20.5	20.5	20.5	58.863	528	528	1.97	11	9	10	0	24.261	By MS/MS	By MS/MS	By MS/MS	By matching	By MS/MS	By MS/MS	4.4	4.4
P57716	P57716	3	3	3	Nicastrin	Ncstn	sp|P57716|NICA_MOUSE Nicastrin OS=Mus musculus OX=10090 GN=Ncstn PE=1 SV=3	1	3	3	3	0	0	2	2	0	2	0	0	2	2	0	2	0	0	2	2	0	2	8.3	8.3	8.3	78.491	708	708	2	2	4	2	0	14.068			By MS/MS	By MS/MS		By MS/MS	0	0
P57746	P57746	16	16	16	V-type proton ATPase subunit D	Atp6v1d	sp|P57746|VATD_MOUSE V-type proton ATPase subunit D OS=Mus musculus OX=10090 GN=Atp6v1d PE=1 SV=1	1	16	16	16	4	7	6	5	4	15	4	7	6	5	4	15	4	7	6	5	4	15	52.2	52.2	52.2	28.369	247	247	2	25	27	25	0	104.64	By MS/MS	By MS/MS	By MS/MS	By MS/MS	By MS/MS	By MS/MS	24.3	31.6
P57759;F8WJI4;F8WIM7;D6RG87	P57759	5;1;1;1	5;1;1;1	5;1;1;1	Endoplasmic reticulum resident protein 29	Erp29	sp|P57759|ERP29_MOUSE Endoplasmic reticulum resident protein 29 OS=Mus musculus OX=10090 GN=Erp29 PE=1 SV=2	4	5	5	5	0	0	2	3	3	5	0	0	2	3	3	5	0	0	2	3	3	5	19.1	19.1	19.1	28.823	262	262;55;57;95	2	10	8	10	0	18.457			By MS/MS	By MS/MS	By MS/MS	By MS/MS	0	0
P57780;A0A1L1SV25;E9Q2W9;A0A1L1SVJ6;D3Z0L8;D3Z761	P57780;A0A1L1SV25;E9Q2W9	83;82;48;24;14;10	83;82;48;24;14;10	52;51;22;20;7;5	Alpha-actinin-4	Actn4	sp|P57780|ACTN4_MOUSE Alpha-actinin-4 OS=Mus musculus OX=10090 GN=Actn4 PE=1 SV=1;tr|A0A1L1SV25|A0A1L1SV25_MOUSE Alpha-actinin-4 OS=Mus musculus OX=10090 GN=Actn4 PE=1 SV=1;tr|E9Q2W9|E9Q2W9_MOUSE Alpha-actinin-4 (Fragment) OS=Mus musculus OX=10090 GN=Actn4	6	83	83	52	68	70	61	61	62	62	68	70	61	61	62	62	43	45	39	38	39	41	79.5	79.5	63.5	104.98	912	912;932;518;323;206;133	2	239	252	242	0	323.31	By MS/MS	By MS/MS	By MS/MS	By MS/MS	By MS/MS	By MS/MS	73.5	76.4
P57784;G5E883;A0A0U1RNZ6	P57784;G5E883	5;4;2	5;4;2	5;4;2	U2 small nuclear ribonucleoprotein A	Snrpa1	sp|P57784|RU2A_MOUSE U2 small nuclear ribonucleoprotein A OS=Mus musculus OX=10090 GN=Snrpa1 PE=1 SV=2;tr|G5E883|G5E883_MOUSE U2 small nuclear ribonucleoprotein A OS=Mus musculus OX=10090 GN=Snrpa1 PE=1 SV=1	3	5	5	5	1	3	1	0	2	3	1	3	1	0	2	3	1	3	1	0	2	3	22.7	22.7	22.7	28.357	255	255;154;101	2.08	4	4	5	0	8.9919	By matching	By MS/MS	By MS/MS		By MS/MS	By MS/MS	3.5	7.1
P58021;E9PZ69	P58021;E9PZ69	9;5	9;5	9;5	Transmembrane 9 superfamily member 2	Tm9sf2	sp|P58021|TM9S2_MOUSE Transmembrane 9 superfamily member 2 OS=Mus musculus OX=10090 GN=Tm9sf2 PE=1 SV=1;tr|E9PZ69|E9PZ69_MOUSE Transmembrane 9 superfamily member OS=Mus musculus OX=10090 GN=Tm9sf2 PE=1 SV=1	2	9	9	9	2	1	2	9	0	1	2	1	2	9	0	1	2	1	2	9	0	1	21.1	21.1	21.1	75.329	662	662;497	1.97	10	10	9	0	26.685	By MS/MS	By MS/MS	By MS/MS	By MS/MS		By matching	4.7	1.8
P58044;G3XA48;H3BLP1;H3BLF8;H3BKD7	P58044;G3XA48	3;3;1;1;1	3;3;1;1;1	3;3;1;1;1	Isopentenyl-diphosphate Delta-isomerase 1	Idi1	sp|P58044|IDI1_MOUSE Isopentenyl-diphosphate Delta-isomerase 1 OS=Mus musculus OX=10090 GN=Idi1 PE=1 SV=1;tr|G3XA48|G3XA48_MOUSE Isopentenyl-diphosphate Delta-isomerase OS=Mus musculus OX=10090 GN=Idi1 PE=1 SV=1	5	3	3	3	0	0	0	0	3	0	0	0	0	0	3	0	0	0	0	0	3	0	22	22	22	26.289	227	227;283;146;163;163	1.86	3	2	2	0	5.1234					By MS/MS		0	0
P58059;D3YVZ9	P58059;D3YVZ9	2;1	2;1	2;1	28S ribosomal protein S21, mitochondrial	Mrps21	sp|P58059|RT21_MOUSE 28S ribosomal protein S21, mitochondrial OS=Mus musculus OX=10090 GN=Mrps21 PE=1 SV=1;tr|D3YVZ9|D3YVZ9_MOUSE 28S ribosomal protein S21, mitochondrial (Fragment) OS=Mus musculus OX=10090 GN=Mrps21 PE=1 SV=1	2	2	2	2	0	0	0	1	0	2	0	0	0	1	0	2	0	0	0	1	0	2	23	23	23	10.561	87	87;44	2	2	2	2	0	3.7042				By matching		By MS/MS	0	0
P58064;A0A338P7H3	P58064;A0A338P7H3	2;1	2;1	2;1	28S ribosomal protein S6, mitochondrial	Mrps6	sp|P58064|RT06_MOUSE 28S ribosomal protein S6, mitochondrial OS=Mus musculus OX=10090 GN=Mrps6 PE=1 SV=3;tr|A0A338P7H3|A0A338P7H3_MOUSE Predicted gene, 49711 OS=Mus musculus OX=10090 GN=Gm49711 PE=3 SV=1	2	2	2	2	0	0	0	0	0	2	0	0	0	0	0	2	0	0	0	0	0	2	14.4	14.4	14.4	14.308	125	125;117	2.5		1	1	0.00039573	2.5491						By MS/MS	0	0
P58137;Q8BZR4;G3UXJ8	P58137;Q8BZR4	6;5;1	6;5;1	6;5;1	Acyl-coenzyme A thioesterase 8	Acot8	sp|P58137|ACOT8_MOUSE Acyl-coenzyme A thioesterase 8 OS=Mus musculus OX=10090 GN=Acot8 PE=1 SV=1;tr|Q8BZR4|Q8BZR4_MOUSE Acyl-coenzyme A thioesterase 8 OS=Mus musculus OX=10090 GN=Acot8 PE=1 SV=1	3	6	6	6	1	0	1	5	1	6	1	0	1	5	1	6	1	0	1	5	1	6	32.5	32.5	32.5	35.827	320	320;268;113	1.85	11	8	7	0	20.333	By matching		By MS/MS	By MS/MS	By matching	By MS/MS	6.6	0
P58252;G3UXK8	P58252	44;1	44;1	43;0	Elongation factor 2	Eef2	sp|P58252|EF2_MOUSE Elongation factor 2 OS=Mus musculus OX=10090 GN=Eef2 PE=1 SV=2	2	44	44	43	9	9	11	36	43	30	9	9	11	36	43	30	9	9	11	35	42	29	61	61	59.8	95.313	858	858;85	2.01	103	88	106	0	243.12	By MS/MS	By MS/MS	By MS/MS	By MS/MS	By MS/MS	By MS/MS	15.3	14.5
P58281;H7BX01;E0CXD1;F6U775	P58281;H7BX01;E0CXD1	21;21;13;6	21;21;13;6	21;21;13;6	Dynamin-like 120 kDa protein, mitochondrial;Dynamin-like 120 kDa protein, form S1	Opa1	sp|P58281|OPA1_MOUSE Dynamin-like 120 kDa protein, mitochondrial OS=Mus musculus OX=10090 GN=Opa1 PE=1 SV=1;tr|H7BX01|H7BX01_MOUSE Dynamin-like 120 kDa protein, form S1 OS=Mus musculus OX=10090 GN=Opa1 PE=1 SV=1;tr|E0CXD1|E0CXD1_MOUSE Dynamin-like 120 kDa	4	21	21	21	5	5	7	19	8	15	5	5	7	19	8	15	5	5	7	19	8	15	25.3	25.3	25.3	111.34	960	960;978;692;296	2.03	36	45	40	0	87.959	By MS/MS	By MS/MS	By MS/MS	By MS/MS	By MS/MS	By MS/MS	7.3	7.3
P58735;G5E8U1;D3Z4W4	P58735;G5E8U1	3;3;1	3;3;1	3;3;1	Sulfate anion transporter 1	Slc26a1	sp|P58735|S26A1_MOUSE Sulfate anion transporter 1 OS=Mus musculus OX=10090 GN=Slc26a1 PE=1 SV=1;tr|G5E8U1|G5E8U1_MOUSE Sulfate anion transporter 1 OS=Mus musculus OX=10090 GN=Slc26a1 PE=1 SV=1	3	3	3	3	1	1	2	3	0	0	1	1	2	3	0	0	1	1	2	3	0	0	8.5	8.5	8.5	75.787	704	704;720;416	2.29	1	3	3	0	8.3816	By MS/MS	By matching	By MS/MS	By MS/MS			1.1	1.1
P58802;Q5SPX8	P58802;Q5SPX8	2;2	2;2	2;2	TBC1 domain family member 10A	Tbc1d10a	sp|P58802|TB10A_MOUSE TBC1 domain family member 10A OS=Mus musculus OX=10090 GN=Tbc1d10a PE=1 SV=1;tr|Q5SPX8|Q5SPX8_MOUSE TBC1 domain family member 10A OS=Mus musculus OX=10090 GN=Tbc1d10a PE=1 SV=1	2	2	2	2	0	1	0	2	1	0	0	1	0	2	1	0	0	1	0	2	1	0	4.4	4.4	4.4	56.202	500	500;534	1.8	2	2	1	0.0022659	2.0892		By MS/MS		By MS/MS	By MS/MS		0	2.2
P59017	P59017	4	4	4	Bcl-2-like protein 13	Bcl2l13	sp|P59017|B2L13_MOUSE Bcl-2-like protein 13 OS=Mus musculus OX=10090 GN=Bcl2l13 PE=1 SV=2	1	4	4	4	2	2	2	3	0	2	2	2	2	3	0	2	2	2	2	3	0	2	12	12	12	46.719	434	434	1.9	4	3	3	0	12.26	By MS/MS	By MS/MS	By MS/MS	By MS/MS		By MS/MS	3	3
P59041	P59041	2	2	2	DnaJ homolog subfamily C member 30	Dnajc30	sp|P59041|DJC30_MOUSE DnaJ homolog subfamily C member 30, mitochondrial OS=Mus musculus OX=10090 GN=Dnajc30 PE=1 SV=1	1	2	2	2	0	1	0	1	0	0	0	1	0	1	0	0	0	1	0	1	0	0	9.6	9.6	9.6	24.762	219	219	2	1	1	1	0.00040274	2.7314		By MS/MS		By MS/MS			0	9.6
P59110;M0QWX4	P59110;M0QWX4	1;1	1;1	1;1	Sentrin-specific protease 1	Senp1	sp|P59110|SENP1_MOUSE Sentrin-specific protease 1 OS=Mus musculus OX=10090 GN=Senp1 PE=1 SV=1;tr|M0QWX4|M0QWX4_MOUSE Sentrin-specific protease 1 OS=Mus musculus OX=10090 GN=Senp1 PE=1 SV=1	2	1	1	1	0	0	0	0	1	1	0	0	0	0	1	1	0	0	0	0	1	1	5	5	5	72.51	640	640;666	1	2			1	-2					By MS/MS	By matching	0	0
P59158;A0A1D5RLP7;A0A1D5RLX1	P59158;A0A1D5RLP7	16;16;6	16;16;6	16;16;6	Solute carrier family 12 member 3	Slc12a3	sp|P59158|S12A3_MOUSE Solute carrier family 12 member 3 OS=Mus musculus OX=10090 GN=Slc12a3 PE=1 SV=1;tr|A0A1D5RLP7|A0A1D5RLP7_MOUSE Solute carrier family 12 member 3 OS=Mus musculus OX=10090 GN=Slc12a3 PE=1 SV=1	3	16	16	16	6	7	9	16	1	2	6	7	9	16	1	2	6	7	9	16	1	2	21.3	21.3	21.3	110.69	1002	1002;956;130	2.03	21	20	23	0	116.42	By MS/MS	By MS/MS	By MS/MS	By MS/MS	By matching	By MS/MS	8.9	10.5
P59325;Q8BVV6;A0A1Y7VNP4;A0A1Y7VJG2;A0A1Y7VKT5	P59325;Q8BVV6	8;7;3;3;2	8;7;3;3;2	8;7;3;3;2	Eukaryotic translation initiation factor 5	Eif5	sp|P59325|IF5_MOUSE Eukaryotic translation initiation factor 5 OS=Mus musculus OX=10090 GN=Eif5 PE=1 SV=1;tr|Q8BVV6|Q8BVV6_MOUSE Eukaryotic translation initiation factor 5 OS=Mus musculus OX=10090 GN=Eif5 PE=1 SV=1	5	8	8	8	0	0	0	0	8	1	0	0	0	0	8	1	0	0	0	0	8	1	17.2	17.2	17.2	48.968	429	429;375;146;159;36	1.9	7	8	5	0	15.283					By MS/MS	By MS/MS	0	0
P59708;A0A1W2P7L7	P59708;A0A1W2P7L7	1;1	1;1	1;1	Splicing factor 3B subunit 6	Sf3b6	sp|P59708|SF3B6_MOUSE Splicing factor 3B subunit 6 OS=Mus musculus OX=10090 GN=Sf3b6 PE=1 SV=1;tr|A0A1W2P7L7|A0A1W2P7L7_MOUSE Splicing factor 3B subunit 6 (Fragment) OS=Mus musculus OX=10090 GN=Sf3b6 PE=1 SV=1	2	1	1	1	0	0	0	0	0	1	0	0	0	0	0	1	0	0	0	0	0	1	9.6	9.6	9.6	14.585	125	125;111	3			1	0.0084776	1.548						By MS/MS	0	0
P59999;Q3TX55;E9PWA7	P59999;Q3TX55;E9PWA7	8;5;5	8;5;5	8;5;5	Actin-related protein 2/3 complex subunit 4	Arpc4	sp|P59999|ARPC4_MOUSE Actin-related protein 2/3 complex subunit 4 OS=Mus musculus OX=10090 GN=Arpc4 PE=1 SV=3;tr|Q3TX55|Q3TX55_MOUSE Actin-related protein 2/3 complex subunit 4 OS=Mus musculus OX=10090 GN=Arpc4 PE=1 SV=1;tr|E9PWA7|E9PWA7_MOUSE Actin-relate	3	8	8	8	2	1	0	5	5	1	2	1	0	5	5	1	2	1	0	5	5	1	44	44	44	19.667	168	168;78;91	2.1	7	5	9	0	9.9296	By MS/MS	By MS/MS		By MS/MS	By MS/MS	By matching	7.1	6
P60060	P60060	2	2	2	Protein transport protein Sec61 subunit gamma	Sec61g	sp|P60060|SC61G_MOUSE Protein transport protein Sec61 subunit gamma OS=Mus musculus OX=10090 GN=Sec61g PE=3 SV=1	1	2	2	2	1	1	0	1	0	0	1	1	0	1	0	0	1	1	0	1	0	0	23.5	23.5	23.5	7.7412	68	68	1.5	1	1		0	5.547	By MS/MS	By matching		By MS/MS			23.5	23.5
P60229	P60229	3	3	3	Eukaryotic translation initiation factor 3 subunit E	Eif3e	sp|P60229|EIF3E_MOUSE Eukaryotic translation initiation factor 3 subunit E OS=Mus musculus OX=10090 GN=Eif3e PE=1 SV=1	1	3	3	3	0	0	0	3	1	1	0	0	0	3	1	1	0	0	0	3	1	1	8.3	8.3	8.3	52.22	445	445	1.88	3	3	2	0	5.978				By MS/MS	By matching	By MS/MS	0	0
P60335;P57722;G3UYM5;E9Q7D8	P60335	9;2;1;1	9;2;1;1	7;0;0;0	Poly(rC)-binding protein 1	Pcbp1	sp|P60335|PCBP1_MOUSE Poly(rC)-binding protein 1 OS=Mus musculus OX=10090 GN=Pcbp1 PE=1 SV=1	4	9	9	7	3	3	3	5	8	6	3	3	3	5	8	6	3	2	2	4	6	5	43.5	43.5	38.2	37.497	356	356;371;161;226	2	17	17	17	0	35.106	By MS/MS	By MS/MS	By MS/MS	By MS/MS	By MS/MS	By MS/MS	15.7	14.9
P60603	P60603	2	2	2	Reactive oxygen species modulator 1	Romo1	sp|P60603|ROMO1_MOUSE Reactive oxygen species modulator 1 OS=Mus musculus OX=10090 GN=Romo1 PE=2 SV=1	1	2	2	2	1	1	0	1	0	0	1	1	0	1	0	0	1	1	0	1	0	0	49.4	49.4	49.4	8.1828	79	79	3			1	0	15.851	By MS/MS	By MS/MS		By MS/MS			24.1	24.1
P60605	P60605	1	1	1	Ubiquitin-conjugating enzyme E2 G2	Ube2g2	sp|P60605|UB2G2_MOUSE Ubiquitin-conjugating enzyme E2 G2 OS=Mus musculus OX=10090 GN=Ube2g2 PE=1 SV=1	1	1	1	1	1	1	1	0	0	0	1	1	1	0	0	0	1	1	1	0	0	0	6.7	6.7	6.7	18.566	165	165	NaN				0.0022616	2.0772	By matching	By MS/MS	By matching				6.7	6.7
P60670	P60670	2	2	2	Nuclear protein localization protein 4 homolog	Nploc4	sp|P60670|NPL4_MOUSE Nuclear protein localization protein 4 homolog OS=Mus musculus OX=10090 GN=Nploc4 PE=1 SV=3	1	2	2	2	0	0	0	1	2	1	0	0	0	1	2	1	0	0	0	1	2	1	3.8	3.8	3.8	68.016	608	608	2.29	2	1	4	0.0054035	1.6869				By MS/MS	By MS/MS	By MS/MS	0	0
P60710;E9Q1F2;E9Q5F4;G3UZ07;Q8BFZ3;F8WGM8;E9Q2D1;F6WX90;E9Q3M9	P60710;E9Q1F2;E9Q5F4	38;31;24;17;11;11;6;4;1	1;1;1;0;0;0;1;0;0	1;1;1;0;0;0;1;0;0	Actin, cytoplasmic 1;Actin, cytoplasmic 1, N-terminally processed	Actb	sp|P60710|ACTB_MOUSE Actin, cytoplasmic 1 OS=Mus musculus OX=10090 GN=Actb PE=1 SV=1;tr|E9Q1F2|E9Q1F2_MOUSE Actin, cytoplasmic 1 OS=Mus musculus OX=10090 GN=Actb PE=1 SV=1;tr|E9Q5F4|E9Q5F4_MOUSE Actin, cytoplasmic 1 (Fragment) OS=Mus musculus OX=10090 GN=A	9	38	1	1	31	32	32	36	28	33	1	1	1	1	0	1	1	1	1	1	0	1	79.7	4.5	4.5	41.736	375	375;295;265;268;376;105;108;43;1175	2.2	1	2	2	0	14.033	By MS/MS	By MS/MS	By MS/MS	By MS/MS	By matching	By MS/MS	76.8	78.4
P60762;A0A087WQB0	P60762;A0A087WQB0	1;1	1;1	1;1	Mortality factor 4-like protein 1	Morf4l1	sp|P60762|MO4L1_MOUSE Mortality factor 4-like protein 1 OS=Mus musculus OX=10090 GN=Morf4l1 PE=1 SV=2;tr|A0A087WQB0|A0A087WQB0_MOUSE Mortality factor 4-like protein 1 OS=Mus musculus OX=10090 GN=Morf4l1 PE=1 SV=1	2	1	1	1	0	0	0	0	1	0	0	0	0	0	1	0	0	0	0	0	1	0	5.5	5.5	5.5	41.492	362	362;296	1.5	1	1		0.00040437	2.7926					By MS/MS		0	0
P60766;Q8R527;Q9ER71;A0A2R8VH29;G3UZM2;D3Z3L1;F2Z463;D3YX61	P60766	10;1;1;1;1;1;1;1	10;1;1;1;1;1;1;1	9;0;0;0;0;0;0;0	Cell division control protein 42 homolog	Cdc42	sp|P60766|CDC42_MOUSE Cell division control protein 42 homolog OS=Mus musculus OX=10090 GN=Cdc42 PE=1 SV=2	8	10	10	9	7	7	6	9	6	4	7	7	6	9	6	4	6	6	5	8	5	3	45	45	39.3	21.258	191	191;205;214;36;96;153;167;171	2.08	20	18	25	0	72.619	By MS/MS	By MS/MS	By MS/MS	By MS/MS	By MS/MS	By MS/MS	34.6	34.6
P60843	P60843	13	13	6	Eukaryotic initiation factor 4A-I	Eif4a1	sp|P60843|IF4A1_MOUSE Eukaryotic initiation factor 4A-I OS=Mus musculus OX=10090 GN=Eif4a1 PE=1 SV=1	1	13	13	6	1	1	3	10	13	7	1	1	3	10	13	7	0	0	0	6	6	3	34	34	15.8	46.153	406	406	1.95	31	27	27	0	71.452	By MS/MS	By MS/MS	By MS/MS	By MS/MS	By MS/MS	By MS/MS	3.9	3.9
P60867	P60867	7	7	7	40S ribosomal protein S20	Rps20	sp|P60867|RS20_MOUSE 40S ribosomal protein S20 OS=Mus musculus OX=10090 GN=Rps20 PE=1 SV=1	1	7	7	7	3	5	3	2	6	7	3	5	3	2	6	7	3	5	3	2	6	7	38.7	38.7	38.7	13.373	119	119	1.98	16	14	15	0	18.78	By MS/MS	By MS/MS	By matching	By matching	By MS/MS	By MS/MS	32.8	38.7
P61021	P61021	4	1	1	Ras-related protein Rab-5B	Rab5b	sp|P61021|RAB5B_MOUSE Ras-related protein Rab-5B OS=Mus musculus OX=10090 GN=Rab5b PE=1 SV=1	1	4	1	1	1	0	1	1	4	2	0	0	0	0	1	0	0	0	0	0	1	0	20.5	5.6	5.6	23.707	215	215	2	1	1	1	1	-2	By matching		By matching	By matching	By MS/MS	By matching	4.7	0
P61022;B0R091;B0R092	P61022;B0R091	3;3;1	3;3;1	3;3;1	Calcineurin B homologous protein 1	Chp1	sp|P61022|CHP1_MOUSE Calcineurin B homologous protein 1 OS=Mus musculus OX=10090 GN=Chp1 PE=1 SV=2;tr|B0R091|B0R091_MOUSE Calcineurin B homologous protein 1 OS=Mus musculus OX=10090 GN=Chp1 PE=1 SV=1	3	3	3	3	1	2	3	0	0	1	1	2	3	0	0	1	1	2	3	0	0	1	20.5	20.5	20.5	22.432	195	195;191;33	2	1	1	1	0	13.288	By MS/MS	By matching	By MS/MS			By MS/MS	5.6	12.3
P61027;Q9DD03;D3YUS4	P61027	7;2;1	6;1;1	6;1;1	Ras-related protein Rab-10	Rab10	sp|P61027|RAB10_MOUSE Ras-related protein Rab-10 OS=Mus musculus OX=10090 GN=Rab10 PE=1 SV=1	3	7	6	6	5	4	2	6	4	3	4	3	1	5	3	2	4	3	1	5	3	2	27.5	22	22	22.541	200	200;202;121	1.96	9	6	8	0	22.544	By MS/MS	By MS/MS	By MS/MS	By MS/MS	By MS/MS	By MS/MS	27.5	24.5
P61082;F7CDT0;F6WMC0;G5E919	P61082;F7CDT0;F6WMC0;G5E919	2;2;2;1	2;2;2;1	2;2;2;1	NEDD8-conjugating enzyme Ubc12	Ube2m	sp|P61082|UBC12_MOUSE NEDD8-conjugating enzyme Ubc12 OS=Mus musculus OX=10090 GN=Ube2m PE=1 SV=1;tr|F7CDT0|F7CDT0_MOUSE NEDD8-conjugating enzyme Ubc12 (Fragment) OS=Mus musculus OX=10090 GN=Ube2m PE=1 SV=1;tr|F6WMC0|F6WMC0_MOUSE NEDD8-conjugating enzyme Ub	4	2	2	2	0	0	0	1	2	1	0	0	0	1	2	1	0	0	0	1	2	1	10.4	10.4	10.4	20.9	183	183;171;172;86	2	2	2	2	0.00040096	2.6734				By MS/MS	By MS/MS	By MS/MS	0	0
P61089;A0A1W2P7Z3	P61089	6;2	6;2	6;2	Ubiquitin-conjugating enzyme E2 N	Ube2n	sp|P61089|UBE2N_MOUSE Ubiquitin-conjugating enzyme E2 N OS=Mus musculus OX=10090 GN=Ube2n PE=1 SV=1	2	6	6	6	0	0	0	3	6	3	0	0	0	3	6	3	0	0	0	3	6	3	43.4	43.4	43.4	17.138	152	152;87	2.06	10	10	12	0	31.441				By MS/MS	By MS/MS	By matching	0	0
P61161	P61161	11	11	11	Actin-related protein 2	Actr2	sp|P61161|ARP2_MOUSE Actin-related protein 2 OS=Mus musculus OX=10090 GN=Actr2 PE=1 SV=1	1	11	11	11	3	4	5	7	9	7	3	4	5	7	9	7	3	4	5	7	9	7	35.5	35.5	35.5	44.76	394	394	2.1	14	17	19	0	46.886	By MS/MS	By MS/MS	By MS/MS	By MS/MS	By MS/MS	By MS/MS	11.7	17.8
P61164;A0A494BB86	P61164;A0A494BB86	7;4	3;3	3;3	Alpha-centractin	Actr1a	sp|P61164|ACTZ_MOUSE Alpha-centractin OS=Mus musculus OX=10090 GN=Actr1a PE=1 SV=1;tr|A0A494BB86|A0A494BB86_MOUSE Alpha-centractin OS=Mus musculus OX=10090 GN=Actr1a PE=1 SV=1	2	7	3	3	3	3	2	6	5	5	0	0	0	3	2	2	0	0	0	3	2	2	32.2	17.8	17.8	42.613	376	376;332	1.8	4	4	2	0	8.3859	By matching	By matching	By matching	By MS/MS	By MS/MS	By MS/MS	12.5	12.5
P61205	P61205	7	1	1	ADP-ribosylation factor 3	Arf3	sp|P61205|ARF3_MOUSE ADP-ribosylation factor 3 OS=Mus musculus OX=10090 GN=Arf3 PE=2 SV=2	1	7	1	1	1	2	4	5	7	6	0	0	0	0	1	1	0	0	0	0	1	1	54.7	16	16	20.601	181	181	2.25	1	1	2	0	13.868	By matching	By matching	By matching	By matching	By MS/MS	By matching	3.9	22.1
[truncated: 2,044 more rows]
[truncated: 43 more columns]

## Sheet: Raw Data_ CME vs SME fractions
Protein IDs	Majority protein IDs	Peptide counts (all)	Peptide counts (razor+unique)	Peptide counts (unique)	Protein names	Gene names	Fasta headers	Number of proteins	Peptides	Razor + unique peptides	Unique peptides	Peptides CME-01	Peptides CME-02	Peptides CME-03	Peptides SME-F1-01	Peptides SME-F1-02	Peptides SME-F1-03	Peptides SME-F2-01	Peptides SME-F2-02	Peptides SME-F2-03	Peptides SME-F3-01	Peptides SME-F3-02	Peptides SME-F3-03	Razor + unique peptides CME-01	Razor + unique peptides CME-02	Razor + unique peptides CME-03	Razor + unique peptides SME-F1-01	Razor + unique peptides SME-F1-02	Razor + unique peptides SME-F1-03	Razor + unique peptides SME-F2-01	Razor + unique peptides SME-F2-02	Razor + unique peptides SME-F2-03	Razor + unique peptides SME-F3-01	Razor + unique peptides SME-F3-02	Razor + unique peptides SME-F3-03	Unique peptides CME-01	Unique peptides CME-02	Unique peptides CME-03	Unique peptides SME-F1-01	Unique peptides SME-F1-02	Unique peptides SME-F1-03	Unique peptides SME-F2-01	Unique peptides SME-F2-02	Unique peptides SME-F2-03	Unique peptides SME-F3-01	Unique peptides SME-F3-02	Unique peptides SME-F3-03	Sequence coverage [%]	Unique + razor sequence coverage [%]
[truncated: 2,856 more rows]
[truncated: 73 more columns]
