# Supplementary material for: Deciphering the Kidney Matrisome: Identification and Quantification of Renal Extracellular Matrix Proteins in Healthy Mice
Source: Int J Mol Sci. 2023 Feb 1;24(3):2827. doi: 10.3390/ijms24032827 (PMC9917693; doi:10.3390/ijms24032827)
Supplement: Supplementary file 1 [file ijms-24-02827-s001.zip › Table S2_Quantified Proteins in the CME and SME methods and SME fractions.xlsx]

## Sheet: Table S2-Quantified Proteins
Protein ID	Division	Category	Protein Name	Gene Symbol	#biologcal replicates in Intensity Detection				CME versus SME-F1			CME versus SME-F2			CME versus SME-F3
					CME	SME-F1	SME-F2	SME-F3	Fold Change	p.adj	Significant	Fold Change	p.adj	Significant	Fold Change	p.adj	Significant
Q80X19	Core matrisome	Collagens	Collagen alpha-1(XIV) chain	Col14a1	2	x	3	x	x	x	x	x	x	x	x	x	x
O35206	Core matrisome	Collagens	Collagen alpha-1(XV) chain	Col15a1	2	3	x	3	x	x	x	x	x	x	x	x	x
P39061	Core matrisome	Collagens	Collagen alpha-1(XVIII) chain	Col18a1	3	3	x	3	3.4822	0.0165	TRUE	x	x	x	1.00341	0.992	FALSE
P11087	Core matrisome	Collagens	Collagen alpha-1(I) chain	Col1a1	3	3	x	2	-2.21914	0.0463	TRUE	x	x	x	x	x	x
Q01149	Core matrisome	Collagens	Collagen alpha-2(I) chain	Col1a2	3	3	x	2	-1.21757	0.566	FALSE	x	x	x	3.34035	0.00612	TRUE
P02463	Core matrisome	Collagens	Collagen alpha-1(IV) chain	Col4a1	3	3	x	x	-1.1088	0.682	FALSE	x	x	x	x	x	x
P08122	Core matrisome	Collagens	Collagen alpha-2(IV) chain	Col4a2	3	3	x	x	1.11188	0.726	FALSE	x	x	x	x	x	x
Q9QZS0	Core matrisome	Collagens	Collagen alpha-3(IV) chain	Col4a3	1	3	x	x	x	x	x	x	x	x	x	x	x
Q9QZR9	Core matrisome	Collagens	Collagen alpha-4(IV) chain	Col4a4	1	3	x	x	x	x	x	x	x	x	x	x	x
Q04857	Core matrisome	Collagens	Collagen alpha-1(VI) chain	Col6a1	3	3	x	3	1.18591	0.593	FALSE	x	x	x	4.11246	0.0218	TRUE
Q02788	Core matrisome	Collagens	Collagen alpha-2(VI) chain	Col6a2	3	3	x	3	-1.14949	0.731	FALSE	x	x	x	5.16941	0.0974	FALSE
A2ASQ1	Core matrisome	ECM Glycoproteins	Agrin	Agrn	3	3	x	3	8.33973	0.0424	TRUE	x	x	x	-1.58667	0.254	FALSE
Q99K41	Core matrisome	ECM Glycoproteins	EMILIN-1	Emilin1	3	3	x	2	x	x	x	x	x	x	x	x	x
Q9WVH9	Core matrisome	ECM Glycoproteins	Fibulin-5	Fbln5	x	2	x	x	x	x	x	x	x	x	x	x	x
Q61554	Core matrisome	ECM Glycoproteins	Fibrillin-1	Fbn1	3	3	x	x	-1.93455	0.074	TRUE	x	x	x	x	x	x
E9PV24	Core matrisome	ECM Glycoproteins	Fibrinogen alpha chain	Fga	2	x	x	x	x	x	x	x	x	x	x	x	x
Q8VCM7	Core matrisome	ECM Glycoproteins	Fibrinogen gamma chain	Fgg	3	3	3	3	-1.49071	0.316	FALSE	4.99332	0.0144	TRUE	2.28153	0.0705	FALSE
P11276	Core matrisome	ECM Glycoproteins	Fibronectin	Fn1	3	3	x	3	2.69447	0.0218	TRUE	x	x	x	1.13367	0.617	FALSE
A2ASQ1	Core matrisome	ECM Glycoproteins	Progranulin	Grn	1	3	3	3	x	x	x	x	x	x	x	x	x
Q61581	Core matrisome	ECM Glycoproteins	Insulin-like growth factor-binding protein 7	Igfbp7	3	x	3	x	x	x	x	3.01049	0.00468	TRUE	x	x	x
P19137	Core matrisome	ECM Glycoproteins	Laminin subunit alpha-1	Lama1	3	3	x	3	-1.23971	0.454	FALSE	x	x	x	5.54044	0.0335	TRUE
Q61001	Core matrisome	ECM Glycoproteins	Laminin subunit alpha-5	Lama5	3	3	x	3	-1.86477	0.132	FALSE	x	x	x	6.02099	0.0103	TRUE
P02469	Core matrisome	ECM Glycoproteins	Laminin subunit beta-1	Lamb1	3	3	x	3	-1.02101	0.939	FALSE	x	x	x	21.259	0.00364	TRUE
Q61292	Core matrisome	ECM Glycoproteins	Laminin subunit beta-2	Lamb2	3	3	x	3	-1.1479	0.593	FALSE	x	x	x	10.7034	0.0012	TRUE
P02468	Core matrisome	ECM Glycoproteins	Laminin subunit gamma-1	Lamc1	3	3	x	3	1.04102	0.865	FALSE	x	x	x	8.75435	0.00326	TRUE
Q07797	Core matrisome	ECM Glycoproteins	Galectin-3-binding protein	Lgals3bp	x	x	x	2	x	x	x	x	x	x	x	x	x
A6H6E2	Core matrisome	ECM Glycoproteins	Multimerin-2	Mmrn2	1	x	2	x	x	x	x	x	x	x	x	x	x
P10493	Core matrisome	ECM Glycoproteins	Nidogen-1	Nid1	3	3	x	3	11.0043	0.00983	TRUE	x	x	x	1.7219	0.0932	FALSE
O88322	Core matrisome	ECM Glycoproteins	Nidogen-2	Nid2	3	3	x	3	5.89708	0.00124	TRUE	x	x	x	1.51782	0.0957	FALSE
Q91V88	Core matrisome	ECM Glycoproteins	Nephronectin	Npnt	x	2	x	x	x	x		x	x	x	x	x	x
Q99JR5	Core matrisome	ECM Glycoproteins	Tubulointerstitial nephritis antigen-like	Tinagl1	3	3	x	3	11.0043	0.0392	TRUE	x	x	x	-1.41519	0.409	FALSE
P28653	Core matrisome	Proteoglycans	Biglycan	Bgn	3	x	x	3	x	x	x	x	x	x	1.19997	0.502	FALSE
P28654	Core matrisome	Proteoglycans	Decorin	Dcn	3	x	x	3	x	x	x	x	x	x	1.12584	0.701	FALSE
Q05793	Core matrisome	Proteoglycans	Heparan sulfate proteoglycan core protein	Hspg2	3	3	3	3	2.15846	0.036	TRUE	38.3193	1.9e-05	TRUE	1.78386	0.0542	FALSE
Q62000	Core matrisome	Proteoglycans	Mimecan	Ogn	2	x	x	3	x	x	x	x	x	x	x	x	x
Q9JK53	Core matrisome	Proteoglycans	Prolargin	Prelp	3	x	x	3	x	x	x	x	x	x	-1.01741	0.941	FALSE
P09470	Matrisome-associated	ECM Regulators	Angiotensin-converting enzyme	Ace	2	3	x	2	x	x	x	x	x	x	x	x	x
Q8R0I0	Matrisome-associated	ECM Regulators	Angiotensin-converting enzyme 2	Ace2	1	3	x	x	x	x	x	x	x	x	x	x	x
P08226	Matrisome-associated	ECM Regulators	Apolipoprotein E	Apoe	x	x	2	3	x	x	x	x	x	x	x	x	x
Q99N23	Matrisome-associated	ECM Regulators	Carbonic anhydrase 15	Ca15	3	3	x	x	1.02002	0.96	FALSE	x	x	x	x	x	x
Q62426	Matrisome-associated	ECM Regulators	Cystatin-B	Cstb	x	x	3	x	x	x	x	x	x	x	x	x	x
P16675	Matrisome-associated	ECM Regulators	Lysosomal protective protein	Ctsa	x	3	3	3	x	x	x	x	x	x	x	x	x
P10605	Matrisome-associated	ECM Regulators	Cathepsin B	Ctsb	x	2	3	x	x	x	x	x	x	x	x	x	x
P18242	Matrisome-associated	ECM Regulators	Cathepsin D	Ctsd	x	1	3	3	x	x	x	x	x	x	x	x	x
P49935	Matrisome-associated	ECM Regulators	Pro-cathepsin H	Ctsh	x	x	3	x	x	x	x	x	x	x	x	x	x
Q9WUU7	Matrisome-associated	ECM Regulators	Cathepsin Z	Ctsz	x	x	2	x	x	x	x	x	x	x	x	x	x
P28843	Matrisome-associated	ECM Regulators	Dipeptidyl peptidase 4	Dpp4	3	3	x	3	-1.38607	0.204	FALSE	x	x	x	5.61778	0.00197	TRUE
P19221	Matrisome-associated	ECM Regulators	Prothrombin	F2	x	x	2	x	x	x	x	x	x	x	x	x	x
O08677	Matrisome-associated	ECM Regulators	Kininogen-1	Kng1	x	x	3	x	x	x	x	x	x	x	x	x	x
P28825	Matrisome-associated	ECM Regulators	Meprin A subunit alpha	Mep1a	3	3	3	3	-1.96428	0.217	FALSE	57.68	0.000467	TRUE	-5.85634	0.013	TRUE
Q61847	Matrisome-associated	ECM Regulators	Meprin A subunit beta	Mep1b	3	3	x	3	-3.24901	0.0171	TRUE	x	x	x	1.58887	0.189	FALSE
Q61391	Matrisome-associated	ECM Regulators	Neprilysin	Mme	3	3	x	3	-2.15846	0.0262	TRUE	x	x	x	4.95883	0.00399	TRUE
Q02819	Matrisome-associated	ECM Regulators	Nucleobindin-1	Nucb1	1	1	x	3	x	x	x	x	x	x	x	x	x
P09103	Matrisome-associated	ECM Regulators	Protein disulfide-isomerase	P4hb	3	3	3	3	1.8908	0.37	FALSE	-1.08147	0.796	FALSE	-2.51403	0.0158	TRUE
P20918	Matrisome-associated	ECM Regulators	Plasminogen	Plg	x	1	1	3	x	x	x	x	x	x	x	x	x
Q61838	Matrisome-associated	ECM Regulators	Pregnancy zone protein	Pzp	x	x	3	1	x	x	x	x	x	x	x	x	x
P06281	Matrisome-associated	ECM Regulators	Renin-1	Ren1	x	x	3	x	x	x	x	x	x	x	x	x	x
P07758	Matrisome-associated	ECM Regulators	Alpha-1-antitrypsin 1-1	Serpina1a	x	x	3	3	x	x	x	x	x	x	x	x	x
P22599	Matrisome-associated	ECM Regulators	Alpha-1-antitrypsin 1-2	Serpina1b	x	x	2	x	x	x	x	x	x	x	x	x	x
Q00896	Matrisome-associated	ECM Regulators	Alpha-1-antitrypsin 1-3	Serpina1c	x	x	3	3	x	x	x	x	x	x	x	x	x
P07759	Matrisome-associated	ECM Regulators	Serine protease inhibitor A3K	Serpina3k	x	x	3	x	x	x	x	x	x	x	x	x	x
P19324	Matrisome-associated	ECM Regulators	Serpin H1	Serpinh1	3	3	3	3	3.73213	0.0316	TRUE	6.36429	0.00245	TRUE	-1.81882	0.0411	FALSE
O09164	Matrisome-associated	ECM Regulators	Extracellular superoxide dismutase	Sod3	x	x	3	1	x	x	x	x	x	x
Q9JLF6	Matrisome-associated	ECM Regulators	Protein-glutamine gamma-glutamyltransferase K	Tgm1	x	2	x	x	x	x	x	x	x	x
P21981	Matrisome-associated	ECM Regulators	Protein-glutamine gamma-glutamyltransferase 2	Tgm2	3	3	3	3	3.36359	0.00422	TRUE	7.67411	0.000426	TRUE	2.2974	0.013	TRUE
P97384	Matrisome-associated	ECM-affiliated Proteins	Annexin A11	Anxa11	x	x	3	x	x	x		x	x	x
P07356	Matrisome-associated	ECM-affiliated Proteins	Annexin A2	Anxa2	3	3	3	3	1.49381	0.481	FALSE	-3.78423	0.0268	TRUE	-1.44293	0.501	FALSE
O35639	Matrisome-associated	ECM-affiliated Proteins	Annexin A3	Anxa3	x	x	3	x	x	x	x	x	x	x	x	x	x
P97429	Matrisome-associated	ECM-affiliated Proteins	Annexin A4	Anxa4	x	x	3	1	x	x	x	x	x	x	x	x	x
P48036	Matrisome-associated	ECM-affiliated Proteins	Annexin A5	Anxa5	3	3	3	3	1.22774	0.588	FALSE	-4.99332	0.000371	TRUE	1.71238	0.0624	FALSE
P14824	Matrisome-associated	ECM-affiliated Proteins	Annexin A6	Anxa6	3	3	3	3	x	x	x	-2.37841	0.0162	TRUE	1.15589	0.637	FALSE
Q07076	Matrisome-associated	ECM-affiliated Proteins	Annexin A7	Anxa7	x	x	3	x	x	x	x	x	x	x	x	x	x
O35658	Matrisome-associated	ECM-affiliated Proteins	Complement component 1 Q subcomponent-binding protein	C1qbp	3	x	2	3	x	x	x	x	x	x	-1.75078	0.0654	FALSE
Q9R0H2	Matrisome-associated	ECM-affiliated Proteins	Endomucin	Emcn	3	3	x	x	x	x	x	x	x	x	x	x	x
Q91X72	Matrisome-associated	ECM-affiliated Proteins	Hemopexin	Hpx	x	x	3	3	x	x	x	x	x	x	x	x	x
P57016	Matrisome-associated	ECM-affiliated Proteins	Ladinin-1	Lad1	x	x	3	x	x	x	x	x	x	x	x	x	x
P16045	Matrisome-associated	ECM-affiliated Proteins	Galectin-1	Lgals1	x	x	3	3	x	x	x	x	x	x	x	x	x
P16110	Matrisome-associated	ECM-affiliated Proteins	Galectin-3	Lgals3	x	x	x	3	x	x	x	x	x	x	x	x	x
Q9D0F3	Matrisome-associated	ECM-affiliated Proteins	Protein ERGIC-53	Lman1	3	3	x	x	-1.56266	0.161	FALSE	x	x	x	x	x	x
P11152	Matrisome-associated	ECM-affiliated Proteins	Lipoprotein lipase	Lpl	x	1	x	1	x	x	x	x	x	x	x	x	x
B2RXS4	Matrisome-associated	ECM-affiliated Proteins	Plexin-B2	Plxnb2	x	x	x	3	x	x	x	x	x	x	x	x	x
Q62219	Matrisome-associated	ECM-affiliated Proteins	TGF-b-1-induced transcript 1 protein	Tgfb1i1	x	3	x	1	x	x	x	x	x	x	x	x	x
P08207	Matrisome-associated	Secreted Factors	Protein S100-A10	S100a10	3	x	3	3	x	x	x	-1.022	0.924	FALSE	1.12428	0.692	FALSE
P50543	Matrisome-associated	Secreted Factors	Protein S100-A11	S100a11	3	2	3	2	x	x	x	-2.77022	0.00367	TRUE	x	x	x
P14069	Matrisome-associated	Secreted Factors	Protein S100-A6	S100a6	x	x	3	1	x	x	x	x	x	x	x	x	x
Q91X17	Matrisome-associated	Secreted Factors	Uromodulin	Umod	3	3	3	3	1.3566	0.41	FALSE	19.0273	0.000214	TRUE	x	x	x
P51859	Matrisome-associated	Secreted Factors	Hepatoma-derived growth factor	Hdgf	2	x	3	3	x	x	x	x	x	x	x	x	x
